# Supplementary material for: Coordinated transcriptomic and metabolomic responses in rice reveal lignin-based physical barriers as key mechanisms of nonhost resistance to rust fungi
Source: PLoS Genet. 2025 May 9;21(5):e1011679. doi: 10.1371/journal.pgen.1011679 (PMC12121910; doi:10.1371/journal.pgen.1011679)
Supplement: S1 Table — (XLSX) [file pgen.1011679.s010.xlsx]

## Sheet: S1 Tab.
S1 Table. Alignment results from each RNA-Seq samples.
Sample Name	Total Reads	Mapped Reads	Uniq Mapped Reads	Multiple Map Reads	Reads Map to '+'	Reads Map to '-'
CK_0h_1	47401880	45,349,215 (95.67%)	41,637,071 (87.84%)	3,712,144 (7.83%)	22,010,841 (46.43%)	22,430,688 (47.32%)
CK_0h_2	44141174	42,507,355 (96.30%)	41,081,311 (93.07%)	1,426,044 (3.23%)	21,095,763 (47.79%)	21,165,782 (47.95%)
CK_0h_3	43947332	42,302,282 (96.26%)	40,086,246 (91.21%)	2,216,036 (5.04%)	20,777,184 (47.28%)	21,002,787 (47.79%)
CK_24h_1	44740122	43,199,557 (96.56%)	41,835,076 (93.51%)	1,364,481 (3.05%)	21,448,100 (47.94%)	21,498,378 (48.05%)
CK_24h_2	44763028	43,468,949 (97.11%)	42,131,552 (94.12%)	1,337,397 (2.99%)	21,587,936 (48.23%)	21,644,383 (48.35%)
CK_24h_3	50937448	49,213,429 (96.62%)	47,222,552 (92.71%)	1,990,877 (3.91%)	24,319,390 (47.74%)	24,454,968 (48.01%)
CK_48h_1	43322268	41,767,250 (96.41%)	39,853,971 (91.99%)	1,913,279 (4.42%)	20,616,390 (47.59%)	20,758,553 (47.92%)
CK_48h_2	42898214	41,501,884 (96.75%)	40,167,650 (93.63%)	1,334,234 (3.11%)	20,610,600 (48.05%)	20,663,337 (48.17%)
CK_48h_3	42148546	37,949,570 (90.04%)	36,794,998 (87.30%)	1,154,572 (2.74%)	18,859,056 (44.74%)	18,902,002 (44.85%)
CK_120h_1	44342066	42,928,021 (96.81%)	41,475,473 (93.54%)	1,452,548 (3.28%)	21,286,569 (48.01%)	21,347,530 (48.14%)
CK_120h_2	40206320	38,913,269 (96.78%)	37,542,650 (93.37%)	1,370,619 (3.41%)	19,288,994 (47.98%)	19,359,781 (48.15%)
CK_120h_3	40655124	39,236,703 (96.51%)	37,873,407 (93.16%)	1,363,296 (3.35%)	19,455,951 (47.86%)	19,517,110 (48.01%)
Pst_24h_1	43462778	40,999,163 (94.33%)	39,795,534 (91.56%)	1,203,629 (2.77%)	20,372,835 (46.87%)	20,419,887 (46.98%)
Pst_24h_2	41759518	39,489,458 (94.56%)	38,245,873 (91.59%)	1,243,585 (2.98%)	19,613,313 (46.97%)	19,663,270 (47.09%)
Pst_24h_3	38954862	35,895,954 (92.15%)	32,377,151 (83.11%)	3,518,803 (9.03%)	17,230,710 (44.23%)	17,710,223 (45.46%)
Pst_48h_1	52096362	47,286,526 (90.77%)	45,127,753 (86.62%)	2,158,773 (4.14%)	23,201,637 (44.54%)	23,486,102 (45.08%)
Pst_48h_2	39409998	36,827,798 (93.45%)	34,078,147 (86.47%)	2,749,651 (6.98%)	17,816,720 (45.21%)	18,219,067 (46.23%)
Pst_48h_3	43588668	40,407,567 (92.70%)	38,611,847 (88.58%)	1,795,720 (4.12%)	19,877,726 (45.60%)	20,062,321 (46.03%)
Pst_120h_1	44503066	42,495,954 (95.49%)	41,275,703 (92.75%)	1,220,251 (2.74%)	21,135,358 (47.49%)	21,172,048 (47.57%)
Pst_120h_2	45113192	42,897,492 (95.09%)	41,598,627 (92.21%)	1,298,865 (2.88%)	21,327,422 (47.28%)	21,370,112 (47.37%)
Pst_120h_3	45901888	43,787,439 (95.39%)	42,530,852 (92.66%)	1,256,587 (2.74%)	21,789,807 (47.47%)	21,825,931 (47.55%)
