# Supplementary material for: Coordinated transcriptomic and metabolomic responses in rice reveal lignin-based physical barriers as key mechanisms of nonhost resistance to rust fungi
Source: PLoS Genet. 2025 May 9;21(5):e1011679. doi: 10.1371/journal.pgen.1011679 (PMC12121910; doi:10.1371/journal.pgen.1011679)
Supplement: S2 Table — (XLSX) [file pgen.1011679.s011.xlsx]

## Sheet: S2 Tab.
S2 Table. Differentially expressed genes (DEGs) in rice during Puccinia striiformis f. sp. tritici (Pst) infection.
# Gene ID	CK24h_vs_PST24h_FDR	CK24h_vs_PST24h_log2FC	CK24h_vs_PST24h_regulated	CK48h_vs_PST48h_FDR	CK48h_vs_PST48h_log2FC	CK48h_vs_PST48h_regulated	CK120h_vs_PST120h_FDR	CK120h_vs_PST120h_log2FC	CK120h_vs_PST120h_regulated	NR_annotation	RLKs	RLCK	Symbol
ChrSy.fgenesh.gene.28	0.0179039	-1.01478	down	3.54764e-13	-1.6584	down	0.90567	0.0506535	normal	LOW QUALITY PROTEIN: chaperonin 60 subunit beta 4, chloroplastic-like [Oryza sativa Japonica Group]
ChrSy.fgenesh.gene.74	0.200155	-0.209052	normal	9.88038e-33	-1.6109	down	0.672737	-0.061224	normal	uncharacterized protein LOC107279818 [Oryza sativa Japonica Group]
ChrSy.fgenesh.gene.83	0.0137171	-0.751416	normal	0.000622834	-1.19625	down	0.00627206	-0.422561	normal	ribose-phosphate pyrophosphokinase 1-like [Oryza sativa Japonica Group]
ChrSy.fgenesh.gene.86	0.777982	-0.139793	normal	0.00107527	-2.07013	down	0.780094	-0.142575	normal	uncharacterized protein LOC9266628 [Oryza sativa Japonica Group]
ChrUn.fgenesh.gene.85	0.912026	0.0669813	normal	5.26481e-31	1.45728	up	0.140094	-0.608265	normal	Putative SWI/SNF related, matrix associated, actin dependent regulator of chromatin [Oryza sativa]
LOC_Os01g01120	0.0322871	-0.550653	normal	8.26406e-23	-2.1224	down	0.0107342	-0.348838	normal	P0402A09.8 [Oryza sativa Japonica Group]
LOC_Os01g01280	0.172926	-0.500637	normal	1.52816e-09	-1.69092	down	0.000170456	-0.385524	normal	thylakoid lumenal 17.9 kDa protein, chloroplastic isoform X2 [Oryza sativa Japonica Group]			OsTLP27
LOC_Os01g01340	0.000368824	-0.841303	normal	3.03599e-12	-1.42106	down	0.00204599	-0.38345	normal	light-regulated protein [Oryza sativa Japonica Group]			Lir1|OsLIR1
LOC_Os01g01350	0.00570721	-0.965036	normal	2.70771e-21	-1.99929	down	5.67969e-05	-0.779741	normal	putative CGI-34 protein [Oryza sativa Japonica Group]
LOC_Os01g01660	--	--	--	0.0111809	1.38295	up	0.220304	0.530172	normal	isoflavone reductase homolog IRL [Oryza sativa Japonica Group]			OsIRL
LOC_Os01g01760	0.523753	-0.249959	normal	3.26196e-08	-1.88292	down	0.124132	-0.347292	normal	hypothetical protein [Oryza sativa Japonica Group]
LOC_Os01g01870	8.59162e-11	1.13742	up	2.61732e-08	-0.879096	normal	0.0212748	0.437627	normal	uncharacterized protein LOC4326163 [Oryza sativa Japonica Group]
LOC_Os01g01910	0.000256101	-0.615059	normal	0.000274339	-1.03874	down	8.78058e-05	-0.549531	normal	group 3 LEA (type I) protein [Oryza sativa Indica Group]
LOC_Os01g02000	0.745131	0.197171	normal	1.76214e-05	1.19276	up	0.815556	0.100807	normal	phosphate transporter PHO1-1 [Oryza sativa Japonica Group]			OsPHO1;1
LOC_Os01g02040	0.108115	0.697543	normal	4.94381e-12	1.48675	up	0.0351049	0.45309	normal	proline-rich receptor-like protein kinase PERK8 [Oryza sativa Japonica Group]	RLKs
LOC_Os01g02080	0.107638	-0.502504	normal	3.05619e-08	-2.82675	down	0.00118419	-0.411921	normal	peptidyl-prolyl cis-trans isomerase CYP26-2, chloroplastic [Oryza sativa Japonica Group]
LOC_Os01g02130	0.0126697	0.583654	normal	1.45524e-06	1.13921	up	6.79666e-17	1.50842	up	uncharacterized protein LOC4326146 [Oryza sativa Japonica Group]
LOC_Os01g02300	1.6395e-06	1.08937	up	0.00593065	1.03288	up	0.775389	0.137429	normal	probable receptor-like protein kinase At1g67000 isoform X1 [Oryza sativa Japonica Group]	RLKs	OsRLCK3
LOC_Os01g02350	4.77805e-09	1.21828	up	0.559928	0.133538	normal	0.235669	0.23392	normal	glycerophosphodiester phosphodiesterase protein kinase domain-containing GDPDL2-like [Oryza sativa Japonica Group]
LOC_Os01g02550	0.822569	-0.145907	normal	5.08503e-11	-2.43501	down	0.0452074	-0.342286	normal	glycerophosphodiester phosphodiesterase protein kinase domain-containing GDPDL2-like [Oryza brachyantha]		OsRLCK10
LOC_Os01g02560	0.875044	-0.0937128	normal	1.20902e-33	-2.7469	down	0.777986	0.0511064	normal	probable receptor-like protein kinase At1g67000 [Oryza sativa Japonica Group]	RLKs	OsRLCK11
LOC_Os01g02600	0.752474	0.137706	normal	0.0612727	0.544445	normal	6.62871e-16	1.18689	up	probable receptor-like protein kinase At5g39020 isoform X2 [Oryza sativa Japonica Group]	RLKs
LOC_Os01g02800	0.147824	0.493358	normal	0.00787513	-1.06084	down	8.08201e-07	0.955662	normal	probable receptor-like protein kinase At1g67000 [Oryza sativa Japonica Group]	RLKs	OsRLCK18
LOC_Os01g02880	6.52001e-11	1.20883	up	1.0632e-11	1.32666	up	8.09528e-09	0.975643	normal	probable fructose-bisphosphate aldolase 3, chloroplastic [Oryza sativa Japonica Group]
LOC_Os01g02890	0.219834	-0.451831	normal	0.00103797	1.02596	up	0.784601	0.125245	normal	CDP-diacylglycerol--serine O-phosphatidyltransferase 1 isoform X3 [Oryza sativa Japonica Group]			OsSUI1|OsPSS
LOC_Os01g02900	0.000183472	0.777067	normal	9.12164e-09	1.32804	up	3.00549e-15	1.40844	up	hypothetical protein OsI_00151 [Oryza sativa Indica Group]
LOC_Os01g02940	--	--	--	1.23639e-09	2.24717	up	--	--	--	uncharacterized protein LOC4326083 isoform X1 [Oryza sativa Japonica Group]
LOC_Os01g03130	0.877056	-0.11332	normal	1.98037e-05	1.01729	up	--	--	--	uncharacterized protein LOC4326043 [Oryza sativa Japonica Group]
LOC_Os01g03310	0.227418	0.611148	normal	2.61676e-36	-2.28756	down	0.0634359	0.327071	normal	Bowman-Birk type bran trypsin inhibitor [Oryza sativa Japonica Group]
LOC_Os01g03320	0.053956	0.886616	normal	1.3486e-13	-2.45757	down	0.371349	-0.37118	normal	Bowman-Birk type bran trypsin inhibitor [Oryza sativa Japonica Group]
LOC_Os01g03330	0.919404	0.0458007	normal	7.40072e-35	-2.63001	down	0.0247976	-0.798014	normal	Bowman-Birk type bran trypsin inhibitor-like [Oryza sativa Japonica Group]
LOC_Os01g03340	0.00731065	0.677418	normal	1.80183e-76	-3.00694	down	0.987508	0.00248521	normal	Bowman-Birk type bran trypsin inhibitor [Oryza sativa Japonica Group]			APIP4
LOC_Os01g03360	0.247395	0.482205	normal	6.41499e-17	-2.64729	down	0.382557	-0.318683	normal	Bowman-Birk type bran trypsin inhibitor [Oryza sativa Japonica Group]			OsBBPI
LOC_Os01g03390	0.094302	0.77849	normal	1.12669e-41	-3.02173	down	1.85726e-06	0.870632	normal	putative Bowman Birk trypsin inhibitor [Oryza sativa Indica Group]
LOC_Os01g03530	--	--	--	0.0283846	-1.15883	down	0.702662	0.159099	normal	multicopper oxidase LPR1 [Oryza sativa Japonica Group]
LOC_Os01g03549	0.000153256	-0.661671	normal	4.07318e-10	-1.05477	down	0.457063	0.0927683	normal	multicopper oxidase LPR1 isoform X1 [Oryza sativa Japonica Group]
LOC_Os01g03660	0.223372	-0.351341	normal	1.20313e-08	-2.13152	down	0.975221	0.00574802	normal	uncharacterized lipoprotein syc1174_c [Oryza sativa Japonica Group]
LOC_Os01g03720	0.184001	-0.466355	normal	2.26038e-05	-1.96209	down	--	--	--	transcription factor MYB108 isoform X1 [Oryza sativa Japonica Group]			MYB1
LOC_Os01g03730	0.6396	-0.218429	normal	1.13897e-09	-1.15793	down	0.0490058	0.398254	normal	endonuclease 2 [Oryza sativa Japonica Group]
LOC_Os01g03870	0.19435	0.51578	normal	8.82577e-16	-2.24497	down	0.998331	0.00041229	normal	uncharacterized protein LOC4325971 isoform X1 [Oryza sativa Japonica Group]
LOC_Os01g03914	0.751877	-0.0917751	normal	9.9082e-12	-1.06894	down	0.0131152	0.361155	normal	metal tolerance protein 7 isoform X1 [Oryza sativa Japonica Group]			OsMTP9
LOC_Os01g03940	0.943885	0.0414169	normal	0.16613	-0.827547	normal	2.74385e-10	1.69551	up	CASP-like protein 4A2 [Oryza sativa Japonica Group]			NRR
LOC_Os01g03950	--	--	--	2.31293e-11	-2.2236	down	0.000340795	1.00209	up	alpha-xylosidase 1 [Oryza sativa Japonica Group]
LOC_Os01g04050	2.38918e-05	1.66967	up	0.95512	0.0167968	normal	3.35658e-10	1.1552	up	Bowman-Birk type wound-induced proteinase inhibitor WIP1 [Oryza sativa Japonica Group]			IAI2
LOC_Os01g04070	0.0105977	1.07012	up	0.000686987	1.01983	up	0.000585832	0.996672	normal	receptor-like protein 12 [Oryza sativa Japonica Group]
LOC_Os01g04160	--	--	--	0.000541266	1.54656	up	--	--	--	uncharacterized protein LOC4325802 [Oryza sativa Japonica Group]
LOC_Os01g04200	0.779943	-0.14557	normal	3.41764e-09	1.16794	up	0.63804	-0.0968571	normal	uncharacterized protein LOC4325805 isoform X1 [Oryza sativa Japonica Group]
LOC_Os01g04324	0.898103	-0.046011	normal	2.53956e-05	-1.74307	down	0.00065481	-0.566874	normal	Os01g0135400, partial [Oryza sativa Japonica Group]
LOC_Os01g04350	3.12117e-14	1.73105	up	0.580317	-0.127143	normal	4.04597e-22	1.17438	up	17.9 kDa heat shock protein 2 [Oryza sativa Japonica Group]
LOC_Os01g04380	--	--	--	0.0191573	1.13666	up	--	--	--	16.9 kDa class I heat shock protein 2 [Phoenix dactylifera]			OsHSP17.0
LOC_Os01g04460	0.917651	0.068152	normal	8.88281e-07	-1.43689	down	0.838738	0.0660284	normal	probable receptor-like protein kinase At1g67000 [Oryza sativa Japonica Group]	RLKs
LOC_Os01g04540	0.314409	-0.400382	normal	2.4349e-12	-1.69674	down	0.945681	-0.0210597	normal	Os01g0137700 [Oryza sativa Japonica Group]
LOC_Os01g04550	0.0757492	-0.653535	normal	3.21633e-30	-2.50846	down	0.570178	-0.240333	normal	putative receptor serine/threonine kinase PR5K [Oryza sativa Japonica Group]	RLKs	OsRLCK23
LOC_Os01g04570	0.047903	0.720874	normal	7.28484e-09	1.78191	up	0.000287033	1.07365	up	probable receptor-like protein kinase At1g67000 [Oryza sativa Japonica Group]	RLKs
LOC_Os01g04580	2.93724e-21	2.51797	up	0.294395	0.475508	normal	2.02302e-13	2.30632	up	probable receptor-like protein kinase At1g67000 [Oryza sativa Japonica Group]	RLKs
LOC_Os01g04750	--	--	--	4.14858e-07	-1.87674	down	0.206291	0.478779	normal	RecName: Full=Putative AP2/ERF and B3 domain-containing protein Os01g0140700
LOC_Os01g04800	0.358871	0.298131	normal	4.10283e-17	-1.16697	down	7.33384e-07	0.523031	normal	AP2/ERF and B3 domain-containing protein Os01g0141000 [Oryza sativa Japonica Group]			OsRAV2
LOC_Os01g04920	0.0712419	-0.36522	normal	1.23311e-06	0.935807	normal	8.88822e-32	1.73013	up	unknown protein [Oryza sativa Japonica Group]			OsSQD2|OsSQD2.2
LOC_Os01g05060	0.938669	0.029772	normal	1.31228e-46	-2.02194	down	0.00207427	0.386542	normal	uncharacterized protein At2g39795, mitochondrial [Oryza sativa Japonica Group]
LOC_Os01g05064	0.016206	0.796198	normal	4.53263e-13	-1.95312	down	0.000969048	0.548239	normal	unknown protein [Oryza sativa Japonica Group]
LOC_Os01g05080	0.221164	-0.574935	normal	3.30855e-06	-2.22653	down	0.49814	0.127935	normal	thylakoid lumenal 15 kDa protein 1, chloroplastic [Oryza sativa Japonica Group]
LOC_Os01g05150	--	--	--	--	--	--	0.000609852	1.19233	up	uncharacterized protein LOC9272534 [Oryza sativa Japonica Group]
LOC_Os01g05220	0.81468	-0.130853	normal	0.447447	-0.335919	normal	1.99577e-06	1.49477	up	hypothetical protein OsJ_00348 [Oryza sativa Japonica Group]
LOC_Os01g05289	0.375069	0.317391	normal	2.46279e-05	-1.007	down	0.295581	-0.195285	normal	hypothetical protein OsJ_00354 [Oryza sativa Japonica Group]
LOC_Os01g05380	--	--	--	0.00938493	-1.01229	down	--	--	--	hypothetical protein OsI_37853 [Oryza sativa Indica Group]
LOC_Os01g05640	0.759742	-0.144352	normal	5.33331e-05	1.13537	up	0.576652	-0.214497	normal	putative protein kinase Xa21 [Oryza sativa Japonica Group]
LOC_Os01g05660	0.141747	0.287438	normal	2.57104e-10	1.00703	up	0.66942	-0.0635042	normal	uncharacterized protein LOC4324515 isoform X1 [Oryza sativa Japonica Group]
LOC_Os01g05830	0.000436387	-0.760507	normal	8.00842e-08	-1.1804	down	0.00063646	-0.616705	normal	uncharacterized protein LOC4324527 [Oryza sativa Japonica Group]
LOC_Os01g05870	0.625269	0.204611	normal	3.00398e-08	1.75309	up	2.68791e-09	1.54235	up	putative receptor-like protein kinase At3g47110 [Oryza sativa Japonica Group]	RLKs
LOC_Os01g05970	0.133452	-0.278686	normal	3.10123e-17	-1.11465	down	0.000630066	0.375173	normal	predicted protein [Hordeum vulgare subsp. vulgare]
LOC_Os01g06220	0.000496599	1.05541	up	--	--	--	--	--	--	probable carboxylesterase 15 [Oryza sativa Japonica Group]
LOC_Os01g06280	0.0220524	0.56946	normal	4.1712e-10	1.0775	up	0.0947618	0.583084	normal	Os01g0155500, partial [Oryza sativa Japonica Group]			FLR14
LOC_Os01g06310	0.762138	-0.0799198	normal	0.00251006	1.6908	up	0.0212369	0.843133	normal	hypothetical protein OsI_00467 [Oryza sativa Indica Group]
LOC_Os01g06500	--	--	--	4.15698e-05	1.19121	up	0.894211	-0.0514407	normal	protein PHLOEM PROTEIN 2-LIKE A1 isoform X1 [Oryza sativa Japonica Group]
LOC_Os01g06560	0.509784	0.368352	normal	4.14205e-17	-3.1138	down	--	--	--	transcription factor TGA6 [Oryza sativa Japonica Group]
LOC_Os01g06600	0.303854	-0.194565	normal	2.63854e-19	-1.5314	down	0.400965	-0.125309	normal	acyl-coenzyme A oxidase 4, peroxisomal [Oryza sativa Japonica Group]
LOC_Os01g06660	0.0519151	0.69768	normal	0.00499536	0.58757	normal	4.78331e-06	1.16507	up	pyruvate decarboxylase 2 [Oryza sativa Japonica Group]
LOC_Os01g06740	7.48488e-05	1.62122	up	0.0192794	1.34101	up	0.000731649	1.10993	up	protein synthesis inhibitor I [Oryza sativa Japonica Group]			OsRIP1|OsjRIP1.1
LOC_Os01g06890	--	--	--	4.71808e-06	1.12901	up	--	--	--	hypothetical protein OsJ_00481 [Oryza sativa Japonica Group]			OsKEAP1
LOC_Os01g06900	0.511453	0.325216	normal	4.19975e-13	1.36443	up	0.944305	0.0200213	normal	hypothetical protein OsJ_00482 [Oryza sativa Japonica Group]
LOC_Os01g07240	--	--	--	5.8017e-18	3.96914	up	--	--	--	uncharacterized protein LOC4327143 [Oryza sativa Japonica Group]
LOC_Os01g07270	0.672793	0.22083	normal	7.49662e-11	-3.16301	down	0.92673	0.0352611	normal	P0028E10.4 [Oryza sativa Japonica Group]
LOC_Os01g07376	0.636792	0.168722	normal	3.95633e-22	-1.49745	down	0.444871	0.164494	normal	thioredoxin H4-1 [Oryza sativa Japonica Group]
LOC_Os01g07420	--	--	--	7.02349e-07	1.65551	up	0.597521	-0.201186	normal	uncharacterized protein Mb2734 [Oryza sativa Japonica Group]
LOC_Os01g07780	0.786605	-0.130744	normal	8.45535e-10	-1.21899	down	0.220477	0.256422	normal	uncharacterized protein LOC4327118 [Oryza sativa Japonica Group]
LOC_Os01g07890	0.0829682	-0.504213	normal	3.88195e-13	-2.19214	down	0.061685	-0.391155	normal	unknown protein [Oryza sativa Japonica Group]
LOC_Os01g07970	0.987808	0.0099815	normal	3.20403e-17	-2.64949	down	0.000440114	0.728377	normal	homeobox even-skipped homolog protein 2 [Oryza sativa Japonica Group]
LOC_Os01g07980	0.868734	0.10076	normal	0.0011938	-1.52506	down	0.0864835	-0.628419	normal	hypothetical protein OsJ_00576 [Oryza sativa Japonica Group]
LOC_Os01g08020	0.0287834	-0.877926	normal	6.76244e-19	2.11545	up	0.83473	0.0773052	normal	boron transporter 4-like [Oryza sativa Japonica Group]			BOR2|OsBOR2
LOC_Os01g08340	0.0769709	0.459661	normal	0.00027181	1.06852	up	0.101552	0.424619	normal	E3 ubiquitin-protein ligase At1g12760 [Oryza sativa Japonica Group]
LOC_Os01g08440	3.00756e-05	-1.34645	down	2.25616e-05	-0.943873	normal	0.0240728	0.275197	normal	crocetin glucosyltransferase, chloroplastic [Oryza sativa Japonica Group]
LOC_Os01g08510	0.256181	-0.450357	normal	3.84881e-06	-1.31158	down	0.0902886	0.233877	normal	MAR-binding filament-like protein 1 isoform X2 [Oryza sativa Japonica Group]
LOC_Os01g08660	0.325258	0.168733	normal	5.79127e-11	-1.00555	down	0.34171	-0.111016	normal	aquaporin SIP1-1 [Oryza sativa Japonica Group]
LOC_Os01g08860	0.573098	0.171635	normal	1.58994e-28	1.58406	up	0.81533	0.072149	normal	RecName: Full=18.0 kDa class II heat shock protein; AltName: Full=18.0 kDa heat shock protein; Short=OsHsp18.0			OsHSP18.2|Oshsp18.0-CII
LOC_Os01g08890	0.222168	-0.254334	normal	5.38882e-16	-1.33321	down	0.0966475	-0.194678	normal	putative uncharacterized protein DDB_G0290521 [Oryza sativa Japonica Group]
LOC_Os01g09100	--	--	--	2.60413e-08	-1.90192	down	0.443867	0.284419	normal	probable WRKY transcription factor 50 [Oryza sativa Japonica Group]			OsWRKY10
LOC_Os01g09305	0.348562	-0.390607	normal	0.000109003	-1.03695	down	2.63722e-06	-0.786536	normal	uncharacterized protein LOC4326768 isoform X1 [Oryza sativa Japonica Group]
LOC_Os01g09310	0.882453	-0.0844818	normal	3.1119e-07	-1.31631	down	0.658706	-0.112902	normal	unnamed protein product [Oryza sativa Japonica Group]
LOC_Os01g09540	0.00636998	-1.07796	down	0.0163109	-1.36895	down	0.0478658	-0.25695	normal	hypothetical protein OsI_00725 [Oryza sativa Indica Group]
LOC_Os01g09640	0.00771202	-0.923841	normal	3.51487e-31	-2.12021	down	0.000129637	-0.44513	normal	transcription factor MYB1R1 [Oryza sativa Japonica Group]			OsMYB1R1
LOC_Os01g09990	--	--	--	--	--	--	1.38779e-08	1.99023	up	uncharacterized protein LOC4327325 [Oryza sativa Japonica Group]			DPF
LOC_Os01g10040	0.0173381	-0.468108	normal	6.24855e-33	-2.42303	down	0.830409	0.0605621	normal	cytochrome P450 90D2 [Oryza sativa Japonica Group]			D2|CYP90D2|SMG11|OsD2
LOC_Os01g10110	--	--	--	4.59803e-07	2.33325	up	0.000166949	1.17874	up	cytokinin dehydrogenase 2 [Oryza sativa Japonica Group]			Gn1a|OsCKX2
LOC_Os01g10210	0.395825	-0.339543	normal	3.58882e-07	-1.84367	down	3.92461e-13	-1.00423	down	lachrymatory-factor synthase [Oryza sativa Japonica Group]
LOC_Os01g10260	0.0878798	0.672432	normal	3.33197e-10	2.35212	up	0.0152192	0.86335	normal	uncharacterized protein LOC4327344 [Oryza sativa Japonica Group]
LOC_Os01g10320	0.124708	0.60632	normal	0.00133169	1.12006	up	0.200603	0.50454	normal	homeobox-leucine zipper protein HOX29 [Oryza sativa Japonica Group]			OSHB5
LOC_Os01g10450	0.517069	0.164223	normal	3.81358e-23	1.19151	up	1.24903e-05	0.500086	normal	serine/threonine-protein kinase HT1 [Oryza sativa Japonica Group]
LOC_Os01g10580	0.00441061	-0.851613	normal	9.48053e-29	-1.66837	down	6.33347e-08	-0.523078	normal	B-box zinc finger protein 22 [Oryza sativa Japonica Group]
LOC_Os01g10640	0.00246165	-1.12838	down	0.760486	-0.128139	normal	0.4085	0.215824	normal	uncharacterized protein LOC4327078 [Oryza sativa Japonica Group]
LOC_Os01g10800	0.940403	-0.0419302	normal	2.38624e-08	-1.41189	down	0.033117	0.373838	normal	pentatricopeptide repeat-containing protein DOT4, chloroplastic [Oryza sativa Japonica Group]
LOC_Os01g10950	0.029804	-0.574138	normal	1.15537e-11	-1.06972	down	0.0156089	-0.313989	normal	uncharacterized protein LOC4325525 [Oryza sativa Japonica Group]
LOC_Os01g10990	0.0329421	0.768698	normal	0.0137218	-1.03461	down	--	--	--	WAT1-related protein At5g64700 [Oryza sativa Japonica Group]
LOC_Os01g11150	--	--	--	1.787e-05	1.58039	up	--	--	--	gibberellin 2-beta-dioxygenase 1 [Oryza sativa Japonica Group]
LOC_Os01g11160	3.22788e-08	1.06217	up	3.20619e-05	-0.662387	normal	1.73661e-08	0.667937	normal	cationic amino acid transporter 5 [Oryza sativa Japonica Group]
LOC_Os01g11230	0.226605	-0.265387	normal	1.97051e-18	-1.16794	down	0.383028	0.118985	normal	heme-binding protein 2 [Oryza sativa Japonica Group]
LOC_Os01g11240	0.552268	-0.152132	normal	1.02341e-39	-1.90179	down	0.899179	0.017547	normal	uncharacterized protein LOC4325559 [Oryza sativa Japonica Group]
LOC_Os01g11250	0.0617491	0.49461	normal	6.77467e-12	1.18181	up	0.0231016	0.465801	normal	potassium channel KAT2 isoform X2 [Oryza sativa Japonica Group]			OsKAT2
LOC_Os01g11340	0.00310489	1.07642	up	0.000926867	-1.35386	down	0.476371	0.21793	normal	cytochrome P450 710A1 [Oryza sativa Japonica Group]
LOC_Os01g11460	--	--	--	2.83234e-26	2.65869	up	--	--	--	RING-H2 finger protein ATL39 [Oryza sativa Japonica Group]
LOC_Os01g11670	0.451506	-0.380782	normal	3.04196e-09	-1.92419	down	0.612055	0.12824	normal	putative serine carboxypeptidase-like protein [Oryza sativa Japonica Group]
LOC_Os01g11860	--	--	--	--	--	--	4.82172e-07	1.63983	up	protein DJ-1 homolog B [Oryza sativa Japonica Group]
LOC_Os01g11880	0.989933	-0.00715144	normal	1.12476e-05	-1.07815	down	0.790449	0.0509631	normal	protein DJ-1 homolog A [Oryza sativa Japonica Group]
LOC_Os01g12160	0.657533	-0.0994518	normal	1.97328e-37	-3.77419	down	0.00949741	-0.288746	normal	jasmonic acid-amido synthetase JAR2 isoform X3 [Oryza sativa Japonica Group]			OsJAR2|OsGH3.3|OsGH3-3
LOC_Os01g12190	0.00460883	0.939734	normal	7.94071e-11	1.41084	up	1.19914e-06	1.1374	up	uncharacterized protein LOC9272458 [Oryza sativa Japonica Group]
LOC_Os01g12210	0.416404	0.324957	normal	1.71897e-07	1.12385	up	0.0819581	-0.685123	normal	aluminum-activated malate transporter 9 [Oryza sativa Japonica Group]			OsALMT4
LOC_Os01g12230	0.00871092	-0.580192	normal	5.7848e-10	-1.88969	down	0.0244324	-0.311241	normal	hypothetical protein [Oryza sativa Japonica Group]
LOC_Os01g12260	0.958232	0.0301342	normal	0.000242152	-2.13399	down	0.591769	0.124174	normal	V-type proton ATPase subunit E [Oryza sativa Japonica Group]
LOC_Os01g12270	0.760159	-0.0806532	normal	1.01031e-23	-3.96903	down	2.10273e-12	-0.753531	normal	uncharacterized protein LOC4326700 [Oryza sativa Japonica Group]
LOC_Os01g12280	0.025502	-0.455634	normal	1.12417e-22	-2.21973	down	4.20027e-05	-0.676592	normal	uncharacterized protein LOC4326701 [Oryza sativa Japonica Group]
LOC_Os01g12381	0.297981	0.407905	normal	2.47244e-05	-1.16221	down	0.0576202	-0.487604	normal	GDSL esterase/lipase At1g31550-like [Oryza sativa Japonica Group]
LOC_Os01g12410	0.00125165	1.36085	up	--	--	--	--	--	--	putative S-domain receptor-like protein kinase [Oryza sativa Japonica Group]	RLKs		OsESG1
LOC_Os01g12420	0.00285525	0.83603	normal	0.000537088	-1.17899	down	0.426841	0.301506	normal	G-type lectin S-receptor-like serine/threonine-protein kinase At2g19130 [Oryza sativa Japonica Group]	RLKs		SDRLK-47
LOC_Os01g12430	0.215968	0.500348	normal	3.6788e-05	-1.3899	down	--	--	--	G-type lectin S-receptor-like serine/threonine-protein kinase At2g19130 [Oryza sativa Japonica Group]	RLKs		SDRLK-48
LOC_Os01g12440	0.274731	0.546407	normal	0.0322852	-0.530401	normal	7.34481e-08	1.16335	up	ethylene-responsive transcription factor CRF2 [Oryza sativa Japonica Group]
LOC_Os01g12680	0.413318	-0.387897	normal	4.53224e-30	-2.95939	down	0.813678	-0.0763158	normal	S-type anion channel SLAH3 isoform X2 [Oryza sativa Japonica Group]
LOC_Os01g12740	0.873806	-0.0756692	normal	2.87619e-15	-1.03542	down	0.0236337	0.261428	normal	cytochrome P450 71A1 [Oryza sativa Japonica Group]
LOC_Os01g12760	0.025083	-0.662527	normal	3.54147e-14	-2.61242	down	0.00112023	-0.582156	normal	cytochrome P450 71A1 [Oryza sativa Japonica Group]
LOC_Os01g13120	0.201409	-0.64734	normal	7.76658e-36	-6.32397	down	3.88101e-06	-0.599013	normal	probable aquaporin TIP4-3 [Oryza sativa Japonica Group]
LOC_Os01g13530	--	--	--	0.000496065	1.28733	up	--	--	--	probable protein ABIL3 [Oryza sativa Japonica Group]
LOC_Os01g13570	0.000411819	-0.706805	normal	2.10181e-17	-1.63045	down	0.0605425	0.163551	normal	probable 2-carboxy-D-arabinitol-1-phosphatase [Oryza sativa Japonica Group]
LOC_Os01g13610	--	--	--	2.08303e-13	-4.33545	down	0.000466911	1.1487	up	isoflavone reductase homolog IRL [Oryza sativa Japonica Group]
LOC_Os01g13690	1.57956e-05	-1.05601	down	2.67617e-28	-2.21116	down	0.655342	0.0903915	normal	D-amino-acid transaminase, chloroplastic isoform X1 [Oryza sativa Japonica Group]
LOC_Os01g13770	0.0391151	-0.500246	normal	7.40357e-53	-2.1791	down	0.784992	-0.0339294	normal	triose phosphate/phosphate translocator TPT, chloroplastic [Oryza sativa Japonica Group]			OsTPT1
LOC_Os01g13780	0.0004734	-0.975871	normal	0.000107826	-1.44889	down	0.877471	0.0375038	normal	hypothetical protein OsI_01092 [Oryza sativa Indica Group]
LOC_Os01g14020	0.00997429	0.767637	normal	5.58393e-13	1.19677	up	0.419967	0.223159	normal	optic atrophy 3 protein homolog [Oryza sativa Japonica Group]
LOC_Os01g14410	0.922835	0.0711485	normal	0.856371	-0.0729916	normal	6.55916e-05	1.11391	up	high molecular mass early light-inducible protein HV58, chloroplastic [Oryza sativa Japonica Group]			ELIP
LOC_Os01g14514	0.000501772	-0.918655	normal	2.34962e-10	-2.15927	down	2.74177e-20	-1.1685	down	Os01g0247600 [Oryza sativa Japonica Group]
LOC_Os01g14550	--	--	--	--	--	--	2.2809e-09	-1.70932	down	hypothetical protein OsI_01161 [Oryza sativa Indica Group]
LOC_Os01g14630	--	--	--	0.0275384	-1.46485	down	--	--	--	geranylgeranyl pyrophosphate synthase 7, chloroplastic [Oryza sativa Japonica Group]			OsGPPS
LOC_Os01g14770	0.0155424	-0.618502	normal	4.42884e-10	-1.13418	down	1.58459e-10	-0.613338	normal	Os04g0300175 [Oryza sativa Japonica Group]
LOC_Os01g14860	0.607768	0.116904	normal	3.13611e-44	1.17212	up	1.05383e-06	0.424518	normal	shaggy-related protein kinase alpha [Oryza sativa Japonica Group]
LOC_Os01g14890	0.307966	-0.491064	normal	0.00767497	-1.03242	down	2.26396e-05	-0.528357	normal	uncharacterized protein LOC4327111 isoform X2 [Oryza sativa Japonica Group]
LOC_Os01g14960	--	--	--	0.00250357	1.24459	up	--	--	--	uncharacterized protein LOC4327705 [Oryza sativa Japonica Group]
LOC_Os01g15270	0.322892	0.26511	normal	0.0713471	0.41884	normal	2.10421e-16	-1.12211	down	unnamed protein product [Oryza sativa Japonica Group]			RAMY
LOC_Os01g15300	0.379466	0.321264	normal	1.24714e-06	1.23469	up	0.841992	0.0646357	normal	zinc finger CCCH domain-containing protein 4 [Oryza sativa Japonica Group]
LOC_Os01g15510	--	--	--	0.0103674	-1.20265	down	0.986915	-0.00703875	normal	hypothetical protein [Oryza sativa Japonica Group]
LOC_Os01g15520	0.98991	0.00840311	normal	0.000628639	-1.30275	down	0.222519	-0.317985	normal	mediator-associated protein 2 isoform X2 [Oryza sativa Japonica Group]			SAD1L
LOC_Os01g15770	--	--	--	6.96049e-08	-2.47394	down	0.348137	0.365169	normal	Os01g0262500, partial [Oryza sativa Japonica Group]
LOC_Os01g16120	0.665282	0.262017	normal	0.000119074	-1.5383	down	0.0855242	-0.457647	normal	E3 ubiquitin-protein ligase EL5-like [Oryza sativa Japonica Group]
LOC_Os01g16170	0.000587414	-0.808593	normal	3.63263e-70	-2.74287	down	0.00278323	-0.381538	normal	uncharacterized protein LOC4324377 [Oryza sativa Japonica Group]
LOC_Os01g16450	0.71075	-0.216361	normal	6.96655e-06	2.38819	up	0.0346656	0.742616	normal	peroxidase 24 [Oryza sativa Japonica Group]
LOC_Os01g16460	0.244752	-0.540225	normal	0.00102153	2.19323	up	--	--	--	hypothetical protein [Oryza sativa Japonica Group]
LOC_Os01g16714	--	--	--	0.835697	-0.122059	normal	4.70917e-21	2.56584	up	probable indole-3-pyruvate monooxygenase YUCCA10 [Oryza sativa Japonica Group]			OsYUC9
LOC_Os01g16960	1.85378e-12	1.36778	up	3.36135e-18	1.70699	up	0.0134809	0.400508	normal	pyruvate kinase, cytosolic isozyme [Oryza sativa Japonica Group]
LOC_Os01g16980	0.62449	0.257511	normal	0.000452109	-1.00396	down	0.0281909	0.395686	normal	uncharacterized protein LOC9271754 isoform X1 [Oryza sativa Japonica Group]
LOC_Os01g17150	0.0785066	-0.530812	normal	0.000323837	-1.13593	down	0.321412	-0.129785	normal	50S ribosomal protein 5, chloroplastic [Oryza sativa Japonica Group]
LOC_Os01g17170	8.64175e-13	-1.41987	down	0.00237376	-0.52163	normal	0.91256	-0.0241329	normal	magnesium-protoporphyrin IX monomethyl ester [oxidative] cyclase, chloroplastic [Oryza sativa Japonica Group]			PNZIP|OsCRD1|YL-1|YGL8
LOC_Os01g17330	6.19853e-07	1.21758	up	0.00459569	0.956126	normal	--	--	--	eukaryotic translation initiation factor 6-2 [Oryza sativa Japonica Group]			Os-eIF6;2
LOC_Os01g17390	0.105684	-0.391186	normal	5.04354e-14	-1.14198	down	2.88623e-06	-0.430528	normal	F-box protein At2g32560 [Oryza sativa Japonica Group]
LOC_Os01g18100	0.0816187	-0.447955	normal	2.92181e-24	1.53462	up	0.628373	-0.168413	normal	rhomboid-like protein 14, mitochondrial [Oryza sativa Japonica Group]
LOC_Os01g18170	0.00259691	1.29461	up	--	--	--	--	--	--	germin-like protein 1-1 [Oryza sativa Japonica Group]			OsGER4
LOC_Os01g18220	0.259658	0.420386	normal	0.000842095	0.64352	normal	1.85601e-05	1.23211	up	uncharacterized protein LOC4327913 [Oryza sativa Japonica Group]
LOC_Os01g18230	0.00282736	-1.06304	down	0.941941	-0.0256216	normal	0.00456945	-0.897871	normal	CPRD2 -like [Oryza sativa Japonica Group]
LOC_Os01g18400	0.541011	-0.281111	normal	9.36818e-05	-1.15185	down	0.256926	0.217425	normal	chitinase 10 [Oryza sativa Japonica Group]
LOC_Os01g18584	0.215443	0.303687	normal	1.79447e-09	-1.17314	down	0.00214763	0.584091	normal	probable WRKY transcription factor 47 [Oryza sativa Japonica Group]
LOC_Os01g18670	6.07625e-18	1.3998	up	2.74867e-07	-0.877682	normal	1.67669e-06	0.56765	normal	ABC transporter B family member 21 [Oryza sativa Japonica Group]
LOC_Os01g18744	--	--	--	0.00149484	-1.87647	down	0.0933245	0.458705	normal	3&apos;-N-debenzoyl-2&apos;-deoxytaxol N-benzoyltransferase [Oryza sativa Japonica Group]
LOC_Os01g18840	0.0344398	-0.633829	normal	2.27834e-06	-1.41847	down	0.00156245	-0.434615	normal	hypothetical protein [Oryza sativa Japonica Group]			OsIFL|OsIF
LOC_Os01g18970	0.000518429	-1.07166	down	--	--	--	--	--	--	peroxidase 2-like [Oryza sativa Japonica Group]
LOC_Os01g19020	--	--	--	7.67358e-25	3.16022	up	--	--	--	hypothetical protein OsI_01501 [Oryza sativa Indica Group]			OsPOD|prx11
LOC_Os01g19330	0.33855	0.506247	normal	--	--	--	0.00322911	1.0362	up	transcription factor MYB108 [Oryza sativa Japonica Group]			OsMyb
LOC_Os01g20110	0.476483	-0.233105	normal	2.14175e-07	-1.54698	down	0.0256776	0.368386	normal	uncharacterized protein At4g37920, chloroplastic [Oryza sativa Japonica Group]
LOC_Os01g20206	5.38853e-15	2.2497	up	0.358058	0.590009	normal	--	--	--	putative methyltransferase DDB_G0268948 [Oryza sativa Japonica Group]
LOC_Os01g20894	0.212065	-0.301576	normal	2.38917e-10	-2.47541	down	0.00039006	-0.656404	normal	--
LOC_Os01g20980	1.61824e-13	2.78137	up	--	--	--	--	--	--	probable pectinesterase/pectinesterase inhibitor 41 [Oryza sativa Japonica Group]
LOC_Os01g21144	0.170187	0.616765	normal	0.00367322	-1.11598	down	0.05132	-0.672928	normal	uncharacterized protein LOC9272492 [Oryza sativa Japonica Group]
LOC_Os01g21170	0.252938	0.50782	normal	0.000787172	-1.08646	down	0.126263	0.367385	normal	Os01g0314200 [Oryza sativa Japonica Group]
LOC_Os01g21590	--	--	--	1.29379e-07	2.35514	up	--	--	--	hypothetical protein [Oryza sativa Japonica Group]
LOC_Os01g21630	--	--	--	1.38512e-08	-2.84395	down	--	--	--	pectin acetylesterase 3 [Oryza sativa Japonica Group]
LOC_Os01g22352	1.25499e-09	2.0365	up	0.643812	-0.333072	normal	1.27456e-28	3.40618	up	peroxidase 1 [Oryza sativa Japonica Group]
LOC_Os01g22370	0.000194952	1.09203	up	0.000799898	-0.889477	normal	7.32737e-39	2.48137	up	peroxidase 1 [Oryza sativa Japonica Group]
LOC_Os01g22900	0.601453	-0.173302	normal	8.24264e-27	-1.83201	down	1.332e-05	0.342908	normal	neutral/alkaline invertase 1, mitochondrial-like [Oryza sativa Japonica Group]
LOC_Os01g22910	--	--	--	0.028817	1.09308	up	4.14727e-07	1.56976	up	hypothetical protein OsI_01716 [Oryza sativa Indica Group]			OsGA2ox2
LOC_Os01g22990	0.045208	-0.311132	normal	1.17841e-25	-1.19218	down	0.210766	-0.131822	normal	Os01g0332900 [Oryza sativa Japonica Group]
LOC_Os01g23580	0.108582	0.689846	normal	1.11486e-10	1.82591	up	0.0969957	0.665906	normal	H+-pyrophosphatase [Oryza sativa Japonica Group]
LOC_Os01g23710	0.404249	-0.331627	normal	9.53717e-18	-1.85589	down	5.49067e-12	-0.892016	normal	mucin-5AC isoform X2 [Oryza sativa Japonica Group]
LOC_Os01g23870	0.648573	-0.280856	normal	0.00157015	-1.16272	down	--	--	--	uncharacterized protein LOC4326809 [Oryza sativa Japonica Group]
LOC_Os01g23990	--	--	--	1.38568e-19	2.4417	up	0.232727	0.435953	normal	hypothetical protein OsJ_01645 [Oryza sativa Japonica Group]
LOC_Os01g24020	0.419622	-0.375158	normal	1.37713e-10	-1.61057	down	0.712099	0.0969919	normal	LYR motif-containing protein At3g19508 [Oryza sativa Japonica Group]
LOC_Os01g24420	0.704746	-0.209522	normal	1.52603e-12	-2.47616	down	5.36352e-07	-0.614405	normal	Os01g0346501 [Oryza sativa Japonica Group]
LOC_Os01g24764	0.000114877	-0.495487	normal	2.74761e-20	-2.54196	down	3.76786e-10	-0.696173	normal	Os01g0349600, partial [Oryza sativa Japonica Group]
LOC_Os01g24790	--	--	--	--	--	--	7.16284e-10	2.19035	up	benzyl alcohol O-benzoyltransferase [Oryza sativa Japonica Group]
LOC_Os01g25240	--	--	--	0.0093917	-1.1507	down	0.737681	0.118968	normal	polynucleotide 5&apos;-hydroxyl-kinase NOL9 isoform X1 [Oryza sativa Japonica Group]
LOC_Os01g25360	--	--	--	4.89034e-05	-1.3368	down	0.126745	0.363396	normal	methylesterase 3 [Oryza sativa Japonica Group]
LOC_Os01g25484	0.0727514	-0.792673	normal	1.61577e-18	-1.72509	down	1.17065e-05	-1.2051	down	putative ferredoxin--nitrite reductase, chloroplast precursor [Oryza sativa Japonica Group]			PSR1|OsNiR
LOC_Os01g25540	0.908774	0.064897	normal	3.02027e-12	1.09616	up	0.919219	-0.037342	normal	hypothetical protein OsJ_01733 [Oryza sativa Japonica Group]
LOC_Os01g25560	3.41671e-06	1.45419	up	0.659884	0.178931	normal	--	--	--	protein RALF-like 33 [Oryza sativa Japonica Group]
LOC_Os01g25820	0.00046064	-0.881463	normal	2.98285e-18	-1.6241	down	0.0873554	-0.200048	normal	respiratory burst oxidase homolog protein B [Oryza sativa Japonica Group]
LOC_Os01g25990	0.965039	-0.0183312	normal	2.16902e-12	-1.25419	down	1.24358e-09	-0.586593	normal	esterase/lipase/thioesterase-like protein [Oryza sativa Japonica Group]
LOC_Os01g26070	0.318406	-0.406969	normal	1.14312e-05	-1.40473	down	0.165664	-0.350224	normal	unknown protein [Oryza sativa Japonica Group]
LOC_Os01g26120	0.07723	-0.420518	normal	5.38349e-13	-1.7994	down	2.38312e-06	-0.564315	normal	CASP-like protein 1E1 [Oryza sativa Japonica Group]
LOC_Os01g26270	--	--	--	--	--	--	0.000446354	1.01894	up	putative wall-associated kinase 4 [Oryza sativa Japonica Group]
LOC_Os01g26300	0.685832	0.231011	normal	4.10232e-12	2.10283	up	0.49422	0.248162	normal	hypothetical protein OsJ_01768 [Oryza sativa Japonica Group]
LOC_Os01g26310	0.866838	0.115106	normal	5.9175e-05	1.81574	up	0.0420958	0.745078	normal	Os01g0365000 [Oryza sativa Japonica Group]
LOC_Os01g26970	0.00334839	-0.665555	normal	1.74943e-14	-1.92253	down	1.78234e-07	-0.534738	normal	uncharacterized protein LOC4325729 isoform X1 [Oryza sativa Japonica Group]
LOC_Os01g27140	0.111207	-0.585344	normal	3.32927e-43	-5.49346	down	0.0776261	-0.629555	normal	glutaredoxin-C1 [Oryza sativa Japonica Group]			OsGrx_C7
LOC_Os01g27210	0.000303739	1.01884	up	0.22395	0.607261	normal	0.0242699	0.580204	normal	glutathione S-transferase 4 [Oryza sativa Japonica Group]
LOC_Os01g27340	0.00106112	0.982533	normal	0.0131062	1.04605	up	--	--	--	probable glutathione S-transferase GSTF1 [Oryza sativa Japonica Group]
LOC_Os01g27449	--	--	--	0.0684199	-1.05662	normal	0.000264096	-1.1811	down	Os01g0372100 [Oryza sativa Japonica Group]
LOC_Os01g27480	0.0437425	0.431528	normal	0.012898	0.670335	normal	7.0045e-05	1.13141	up	probable glutathione S-transferase GSTF1 [Oryza sativa Japonica Group]
LOC_Os01g27650	--	--	--	0.00184108	-1.245	down	0.510184	0.282975	normal	pentatricopeptide repeat-containing protein At2g33680 [Oryza sativa Japonica Group]
LOC_Os01g27750	1.0225e-10	1.97572	up	0.0382014	1.04971	up	0.00064006	0.731629	normal	bifunctional 3-dehydroquinate dehydratase/shikimate dehydrogenase, chloroplastic [Oryza sativa Japonica Group]
LOC_Os01g27880	0.745131	-0.167664	normal	0.138627	0.336907	normal	9.01072e-19	1.37977	up	probable sucrose-phosphatase 1 [Oryza sativa Japonica Group]			OsSPP
LOC_Os01g28450	0.463052	-0.361065	normal	1.04522e-14	-3.01813	down	1.51233e-09	2.18474	up	pathogenesis-related protein 1 [Oryza sativa Japonica Group]			OsPR1b|PR1b
LOC_Os01g28500	0.000877759	1.15735	up	0.365147	0.207667	normal	9.25922e-07	0.947304	normal	pathogenesis-related protein PRB1-2 [Oryza sativa Japonica Group]
LOC_Os01g28540	0.285715	-0.280064	normal	1.63304e-09	-1.39521	down	0.000371931	-0.36292	normal	uncharacterized protein LOC4325426 isoform X1 [Oryza sativa Japonica Group]
LOC_Os01g29330	0.233337	0.320066	normal	0.0112459	0.547603	normal	4.80617e-15	1.26038	up	uncharacterized protein LOC4325228 [Oryza sativa Japonica Group]
LOC_Os01g29804	0.057814	-0.704365	normal	--	--	--	0.00100975	-1.10448	down	--
LOC_Os01g31110	0.592175	-0.180575	normal	1.43249e-16	-1.32296	down	0.0840717	0.227491	normal	CRS2-associated factor 1, chloroplastic isoform X1 [Oryza sativa Japonica Group]			OsCAF1
LOC_Os01g31690	2.45982e-06	-0.816	normal	0.000548169	-1.31997	down	0.0881253	-0.213407	normal	oxygen-evolving enhancer protein 1, chloroplastic [Oryza sativa Japonica Group]
LOC_Os01g31870	0.000421409	-0.477026	normal	5.95053e-18	-1.93503	down	3.84586e-06	-0.57814	normal	metal transporter Nramp4 [Oryza sativa Japonica Group]			OsNramp6
LOC_Os01g31890	3.07148e-05	-0.648288	normal	1.98108e-21	-2.46655	down	0.00397457	-0.560891	normal	uncharacterized protein LOC107280564 [Oryza sativa Japonica Group]
LOC_Os01g32460	0.419622	0.348676	normal	0.429775	0.305718	normal	1.17626e-05	1.25217	up	uncharacterized protein LOC4324018 [Oryza sativa Japonica Group]			RH2
LOC_Os01g32670	2.08969e-06	1.14053	up	9.34721e-24	1.80666	up	--	--	--	uncharacterized protein LOC4324024 [Oryza sativa Japonica Group]
LOC_Os01g32770	0.462056	-0.237015	normal	1.14016e-18	1.30003	up	0.0125698	0.51408	normal	LOB domain-containing protein 40 [Oryza sativa Japonica Group]
LOC_Os01g33110	--	--	--	1.57807e-12	2.12408	up	0.00177355	1.04306	up	hypothetical protein OsJ_01997 [Oryza sativa Japonica Group]
LOC_Os01g33710	--	--	--	0.0048542	-1.09447	down	0.952875	-0.018853	normal	unknown protein [Oryza sativa Japonica Group]
LOC_Os01g34010	0.148835	-0.625296	normal	3.13354e-07	1.48095	up	--	--	--	hypothetical protein OsJ_02040 [Oryza sativa Japonica Group]			ESA1
LOC_Os01g35170	0.0497973	-0.330252	normal	1.92699e-18	-1.58354	down	0.0224801	-0.272701	normal	tRNA (guanine-N(7)-)-methyltransferase isoform X1 [Oryza sativa Japonica Group]
LOC_Os01g35330	1.72238e-07	1.05272	up	2.03512e-13	-2.11695	down	0.316279	0.209353	normal	angiomotin-like [Oryza sativa Japonica Group]
LOC_Os01g36070	2.05629e-15	1.71132	up	0.943242	0.0229004	normal	0.519537	0.234333	normal	bidirectional sugar transporter SWEET2a [Oryza sativa Japonica Group]
LOC_Os01g36090	0.984489	-0.0101086	normal	1.57529e-20	-1.50669	down	0.12307	0.210247	normal	DNA-damage-repair/toleration protein DRT102 [Oryza sativa Japonica Group]
LOC_Os01g36294	0.090224	0.794037	normal	2.62844e-28	-4.09573	down	0.8832	-0.0628522	normal	hypothetical protein OsJ_02144 [Oryza sativa Japonica Group]
LOC_Os01g36350	0.481473	0.234015	normal	1.68226e-26	-2.57986	down	0.585872	-0.0985274	normal	putative P450 [Oryza sativa Japonica Group]
LOC_Os01g36390	--	--	--	3.2346e-16	1.56778	up	--	--	--	hypothetical protein OsJ_02146 [Oryza sativa Japonica Group]
LOC_Os01g36790	0.000332805	1.24371	up	0.747563	0.169572	normal	--	--	--	cysteine-rich receptor-like protein kinase 2 [Oryza sativa Japonica Group]	RLKs
LOC_Os01g36950	0.718984	-0.0784027	normal	9.23083e-25	1.01714	up	0.000100913	0.34507	normal	B2 protein [Oryza sativa Japonica Group]
LOC_Os01g37040	0.520904	0.193288	normal	2.51381e-06	0.643703	normal	1.47757e-15	1.10943	up	uncharacterized protein LOC4325843 [Oryza sativa Japonica Group]
LOC_Os01g37460	--	--	--	4.26235e-06	-2.08448	down	--	--	--	zinc finger Ran-binding domain-containing protein 2 [Oryza sativa Japonica Group]			OsRZF1
LOC_Os01g37470	0.328334	-0.369423	normal	4.29709e-05	-1.17875	down	1.17754e-07	-0.947857	normal	uncharacterized protein LOC4324561 isoform X1 [Oryza sativa Japonica Group]
LOC_Os01g37510	--	--	--	0.00242763	-1.49933	down	0.0768439	0.42158	normal	peptide deformylase 1A, chloroplastic [Oryza sativa Japonica Group]			OsPDF1A
LOC_Os01g37630	0.838565	-0.0560227	normal	1.10305e-15	-1.06394	down	0.0569872	-0.278503	normal	methylesterase 3 [Oryza sativa Japonica Group]
LOC_Os01g37710	0.496959	-0.374749	normal	0.0024969	-1.0505	down	0.000121098	-0.898911	normal	hypothetical protein [Oryza sativa Japonica Group]
LOC_Os01g37810	0.0637514	0.704114	normal	0.000480355	1.21545	up	--	--	--	uncharacterized protein LOC9267897 [Oryza sativa Japonica Group]
LOC_Os01g38510	0.356367	0.353608	normal	0.664153	0.102699	normal	1.08049e-14	1.18405	up	protein transport protein Sec61 subunit beta [Oryza sativa Japonica Group]
LOC_Os01g38610	0.854749	-0.117843	normal	0.000112115	1.04903	up	0.00819879	-0.626825	normal	Os01g0566800, partial [Oryza sativa Japonica Group]
LOC_Os01g38970	0.304329	0.19703	normal	1.90431e-31	-1.12922	down	0.411538	0.103689	normal	carbamoyl-phosphate synthase large chain, chloroplastic [Oryza sativa Japonica Group]
LOC_Os01g39136	0.738496	0.149262	normal	1.51225e-20	2.91768	up	--	--	--	Os01g0573200 [Oryza sativa Japonica Group]
LOC_Os01g39290	0.00637053	-0.730934	normal	5.823e-11	-1.51225	down	0.00779656	-0.40339	normal	hypothetical protein OsJ_02309 [Oryza sativa Japonica Group]
LOC_Os01g39330	0.143854	0.348623	normal	0.00368787	0.746477	normal	9.23494e-15	1.40024	up	putative transcription factor bHLH041 [Oryza sativa Japonica Group]			OsbHLH024
LOC_Os01g39770	0.00841882	-0.623422	normal	2.19652e-22	-2.56873	down	1.43456e-08	-0.610319	normal	calcineurin B-like protein 9 [Oryza sativa Japonica Group]
LOC_Os01g40260	2.44462e-23	1.63289	up	0.402839	0.497701	normal	7.05598e-35	2.47252	up	WRKY transcription factor SUSIBA2 [Oryza sativa Japonica Group]
LOC_Os01g40580	0.0341722	0.773338	normal	0.00666275	1.01361	up	--	--	--	hypersensitive-induced response protein 1 [Oryza sativa Japonica Group]
LOC_Os01g40630	0.122772	-0.296157	normal	1.51427e-27	-1.26718	down	0.774147	-0.0363662	normal	cytokinin riboside 5&apos;-monophosphate phosphoribohydrolase LOG [Oryza sativa Japonica Group]			LOG
LOC_Os01g40640	0.0198797	-0.532502	normal	1.4402e-23	-1.97885	down	0.873745	-0.0222155	normal	30S ribosomal protein S1 homolog A [Oryza sativa Japonica Group]
LOC_Os01g40660	0.18401	-0.379193	normal	0.00286172	-1.01258	down	0.34245	-0.27224	normal	putative methyltransferase DDB_G0268948 [Oryza sativa Japonica Group]
LOC_Os01g41010	0.724176	-0.144261	normal	4.39248e-05	0.756532	normal	4.26312e-09	1.21757	up	uncharacterized protein LOC4326381 isoform X1 [Oryza sativa Japonica Group]			OsFLZ2
LOC_Os01g41420	0.00928715	0.978285	normal	8.39845e-08	1.61641	up	--	--	--	amino acid transporter-like [Oryza sativa Japonica Group]			OsATL15
LOC_Os01g41430	0.00011733	0.813669	normal	0.096869	0.614322	normal	9.66764e-05	1.33784	up	scopoletin glucosyltransferase [Oryza sativa Japonica Group]			RUGT-5
LOC_Os01g41550	--	--	--	3.28543e-14	2.97472	up	0.172808	0.419529	normal	protein ASPARTIC PROTEASE IN GUARD CELL 2 isoform X1 [Oryza sativa Japonica Group]
LOC_Os01g41660	0.150105	-0.373959	normal	2.27485e-10	-1.03464	down	1.18286e-05	-0.519128	normal	inorganic pyrophosphatase 3 [Oryza sativa Japonica Group]
LOC_Os01g41710	0.466145	-0.323807	normal	8.77069e-51	-2.14132	down	0.0667012	-0.331035	normal	chlorophyll a-b binding protein 2, chloroplastic [Oryza sativa Japonica Group]			CAB2R|OsLhcp
LOC_Os01g41720	--	--	--	2.64865e-10	2.06215	up	--	--	--	hypothetical protein [Oryza sativa Japonica Group]
LOC_Os01g41750	0.503641	0.304454	normal	6.45655e-10	-1.71063	down	0.000993778	0.612748	normal	receptor-like protein 12 [Oryza sativa Japonica Group]
LOC_Os01g41900	0.466967	-0.292577	normal	2.06776e-05	-1.3895	down	0.000926502	-0.409949	normal	uncharacterized protein LOC4324094 [Oryza sativa Japonica Group]
LOC_Os01g41950	0.89028	-0.0481791	normal	1.0085e-05	-1.07669	down	0.177536	-0.293601	normal	hypothetical protein OsJ_02518 [Oryza sativa Japonica Group]
LOC_Os01g42030	0.00010789	0.749354	normal	9.90537e-72	2.10127	up	0.024889	0.522903	normal	AAA-ATPase At3g50940 [Oryza sativa Japonica Group]
LOC_Os01g42040	0.0100273	1.06918	up	0.100792	0.682514	normal	--	--	--	uncharacterized protein LOC4324209 [Oryza sativa Japonica Group]
LOC_Os01g42160	--	--	--	--	--	--	0.000119979	-1.00152	down	hypothetical protein OsI_02780 [Oryza sativa Indica Group]
LOC_Os01g42234	2.17813e-07	1.06592	up	0.000515768	-0.76477	normal	0.0275603	0.415148	normal	amino-acid permease BAT1 homolog isoform X1 [Oryza sativa Japonica Group]
LOC_Os01g42330	0.626066	0.250305	normal	1.5397e-08	1.10933	up	0.0756778	0.626305	normal	disease resistance protein RGA2-like isoform X1 [Oryza sativa Japonica Group]
LOC_Os01g42380	2.28755e-31	2.15826	up	0.00520062	1.10619	up	1.83367e-06	0.849191	normal	ABC transporter G family member 36 [Oryza sativa Japonica Group]			Ospdr9|OsABCG36
LOC_Os01g42410	1.9898e-67	2.6166	up	0.346929	-0.422359	normal	1.81792e-31	1.97483	up	ABC transporter G family member 37 isoform X1 [Oryza sativa Japonica Group]
LOC_Os01g42520	0.00956664	-1.029	down	0.104948	-0.809897	normal	--	--	--	Os01g0611000, partial [Oryza sativa Japonica Group]			DFOT1|EMF1
LOC_Os01g42690	--	--	--	3.04177e-06	1.33963	up	0.941383	-0.0364559	normal	acyl-protein thioesterase 1 homolog 1 [Oryza sativa Japonica Group]
LOC_Os01g42860	0.00216107	1.31653	up	9.51924e-18	-1.74773	down	0.010953	0.913623	normal	protease inhibitor-like [Oryza sativa Japonica Group]			OCPI1
LOC_Os01g42870	3.55763e-07	1.09465	up	0.394761	-0.203727	normal	0.00372569	0.443971	normal	10-deacetylbaccatin III 10-O-acetyltransferase [Oryza sativa Japonica Group]
LOC_Os01g42960	--	--	--	0.000522944	1.03754	up	--	--	--	TPR repeat-containing thioredoxin TTL1 [Oryza sativa Japonica Group]
LOC_Os01g43120	0.44379	-0.218161	normal	1.37443e-13	-1.18344	down	0.909797	-0.0170305	normal	DEAD-box ATP-dependent RNA helicase 25 [Oryza sativa Japonica Group]
LOC_Os01g43230	0.000167828	-1.04396	down	2.974e-07	-2.12681	down	0.0280087	-0.473407	normal	Os01g0619900, partial [Oryza sativa Japonica Group]
LOC_Os01g43270	--	--	--	4.40685e-17	-2.75295	down	6.83217e-08	0.978497	normal	hydroquinone glucosyltransferase [Oryza sativa Japonica Group]
LOC_Os01g43330	0.162154	-0.380967	normal	1.57476e-17	1.62981	up	0.0103068	0.416261	normal	uncharacterized protein LOC4326628 [Oryza sativa Japonica Group]
LOC_Os01g43390	0.105736	-0.345859	normal	1.83426e-09	-1.0858	down	0.404192	0.132444	normal	uroporphyrinogen decarboxylase 1, chloroplastic [Oryza sativa Japonica Group]
LOC_Os01g43430	0.210491	-0.446399	normal	0.00123664	-1.10848	down	0.698667	-0.125444	normal	unnamed protein product [Oryza sativa Japonica Group]
LOC_Os01g43590	--	--	--	7.3973e-06	-1.77161	down	3.99802e-07	1.56583	up	heat shock factor RHSF13 [Oryza sativa Japonica Group]
LOC_Os01g43720	--	--	--	0.000240833	1.74096	up	--	--	--	Os01g0627600, partial [Oryza sativa Japonica Group]
LOC_Os01g43760	0.894373	-0.0393431	normal	1.10387e-31	-2.27482	down	1.15015e-05	-0.423199	normal	cytochrome P450-like [Oryza sativa Japonica Group]
LOC_Os01g43844	0.830433	0.0841108	normal	4.1884e-14	-1.28236	down	0.0265581	-0.228396	normal	cytochrome P450 72A11 [Oryza sativa Japonica Group]
LOC_Os01g43851	0.656312	0.244314	normal	0.000609044	-0.968816	normal	2.2284e-09	1.38845	up	cytochrome P450 72A14 [Oryza sativa Japonica Group]
LOC_Os01g44190	0.985951	-0.0125793	normal	4.42845e-05	-1.35999	down	0.962527	-0.0134487	normal	hypothetical protein OsJ_02719 [Oryza sativa Japonica Group]
LOC_Os01g44950	1.56561e-05	1.1169	up	0.75487	-0.113725	normal	2.19711e-05	0.726014	normal	long-chain-fatty-acid--AMP ligase FadD26-like [Oryza sativa Japonica Group]
LOC_Os01g45020	0.701655	0.16288	normal	0.0550014	-0.510125	normal	1.80768e-15	1.84722	up	Os01g0637100 [Oryza sativa Japonica Group]
LOC_Os01g45200	0.0128871	0.500167	normal	6.16574e-11	-1.26792	down	0.891344	0.0358215	normal	cinnamoyl-CoA reductase 2 [Oryza sativa Japonica Group]			Snl6
LOC_Os01g45250	0.819722	-0.0965838	normal	0.0762573	-0.313806	normal	1.19014e-06	1.09868	up	uncharacterized protein LOC4326582 [Oryza sativa Japonica Group]
LOC_Os01g45530	0.345851	0.268198	normal	0.000513872	-0.383212	normal	3.60841e-09	1.10087	up	single-stranded DNA-binding protein, mitochondrial [Oryza sativa Japonica Group]
LOC_Os01g45700	0.760159	-0.142732	normal	4.96099e-06	-1.30742	down	0.679004	0.183525	normal	extensin-2 [Oryza sativa Japonica Group]
LOC_Os01g45900	0.715168	-0.0834786	normal	3.81144e-10	-1.05098	down	0.928869	-0.0187948	normal	uncharacterized protein LOC4325927 [Oryza sativa Japonica Group]
LOC_Os01g45910	1.35656e-10	1.23316	up	4.18283e-08	0.970999	normal	2.15116e-05	0.602356	normal	ADP,ATP carrier protein 2, chloroplastic [Oryza sativa Japonica Group]			OsAAT
LOC_Os01g46120	--	--	--	0.00110809	-1.46415	down	0.0137532	0.445692	normal	GDSL esterase/lipase At1g28600 [Oryza sativa Japonica Group]
LOC_Os01g46169	0.558963	-0.185564	normal	5.74023e-48	-1.98704	down	0.250777	0.120121	normal	lipase-like [Oryza sativa Japonica Group]
LOC_Os01g46570	0.738428	-0.143859	normal	1.11509e-23	-1.61306	down	0.98166	-0.0048471	normal	CTP synthase [Oryza sativa Japonica Group]
LOC_Os01g46760	--	--	--	2.98967e-39	1.86959	up	0.000675154	0.61734	normal	probable protein phosphatase 2C 8 [Oryza sativa Japonica Group]			OsPP2C08
LOC_Os01g47050	--	--	--	8.45782e-05	1.63921	up	0.117118	0.540823	normal	F-box/kelch-repeat protein At3g61590 [Oryza sativa Japonica Group]			OsFBK1
LOC_Os01g47130	--	--	--	4.87878e-10	2.75476	up	--	--	--	uncharacterized protein LOC4327175 [Oryza sativa Japonica Group]
LOC_Os01g47270	0.0383545	-0.472966	normal	3.37521e-23	-2.60699	down	3.60546e-09	-0.713778	normal	uncharacterized protein LOC4327853 [Oryza sativa Japonica Group]
LOC_Os01g47330	0.172815	-0.601922	normal	7.48572e-05	-1.71477	down	1.51677e-05	-0.560531	normal	50S ribosomal protein L12, chloroplastic [Oryza sativa Japonica Group]			PRPL12
LOC_Os01g47350	0.000256101	-0.831383	normal	1.60601e-06	-1.86351	down	0.946935	-0.0129816	normal	hypothetical protein OsI_03153 [Oryza sativa Indica Group]
LOC_Os01g47580	0.944846	0.0540315	normal	0.000246461	1.39027	up	--	--	--	lipid phosphate phosphatase 2 [Oryza sativa Japonica Group]
LOC_Os01g47690	0.0364096	-0.481383	normal	1.07614e-06	-1.06975	down	0.997983	0.000495548	normal	persulfide dioxygenase ETHE1 homolog, mitochondrial [Oryza sativa Japonica Group]			OsGLYII1|OsETHE1
LOC_Os01g47760	0.0231541	-0.511216	normal	1.70729e-06	-1.25044	down	0.000297532	0.890309	normal	monothiol glutaredoxin-S5 [Oryza sativa Japonica Group]			OsGRX6
LOC_Os01g48000	2.14486e-06	1.16512	up	0.0975429	0.367396	normal	2.09713e-07	0.942598	normal	putative receptor protein kinase ZmPK1 [Oryza sativa Japonica Group]	RLKs		SDRLK-13
LOC_Os01g48390	0.000803502	0.84937	normal	4.52811e-14	1.17161	up	0.75246	-0.0556741	normal	hypothetical protein OsJ_02982 [Oryza sativa Japonica Group]
LOC_Os01g48500	4.4526e-08	-1.1625	down	5.59761e-07	-1.20642	down	0.376389	-0.126649	normal	proline-rich receptor-like protein kinase PERK8 [Oryza sativa Japonica Group]	RLKs
LOC_Os01g48610	0.388965	0.270209	normal	1.04108e-05	-0.817317	normal	6.69493e-14	1.1339	up	unknown protein [Oryza sativa Japonica Group]
LOC_Os01g48620	0.60414	0.192761	normal	0.000108084	-1.02473	down	0.182737	-0.27919	normal	uncharacterized protein LOC4325269 [Oryza sativa Japonica Group]
LOC_Os01g48680	0.116182	-0.349559	normal	2.94672e-13	-1.32297	down	0.049495	-0.211539	normal	two pore calcium channel protein 1 [Oryza sativa Japonica Group]			OsTPC1
LOC_Os01g48800	0.000340205	-1.329	down	--	--	--	0.0199251	-0.813161	normal	probable purine permease 4 [Oryza sativa Japonica Group]			BG3|OsPUP4
LOC_Os01g48874	0.000484732	-0.980601	normal	0.0115517	-1.30149	down	0.000102268	-0.379847	normal	O-acyltransferase WSD1 [Oryza sativa Japonica Group]
LOC_Os01g48940	0.978025	-0.0133477	normal	0.00103503	-1.62713	down	0.000203653	-0.889854	normal	hypothetical protein [Oryza sativa Japonica Group]
LOC_Os01g49219	0.0419337	-0.375775	normal	1.73547e-10	-1.12308	down	0.000925656	-0.38718	normal	Os01g0686100 [Oryza sativa Japonica Group]
LOC_Os01g49320	0.995392	0.0032041	normal	3.68833e-08	-0.699002	normal	1.00567e-12	1.03605	up	acidic endochitinase [Oryza sativa Japonica Group]
LOC_Os01g49550	--	--	--	1.83777e-06	2.36022	up	--	--	--	Os07g0684850, partial [Oryza sativa Japonica Group]
LOC_Os01g49740	0.0404157	-0.702231	normal	1.97102e-20	-1.47681	down	0.0741791	-0.257637	normal	Os01g0692300 [Oryza sativa Japonica Group]
LOC_Os01g49910	0.00134187	1.22269	up	9.20201e-17	1.53732	up	0.19719	0.417449	normal	probable LRR receptor-like serine/threonine-protein kinase At3g47570 [Oryza sativa Japonica Group]	RLKs
LOC_Os01g49920	2.97935e-14	2.05861	up	1.80329e-10	0.984663	normal	0.710165	-0.0928845	normal	unnamed protein product [Oryza sativa Japonica Group]
LOC_Os01g50030	0.226625	0.295299	normal	8.22638e-53	1.7015	up	0.340405	0.159579	normal	phosphoethanolamine N-methyltransferase 1 [Oryza sativa Japonica Group]			OsPEAMT1
LOC_Os01g50040	0.639272	0.100133	normal	3.02213e-20	1.0462	up	0.0355352	0.358533	normal	uncharacterized protein LOC4323891 [Oryza sativa Japonica Group]
LOC_Os01g50050	0.710361	-0.146138	normal	3.12172e-44	1.41186	up	0.0131159	-0.249762	normal	farnesyl pyrophosphate synthase isoform X1 [Oryza sativa Japonica Group]
LOC_Os01g50100	0.0830974	0.483773	normal	2.35861e-10	1.40387	up	2.0371e-36	1.77588	up	ABC transporter B family member 4 isoform X2 [Zea mays]
LOC_Os01g50170	0.0961147	0.679933	normal	4.424e-13	2.18825	up	1.24358e-09	1.54383	up	aspartic proteinase nepenthesin-1 [Oryza sativa Japonica Group]
LOC_Os01g50400	0.789252	-0.177654	normal	6.40497e-11	-2.56436	down	--	--	--	mitogen-activated protein kinase kinase kinase NPK1 [Oryza sativa Japonica Group]			OsMAPKKK55|OsMKKK55
LOC_Os01g50410	2.64978e-05	1.20011	up	0.0189764	-1.07089	down	--	--	--	hypothetical protein OsI_03401 [Oryza sativa Indica Group]			OsMKKK70
LOC_Os01g50420	4.42176e-06	1.67012	up	--	--	--	--	--	--	mitogen-activated protein kinase kinase kinase 3 [Oryza sativa Japonica Group]			OsNPK1-PK|OsMAPKKK62|OsMKKK62
LOC_Os01g50460	0.942684	0.0261515	normal	4.57669e-19	1.04052	up	9.23483e-06	-0.851089	normal	bidirectional sugar transporter SWEET2b [Oryza sativa Japonica Group]
LOC_Os01g50470	--	--	--	0.000606099	1.48443	up	--	--	--	uncharacterized protein LOC4326924 isoform X2 [Oryza sativa Japonica Group]
LOC_Os01g50622	0.0389736	-0.452227	normal	1.92078e-27	-1.51947	down	3.17733e-14	0.635609	normal	bifunctional nuclease 1 [Oryza sativa Japonica Group]			OsBBD1
LOC_Os01g50860	0.0200349	-0.426062	normal	6.84396e-14	-1.12345	down	0.159907	-0.175637	normal	hypothetical protein OsJ_03174 [Oryza sativa Japonica Group]
LOC_Os01g50910	--	--	--	0.00143009	1.0986	up	--	--	--	late embryogenesis abundant protein, group 3 [Oryza sativa Japonica Group]			pwsi18|WSI18
LOC_Os01g51360	0.0967018	0.360151	normal	3.80468e-57	-2.18237	down	0.00950646	0.325651	normal	phospholipase A1-II 5 [Oryza sativa Japonica Group]
LOC_Os01g51380	0.742603	0.108318	normal	2.98949e-22	1.00406	up	0.640379	0.0710352	normal	V-type proton ATPase subunit B 2 isoform X1 [Oryza sativa Japonica Group]
LOC_Os01g51420	0.0509635	-0.377432	normal	2.97838e-07	-1.03284	down	0.487307	-0.120035	normal	calcineurin B-like protein 10 isoform X1 [Oryza sativa Japonica Group]			OsCBL10
LOC_Os01g51540	0.0930546	0.400113	normal	3.68031e-13	1.15008	up	0.000629594	1.0379	up	cytidine deaminase 1 [Oryza sativa Japonica Group]
LOC_Os01g51550	--	--	--	0.00532021	1.30772	up	--	--	--	hypothetical protein OsI_03489 [Oryza sativa Indica Group]
LOC_Os01g51570	0.0422262	0.924093	normal	0.0110698	0.899248	normal	1.0207e-47	2.42691	up	glucan endo-1,3-beta-glucosidase GII [Oryza sativa Japonica Group]
LOC_Os01g51580	--	--	--	2.67525e-06	2.50026	up	--	--	--	hypothetical protein [Oryza sativa Japonica Group]
LOC_Os01g51634	3.01945e-06	1.19283	up	0.00533581	1.09112	up	0.0480917	0.62428	normal	myosin-17 isoform X2 [Oryza sativa Japonica Group]
LOC_Os01g51690	3.47143e-21	3.24389	up	0.787442	0.188913	normal	--	--	--	probable WRKY transcription factor 23 [Oryza sativa Japonica Group]
LOC_Os01g51754	0.980503	-0.0103932	normal	9.68699e-14	1.02492	up	0.00244107	-0.473538	normal	hypothetical protein OsI_03507 [Oryza sativa Indica Group]
LOC_Os01g51770	0.734429	-0.220014	normal	1.25767e-08	1.49721	up	--	--	--	mitochondrial outer membrane protein porin 4 [Oryza sativa Japonica Group]
LOC_Os01g51870	0.0752401	0.483854	normal	1.04601e-15	-1.4678	down	0.107145	0.275642	normal	hypothetical protein OsI_03515 [Oryza sativa Indica Group]
LOC_Os01g51890	0.803512	0.102245	normal	1.78397e-26	1.67164	up	4.2676e-07	0.583423	normal	type IV inositol polyphosphate 5-phosphatase 3 [Oryza sativa Japonica Group]
LOC_Os01g51980	--	--	--	0.00523117	1.05611	up	0.0201785	0.430831	normal	hypothetical protein OsI_03520 [Oryza sativa Indica Group]			OsTARL2
LOC_Os01g52130	--	--	--	2.0062e-08	-2.25596	down	--	--	--	probable sulfate transporter 3.5 [Oryza sativa Japonica Group]
LOC_Os01g52230	0.664036	0.269644	normal	1.06271e-05	1.28395	up	1.47913e-07	1.77555	up	inorganic pyrophosphatase 1 [Oryza sativa Japonica Group]			OsACP1
LOC_Os01g52250	0.949729	0.0219829	normal	1.28021e-19	-1.24338	down	0.882279	0.0746133	normal	probable starch synthase 4, chloroplastic/amyloplastic isoform X1 [Oryza sativa Japonica Group]
LOC_Os01g52260	0.519901	-0.191628	normal	3.24474e-21	-2.11327	down	0.00535733	-0.609511	normal	probable serine acetyltransferase 1 [Oryza sativa Japonica Group]
LOC_Os01g52450	0.282902	0.447477	normal	0.000252415	-1.4287	down	0.57962	-0.203971	normal	hexokinase-9 isoform X1 [Oryza sativa Japonica Group]
LOC_Os01g52530	6.08525e-08	1.67659	up	0.00231865	1.07444	up	7.20163e-08	1.44554	up	ribose-phosphate pyrophosphokinase 3, chloroplastic [Oryza sativa Japonica Group]
LOC_Os01g52570	--	--	--	1.19663e-05	1.91865	up	--	--	--	lachrymatory-factor synthase [Oryza sativa Japonica Group]
LOC_Os01g52740	0.479815	-0.344541	normal	9.56583e-10	-2.38717	down	0.385383	0.36277	normal	hypothetical protein OsI_03595 [Oryza sativa Indica Group]
LOC_Os01g52750	0.371986	-0.436518	normal	0.000967403	-1.9744	down	3.6829e-05	-0.801876	normal	subtilisin-like protease SBT5.6 [Oryza sativa Japonica Group]
LOC_Os01g52760	0.675777	-0.2122	normal	8.13672e-10	-1.35175	down	0.0968131	-0.389299	normal	uncharacterized protein LOC4323917 [Oryza sativa Japonica Group]
LOC_Os01g52780	0.00396193	0.827734	normal	0.00133757	1.14822	up	--	--	--	hypothetical protein OsJ_03330 [Oryza sativa Japonica Group]
LOC_Os01g52790	0.000293422	0.606908	normal	7.73032e-12	0.884383	normal	1.16303e-14	1.13464	up	cytochrome P450 72A14 [Oryza sativa Japonica Group]
LOC_Os01g52890	--	--	--	0.00334171	-1.30153	down	0.654565	0.190557	normal	uncharacterized protein LOC4323928 [Oryza sativa Japonica Group]
LOC_Os01g52920	0.891394	-0.0332039	normal	4.86527e-25	-1.42711	down	0.000400446	-0.415183	normal	hypothetical protein OsI_03611 [Oryza sativa Indica Group]
LOC_Os01g53150	0.0516992	-0.301348	normal	4.25373e-15	-1.27393	down	0.222848	0.190043	normal	GTP-binding protein At2g22870 [Oryza sativa Japonica Group]
LOC_Os01g53220	0.100557	-0.463916	normal	8.35393e-29	-1.85168	down	7.18583e-05	0.446799	normal	heat stress transcription factor C-1b [Oryza sativa Japonica Group]			OsHsfC1b
LOC_Os01g53350	0.00514352	0.412466	normal	9.31138e-32	1.47332	up	1.00912e-29	1.88911	up	anthocyanidin 5,3-O-glucosyltransferase [Oryza sativa Japonica Group]
LOC_Os01g53430	--	--	--	0.000107058	1.89904	up	--	--	--	anthocyanidin 5,3-O-glucosyltransferase [Oryza sativa Japonica Group]
LOC_Os01g53730	0.0308193	0.6123	normal	2.29601e-17	-1.95927	down	1.11141e-06	-0.532022	normal	uncharacterized protein LOC4327202 [Oryza sativa Japonica Group]
LOC_Os01g53750	--	--	--	0.00439678	1.41903	up	--	--	--	hypothetical protein OsJ_03397 [Oryza sativa Japonica Group]
LOC_Os01g53779	0.735931	-0.215003	normal	7.70684e-09	-1.71311	down	2.42652e-07	-0.898999	normal	Os01g0740300 [Oryza sativa Japonica Group]
LOC_Os01g53800	0.265109	-0.464372	normal	3.54357e-11	-1.14568	down	0.128421	-0.18669	normal	probable glutamate carboxypeptidase 2 [Oryza sativa Japonica Group]
LOC_Os01g53880	0.157997	-0.214484	normal	3.121e-15	-1.38983	down	0.000140991	-0.657812	normal	auxin-responsive protein IAA6 isoform X1 [Oryza sativa Japonica Group]			IAA6|OsIAA6
LOC_Os01g53920	1.21231e-05	0.920639	normal	4.59756e-26	1.57327	up	7.97432e-19	1.39234	up	receptor-like protein kinase HSL1 [Oryza sativa Japonica Group]	RLKs
LOC_Os01g54010	0.971028	0.0157055	normal	6.40163e-19	-1.71032	down	0.588821	0.0852296	normal	probable glutamate carboxypeptidase 2 [Oryza sativa Japonica Group]
LOC_Os01g54190	0.0385658	-0.301505	normal	8.2184e-13	-1.55355	down	1.02856e-06	-0.637527	normal	Os05g0338000 [Oryza sativa Japonica Group]
LOC_Os01g54340	0.00526972	-0.64665	normal	2.33203e-15	-1.61813	down	0.00565148	0.407376	normal	uncharacterized protein LOC4325540 [Oryza sativa Japonica Group]
LOC_Os01g54350	0.0903685	0.400529	normal	5.18233e-17	1.27936	up	0.294636	0.178265	normal	serine/threonine-protein kinase HT1 [Oryza sativa Japonica Group]
LOC_Os01g54420	0.58386	-0.241227	normal	0.0105528	1.11936	up	0.141712	-0.400852	normal	dynamin-related protein 5A [Oryza sativa Japonica Group]
LOC_Os01g54860	2.05546e-07	1.05071	up	9.20342e-18	1.46557	up	0.161321	0.234674	normal	3-hydroxyisobutyryl-CoA hydrolase-like protein 5 [Oryza sativa Japonica Group]			NOG1
LOC_Os01g54890	0.878083	0.095484	normal	0.000146982	1.52548	up	0.882279	0.0698378	normal	pathogenesis-related genes transcriptional activator PTI5 [Oryza sativa Japonica Group]			OsERF922
LOC_Os01g55150	--	--	--	0.010108	1.14171	up	--	--	--	basic leucine zipper 6 [Oryza sativa Japonica Group]
LOC_Os01g55190	--	--	--	0.0449494	1.10046	up	--	--	--	uncharacterized protein LOC4325142 [Oryza sativa Japonica Group]
LOC_Os01g55570	5.37604e-12	-1.12358	down	0.114781	0.306997	normal	0.033946	-0.268845	normal	protein CURVATURE THYLAKOID 1C, chloroplastic [Oryza sativa Japonica Group]
LOC_Os01g55670	0.0939155	-0.444888	normal	0.000925231	-1.29864	down	2.07486e-11	-0.97511	normal	uncharacterized protein LOC4327025 [Oryza sativa Japonica Group]
LOC_Os01g55799	0.0112745	0.50894	normal	1.54836e-27	1.72006	up	0.263922	0.159014	normal	exocyst complex component EXO70B1 [Oryza sativa Japonica Group]
LOC_Os01g55940	0.245667	-0.45094	normal	6.85509e-17	1.70485	up	--	--	--	probable indole-3-acetic acid-amido synthetase GH3.2 [Oryza sativa Japonica Group]			OsGH3-2|OsGH3.2
LOC_Os01g56010	0.900466	0.0846048	normal	0.00213708	1.14711	up	0.976	-0.0146602	normal	serpin-Z1 [Oryza sativa Japonica Group]
LOC_Os01g56080	3.98713e-05	1.37492	up	0.376613	0.359062	normal	0.0581951	0.720677	normal	hypothetical protein OsI_03867 [Oryza sativa Indica Group]
LOC_Os01g56130	0.212998	-0.402835	normal	0.000275587	-1.2096	down	0.111533	-0.312051	normal	probable xyloglucan glycosyltransferase 1 [Oryza sativa Japonica Group]
LOC_Os01g56220	0.479191	0.366844	normal	4.255e-06	1.50361	up	--	--	--	uncharacterized protein LOC4325504 [Oryza sativa Japonica Group]
LOC_Os01g56240	--	--	--	0.00181753	1.28744	up	--	--	--	auxin-responsive protein SAUR71 [Oryza sativa Japonica Group]
LOC_Os01g56270	0.701446	0.173695	normal	2.92643e-12	-1.83105	down	2.25296e-07	-0.569597	normal	uncharacterized protein LOC4325592 isoform X1 [Oryza sativa Japonica Group]
LOC_Os01g56330	0.0220164	-0.951453	normal	2.55002e-28	2.34094	up	0.569138	0.214011	normal	receptor-like protein kinase FERONIA [Oryza sativa Japonica Group]	RLKs		DRUS2|FLR2
LOC_Os01g56370	--	--	--	0.00142223	-1.40105	down	0.000568883	0.939868	normal	Os01g0770100 [Oryza sativa Japonica Group]
LOC_Os01g56380	--	--	--	0.0140776	-1.02014	down	0.000682775	0.859507	normal	tyrosine decarboxylase 1 [Oryza sativa Japonica Group]			TYDC
LOC_Os01g56420	0.737743	-0.204636	normal	3.45854e-05	-1.08115	down	0.136842	0.289214	normal	copper transporter 1 [Oryza sativa Japonica Group]			COPT1
LOC_Os01g56450	--	--	--	0.000549389	-1.61613	down	--	--	--	protein LURP-one-related 5 [Oryza sativa Japonica Group]
LOC_Os01g56680	0.00821372	-0.486904	normal	2.14175e-07	-1.03614	down	0.104915	-0.186451	normal	photosystem II reaction center W protein, chloroplastic [Oryza sativa Japonica Group]
LOC_Os01g56690	--	--	--	4.76802e-05	1.71941	up	--	--	--	hypothetical protein [Oryza sativa Japonica Group]
LOC_Os01g56880	0.691768	0.114892	normal	0.607246	-0.0854055	normal	1.60596e-21	1.2649	up	purple acid phosphatase 2 [Oryza sativa Japonica Group]			OsPAP10a
LOC_Os01g56930	0.213676	-0.31474	normal	0.00368875	0.467662	normal	1.07579e-10	-1.19782	down	aspartic proteinase-like protein 2 [Oryza sativa Japonica Group]
LOC_Os01g56940	0.673942	-0.19204	normal	1.27031e-05	1.00719	up	--	--	--	exonuclease 1 isoform X1 [Oryza sativa Japonica Group]			OsEXO1
LOC_Os01g56969	0.671184	-0.13362	normal	3.40756e-07	-1.0854	down	0.00147248	-0.431186	normal	uncharacterized protein At1g27050-like [Oryza sativa Japonica Group]
LOC_Os01g57082	0.158697	-0.520508	normal	2.0145e-18	-1.87876	down	0.0145807	-0.282907	normal	hypothetical protein OsI_03973 [Oryza sativa Indica Group]
LOC_Os01g57510	8.08621e-05	1.61891	up	--	--	--	--	--	--	receptor-like serine/threonine-protein kinase SD1-8 [Oryza sativa Japonica Group]	RLKs		SDRLK-15
LOC_Os01g57599	0.00915539	-0.404659	normal	7.00936e-12	-1.32281	down	1.11036e-09	-0.730262	normal	unnamed protein product [Oryza sativa Japonica Group]
LOC_Os01g57730	0.000624559	1.37317	up	2.9431e-05	1.17422	up	0.229101	0.443935	normal	peroxidase 56 [Oryza sativa Japonica Group]
LOC_Os01g57840	--	--	--	0.000114532	1.12787	up	0.917001	-0.0383009	normal	nuclear transport factor 2 [Oryza sativa Japonica Group]
LOC_Os01g57854	0.886861	0.101157	normal	4.09076e-05	-1.10072	down	0.055992	0.543877	normal	pectinesterase [Oryza sativa Japonica Group]
LOC_Os01g57942	0.0511837	0.794593	normal	1.78088e-11	2.00353	up	0.979231	0.0118219	normal	cytochrome b6 (chloroplast) [Oryza barthii]
LOC_Os01g57946	--	--	--	0.000374547	1.5681	up	--	--	--	Chloroplast RNA polymerase alpha chain [Oryza sativa Japonica Group]
LOC_Os01g57962	0.40845	0.447096	normal	1.16239e-10	2.16729	up	0.789951	-0.106484	normal	Chloroplast photosystem I P700 apoprotein A2 [Oryza sativa Japonica Group]
LOC_Os01g58020	--	--	--	3.91893e-20	5.30016	up	0.997928	-0.00135743	normal	ribulose-1,5-bisphosphate carboxylase/oxygenase large subunit, partial (chloroplast) [Oryza sativa]
LOC_Os01g58024	0.75154	-0.191472	normal	1.72568e-14	3.09199	up	--	--	--	NADH dehydrogenase subunit J (chloroplast) [Oryza sativa Indica Group]
LOC_Os01g58035	0.15143	-0.652444	normal	6.38256e-14	3.61102	up	--	--	--	Chloroplast ORF100 [Oryza sativa Japonica Group]
LOC_Os01g58038	--	--	--	1.34815e-05	2.86394	up	--	--	--	putative Hooker&apos;s evening primrose chloroplast hypothetical 8.4 kDa protein in ycf9-trnS intergenic region (ORF75) [Oryza sativa Japonica Group]
LOC_Os01g58049	0.579729	0.321911	normal	8.59172e-47	3.33051	up	0.421607	-0.287843	normal	photosystem I assembly protein ycf4 (chloroplast) [Oryza australiensis]
LOC_Os01g58100	0.755486	-0.204658	normal	0.00259546	-1.43004	down	--	--	--	aureusidin synthase [Oryza sativa Japonica Group]
LOC_Os01g58140	0.0896652	0.731776	normal	4.58069e-16	1.95513	up	1.01164e-05	1.17452	up	uncharacterized protein LOC4324133 [Oryza sativa Japonica Group]
LOC_Os01g58150	--	--	--	5.8264e-09	2.09291	up	--	--	--	hypothetical protein OsJ_03739 [Oryza sativa Japonica Group]
LOC_Os01g58194	0.527034	-0.339772	normal	0.00675366	-1.10451	down	0.0638078	0.418877	normal	probable nucleoredoxin 2 isoform X1 [Oryza sativa Japonica Group]
LOC_Os01g58240	1.3314e-12	1.45606	up	0.599537	0.242937	normal	2.38765e-30	2.06338	up	subtilisin-like protease SBT3.5 isoform X1 [Oryza sativa Japonica Group]			RSP1
LOC_Os01g58280	0.460032	0.260662	normal	0.000251155	-0.834916	normal	8.75231e-64	2.95525	up	subtilisin-like protease SBT3.5 [Oryza sativa Japonica Group]
LOC_Os01g58290	1.18381e-05	1.3464	up	0.621363	0.188771	normal	2.10843e-18	2.08373	up	subtilisin-like protease SBT3.5 [Oryza sativa Japonica Group]			Hwi2
LOC_Os01g58300	0.000577185	1.24885	up	--	--	--	--	--	--	hypothetical protein [Oryza sativa Japonica Group]
LOC_Os01g58310	2.09076e-08	1.48416	up	--	--	--	--	--	--	unknown protein [Oryza sativa Japonica Group]
LOC_Os01g58320	0.000129696	1.1448	up	0.00407168	-1.0876	down	--	--	--	--
LOC_Os01g58420	0.404249	-0.222604	normal	0.943312	-0.015738	normal	6.23663e-14	1.06368	up	ethylene-responsive transcription factor 8 [Oryza sativa Japonica Group]			AP37|OsERF3
LOC_Os01g58444	0.512136	-0.190951	normal	3.25649e-10	1.23088	up	0.0380424	-0.425248	normal	Os01g0797900 [Oryza sativa Japonica Group]
LOC_Os01g58550	--	--	--	1.82183e-11	2.11662	up	--	--	--	uncharacterized protein LOC4327631 [Oryza sativa Japonica Group]
LOC_Os01g59000	0.0318184	0.709042	normal	0.00468683	-0.697607	normal	2.23677e-16	1.44807	up	cytochrome P450 94B3 [Oryza sativa Japonica Group]
LOC_Os01g59050	0.198004	-0.426534	normal	2.63045e-16	-2.67181	down	0.476921	0.214409	normal	hypothetical protein OsJ_03793 [Oryza sativa Japonica Group]
LOC_Os01g59080	0.000886596	-0.476106	normal	9.25589e-37	-2.34315	down	0.111401	-0.154673	normal	uncharacterized protein LOC4327543 [Oryza sativa Japonica Group]
LOC_Os01g59090	0.483449	0.148952	normal	2.72906e-25	-1.52316	down	0.00342584	0.357909	normal	psbP domain-containing protein 6, chloroplastic [Oryza sativa Japonica Group]
LOC_Os01g59100	1.12701e-05	0.785457	normal	0.995815	-0.00160387	normal	7.02273e-09	1.1946	up	UDP-glycosyltransferase 87A1 [Oryza sativa Japonica Group]			Os6
LOC_Os01g59150	--	--	--	4.99718e-57	2.52779	up	0.977642	0.0101897	normal	tubulin beta-6 chain [Zea mays]			Ostub16
LOC_Os01g59350	0.0409029	-0.488711	normal	1.09033e-16	-2.14117	down	0.000595229	-0.574654	normal	bZIP transcription factor [Oryza sativa Japonica Group]			OsTGA2|OsTGAL1
LOC_Os01g59730	0.138606	0.608393	normal	0.622941	-0.108852	normal	1.84131e-05	1.18291	up	60S ribosomal protein L30 [Oryza sativa Japonica Group]
LOC_Os01g59740	4.66018e-05	1.10479	up	0.590171	-0.253102	normal	0.000392517	0.751568	normal	protein RETICULATA-RELATED 3, chloroplastic [Oryza sativa Japonica Group]
LOC_Os01g59750	--	--	--	0.0184915	-1.21574	down	0.422686	-0.203151	normal	14 kDa zinc-binding protein isoform X2 [Oryza sativa Japonica Group]
LOC_Os01g59880	--	--	--	0.00443216	1.17148	up	0.835875	-0.0895318	normal	Os01g0814200 [Oryza sativa Japonica Group]
LOC_Os01g59920	0.393632	-0.39607	normal	5.52826e-05	-1.36029	down	0.0942106	0.305211	normal	cysteine synthase-like [Oryza sativa Japonica Group]			GRA78
LOC_Os01g60020	0.00211032	0.846738	normal	0.858225	-0.108755	normal	9.7881e-19	1.79397	up	NAC domain-containing protein 68 [Oryza sativa Japonica Group]			OsNAC4
LOC_Os01g60420	0.597578	0.234625	normal	7.16883e-27	1.7547	up	0.188875	0.263011	normal	uncharacterized protein LOC4327604 [Oryza sativa Japonica Group]
LOC_Os01g60600	--	--	--	0.000243649	1.56856	up	--	--	--	WRKY transcription factor 64-like protein [Oryza sativa Japonica Group]			OsWRKY108
LOC_Os01g60640	0.5331	0.314438	normal	6.60391e-05	1.05712	up	8.47373e-07	1.34857	up	probable WRKY transcription factor 30 [Oryza sativa Japonica Group]			OsWRKY21
LOC_Os01g60730	0.000932477	-1.09083	down	5.31208e-08	-0.886207	normal	0.929293	0.0156905	normal	RING-H2 finger protein ATL74 [Oryza sativa Japonica Group]
LOC_Os01g60800	--	--	--	0.00116633	1.55764	up	--	--	--	uncharacterized protein LOC4327571 isoform X1 [Oryza sativa Japonica Group]
LOC_Os01g60810	--	--	--	0.0136329	1.02054	up	0.950098	-0.0312445	normal	transcription repressor OFP2 [Oryza sativa Japonica Group]			OsOFP6
LOC_Os01g60850	--	--	--	7.71705e-07	1.77982	up	--	--	--	uncharacterized protein LOC4327574 isoform X3 [Oryza sativa Japonica Group]
LOC_Os01g60860	0.916115	-0.0458816	normal	4.25351e-11	-1.04983	down	0.278382	-0.19383	normal	U-box domain-containing protein 16 [Oryza sativa Japonica Group]			OsPUB3
LOC_Os01g60910	0.645847	-0.242932	normal	1.44481e-19	1.51218	up	0.120173	0.336967	normal	CBL-interacting protein kinase 11 [Oryza sativa Japonica Group]
LOC_Os01g61070	0.949211	-0.0487847	normal	1.36285e-12	1.65036	up	0.441785	0.235825	normal	copper transport protein ATX1 [Oryza sativa Japonica Group]			OsATX
LOC_Os01g61250	0.515053	0.323107	normal	0.00683201	-1.15372	down	0.523237	-0.197325	normal	probable methyltransferase PMT23 [Oryza sativa Japonica Group]
LOC_Os01g61330	--	--	--	0.000360874	-1.91067	down	0.0872684	0.586859	normal	receptor-interacting serine/threonine-protein kinase 4 [Oryza sativa Japonica Group]	RLKs
LOC_Os01g61340	--	--	--	0.00144393	-1.47407	down	0.00433686	-0.538469	normal	hypothetical protein [Oryza sativa Japonica Group]
LOC_Os01g61460	0.00121914	0.434994	normal	5.60692e-15	1.0078	up	0.0101925	0.479173	normal	protein trichome birefringence-like 28 isoform X1 [Oryza sativa Japonica Group]
LOC_Os01g61510	0.000399573	0.893254	normal	0.00419511	0.580679	normal	6.21824e-05	1.16039	up	ammonium transporter 2 member 3 [Oryza sativa Japonica Group]
LOC_Os01g61620	0.261511	0.475426	normal	5.61324e-10	1.56104	up	0.000227052	0.971726	normal	serine/threonine-protein kinase PKH2 isoform X1 [Oryza sativa Japonica Group]			OsSTK1
LOC_Os01g61630	4.26501e-05	-1.19558	down	3.04409e-10	-1.76282	down	0.595674	-0.0964737	normal	pentatricopeptide repeat-containing protein At5g39980, chloroplastic [Oryza sativa Japonica Group]
LOC_Os01g61680	0.368701	-0.301462	normal	2.9956e-15	1.01998	up	0.394247	0.232576	normal	uncharacterized protein At4g08330, chloroplastic [Oryza sativa Japonica Group]
LOC_Os01g61690	0.0562755	0.878209	normal	6.70781e-05	1.57884	up	--	--	--	serine carboxypeptidase-like 27 [Oryza sativa Japonica Group]
LOC_Os01g61830	0.388362	0.283879	normal	7.3815e-19	1.02856	up	0.366753	0.139106	normal	zinc finger CCCH domain-containing protein 11 [Oryza sativa Japonica Group]
LOC_Os01g61860	0.464358	-0.193987	normal	3.74476e-32	1.45696	up	0.484173	0.118297	normal	TBC1 domain family member 8B isoform X2 [Oryza sativa Japonica Group]
LOC_Os01g61880	0.476581	-0.26621	normal	9.54793e-37	2.0571	up	0.332736	-0.195328	normal	putative respiratory burst oxidase homolog protein H [Oryza sativa Japonica Group]
LOC_Os01g61920	0.288728	-0.289008	normal	8.20643e-14	-1.0513	down	0.00241882	0.323328	normal	histone H4 [Zea mays]
LOC_Os01g61990	0.0942387	0.285917	normal	0.088305	0.4088	normal	1.97336e-23	1.3051	up	RecName: Full=Ankyrin repeat-containing protein NPR4; Short=OsNPR4
LOC_Os01g62120	0.92214	-0.0614905	normal	0.000936298	-1.22338	down	0.775531	0.101701	normal	hypothetical protein [Oryza sativa Japonica Group]
LOC_Os01g62290	0.454726	0.408141	normal	5.99957e-34	1.77314	up	0.979634	-0.00675234	normal	probable mediator of RNA polymerase II transcription subunit 37c [Oryza sativa Japonica Group]
LOC_Os01g62380	0.734397	0.196657	normal	0.000160659	1.0783	up	0.180993	0.420589	normal	fasciclin-like arabinogalactan protein 4 [Oryza sativa Japonica Group]
LOC_Os01g62430	2.56349e-25	2.35143	up	5.16622e-41	2.66816	up	7.04488e-14	1.51909	up	RecName: Full=Elicitor-responsive protein 1; Short=OsERG1; AltName: Full=17 kDa phloem protein; AltName: Full=Fungal elicitor immediate early-responsive gene 1 protein; Short=FIERG1; AltName: Full=RPP17			Rpp17|OsERG1
LOC_Os01g62500	0.00162566	1.24451	up	0.00575512	1.119	up	--	--	--	ATP-dependent zinc metalloprotease FTSH 3, mitochondrial [Oryza sativa Japonica Group]
LOC_Os01g62584	0.978792	-0.0115964	normal	1.69752e-05	1.27123	up	0.0324757	-0.669474	normal	Os07g0423700, partial [Oryza sativa Japonica Group]
LOC_Os01g62660	0.204914	-0.459122	normal	0.00139008	1.31839	up	0.00323418	-0.813111	normal	WAS protein family homolog 1 isoform X1 [Oryza sativa Japonica Group]
LOC_Os01g62670	0.0446729	0.739097	normal	2.49879e-09	1.29715	up	0.296677	0.426001	normal	hypothetical protein OsI_04412 [Oryza sativa Indica Group]
LOC_Os01g62850	0.00083961	1.22504	up	0.00275902	1.05445	up	--	--	--	CASP-like protein 5B1 [Oryza sativa Japonica Group]
LOC_Os01g62870	0.00406379	1.10996	up	3.14077e-21	2.22709	up	0.105525	0.491928	normal	aldo-keto reductase family 4 member C10 [Oryza sativa Japonica Group]			AKR4C14|OsI_04428|OsAKR2
LOC_Os01g62880	9.01456e-17	1.71464	up	6.16893e-14	1.29957	up	8.66443e-06	0.676983	normal	aldo-keto reductase family 4 member C10 [Oryza sativa Japonica Group]			OsI_04429|OsAKR3
LOC_Os01g62950	--	--	--	3.16229e-05	1.01111	up	--	--	--	ras-related protein Rab2BV [Oryza sativa Japonica Group]
LOC_Os01g63060	1.66119e-09	1.04807	up	2.37985e-14	1.21937	up	0.212918	0.221204	normal	phosphatidylinositol:ceramide inositolphosphotransferase isoform X1 [Oryza sativa Japonica Group]
LOC_Os01g63180	0.0619133	-0.838004	normal	1.90468e-35	-2.86687	down	2.08128e-05	1.54818	up	laccase-6 [Oryza sativa Japonica Group]
LOC_Os01g63190	3.36242e-06	-1.27751	down	2.13948e-10	-2.42706	down	5.50321e-29	-1.86295	down	laccase-7 [Oryza sativa Japonica Group]
LOC_Os01g63220	0.520388	-0.155831	normal	2.21681e-11	-1.62267	down	0.619277	0.0825984	normal	fructokinase-like 1, chloroplastic [Oryza sativa Japonica Group]			WLP2|OsFLN1
LOC_Os01g63230	0.00771202	0.485949	normal	1.85723e-43	1.79184	up	0.0366313	-0.40695	normal	uncharacterized protein At1g04910 [Oryza sativa Japonica Group]
LOC_Os01g63270	0.00708556	-0.576451	normal	1.25904e-20	1.26519	up	1.31355e-06	0.567378	normal	alpha-glucan phosphorylase, H isozyme [Oryza sativa Japonica Group]			Pho2
LOC_Os01g63480	--	--	--	3.73223e-46	-5.05917	down	0.303208	0.181556	normal	uncharacterized acetyltransferase At3g50280 [Oryza sativa Japonica Group]
LOC_Os01g63620	0.564501	-0.267997	normal	2.52104e-17	1.46543	up	6.5325e-28	1.17701	up	uncharacterized protein LOC4324827 [Oryza sativa Japonica Group]
LOC_Os01g63690	0.394352	0.212932	normal	7.95978e-12	-1.50422	down	0.524701	-0.112561	normal	nematode resistance protein-like HSPRO1 [Oryza sativa Japonica Group]
LOC_Os01g63770	0.0102712	-0.42951	normal	5.21601e-13	-1.07767	down	0.876482	-0.0241892	normal	auxin transporter-like protein 1 [Oryza sativa Japonica Group]			OsAUX1
LOC_Os01g63810	0.380058	-0.186039	normal	2.52639e-13	1.07996	up	0.0166883	-0.363216	normal	uncharacterized protein LOC4324752 [Oryza sativa Japonica Group]			SBDCP1
LOC_Os01g63830	0.134166	-0.551234	normal	9.63903e-08	-1.44138	down	0.296	-0.22965	normal	isoprenyl transferase [Oryza sativa Japonica Group]
LOC_Os01g63980	--	--	--	3.26069e-18	2.62811	up	--	--	--	protein TRANSPARENT TESTA 1 [Oryza sativa Japonica Group]
LOC_Os01g63990	0.405404	-0.161394	normal	1.66525e-23	-1.75225	down	0.00694194	-0.324665	normal	uncharacterized protein LOC4325060 [Oryza sativa Japonica Group]
LOC_Os01g64020	0.00417209	-0.62101	normal	1.12089e-13	-2.08581	down	7.1691e-05	-0.722626	normal	transcription factor HBP-1b(c38) isoform X2 [Oryza sativa Japonica Group]			OsLG2
LOC_Os01g64100	--	--	--	5.07138e-05	1.34612	up	0.534988	-0.245421	normal	acidic endochitinase [Oryza sativa Japonica Group]
LOC_Os01g64120	0.0815485	-0.525457	normal	9.51542e-45	-2.69674	down	0.000505341	-1.15942	down	ferredoxin, root R-B1 [Oryza sativa Japonica Group]
LOC_Os01g64170	5.42622e-17	1.92197	up	4.50361e-10	0.771567	normal	0.193102	0.167933	normal	hypothetical protein OsI_04517 [Oryza sativa Indica Group]
LOC_Os01g64270	1.30707e-06	-1.19457	down	0.00311435	-1.21871	down	0.258113	-0.142317	normal	uncharacterized protein LOC4324744 [Oryza sativa Japonica Group]
LOC_Os01g64310	0.000132775	1.29187	up	0.0500583	-0.563112	normal	1.21183e-15	1.38514	up	NAC domain-containing protein 90 isoform X2 [Oryza sativa Japonica Group]			ENAC1
LOC_Os01g64370	0.978627	-0.0107404	normal	5.69854e-14	1.02966	up	0.489102	-0.125186	normal	uncharacterized protein LOC4324784 [Oryza sativa Japonica Group]
LOC_Os01g64440	0.013161	0.467785	normal	1.20214e-28	1.4889	up	1.65606e-08	0.936665	normal	uncharacterized protein LOC4324789 [Oryza sativa Japonica Group]
LOC_Os01g64520	0.352078	0.296307	normal	1.73824e-30	-1.35566	down	9.05689e-05	0.48116	normal	uricase [Oryza sativa Japonica Group]
LOC_Os01g64540	2.70864e-07	1.46879	up	0.424489	0.339512	normal	0.525564	0.148289	normal	putative UDP-rhamnose:rhamnosyltransferase 1 [Oryza sativa Japonica Group]
LOC_Os01g64570	0.0081656	1.13095	up	--	--	--	--	--	--	putative immediate-early fungal elicitor protein CMPG1 [Oryza sativa Japonica Group]
LOC_Os01g64630	0.00138266	0.581708	normal	3.31179e-19	1.04895	up	0.000290299	0.357676	normal	actin-7 [Oryza sativa Japonica Group]
LOC_Os01g64640	0.319175	0.464126	normal	0.400371	0.171845	normal	1.26374e-09	1.12946	up	histone H3.2 [Musa acuminata subsp. malaccensis]
LOC_Os01g64820	0.247395	0.559388	normal	1.57648e-10	1.06982	up	0.610625	0.207703	normal	DNA polymerase alpha catalytic subunit [Oryza sativa Japonica Group]
LOC_Os01g64960	2.27569e-06	-1.03676	down	0.000103446	-0.642578	normal	0.974557	-0.00553561	normal	photosystem II 22 kDa protein, chloroplastic [Oryza sativa Japonica Group]			OsPsbS|psbS1
LOC_Os01g65090	3.68492e-06	1.14883	up	0.0733036	0.405083	normal	0.0214309	0.401977	normal	bifunctional aspartate aminotransferase and glutamate/aspartate-prephenate aminotransferase [Oryza sativa Japonica Group]
LOC_Os01g65100	0.0255302	-0.367293	normal	7.81662e-16	-1.29881	down	0.00783236	-0.39936	normal	uncharacterized protein LOC4324944 [Oryza sativa Japonica Group]
LOC_Os01g65110	--	--	--	2.02847e-08	2.62065	up	--	--	--	uncharacterized protein LOC4324944 [Oryza sativa Japonica Group]
LOC_Os01g65130	--	--	--	3.04415e-08	-1.4527	down	3.3947e-08	1.07452	up	peptide transporter-like protein [Oryza sativa Japonica Group]
LOC_Os01g65140	0.852553	-0.0945863	normal	1.91937e-23	-2.24415	down	0.00373932	-0.438747	normal	hypothetical protein OsJ_04246 [Oryza sativa Japonica Group]
LOC_Os01g65230	0.274193	-0.300946	normal	1.05408e-15	-2.01606	down	0.000352783	-0.377404	normal	3-phosphoinositide-dependent protein kinase 2 [Oryza sativa Japonica Group]			PDK1
LOC_Os01g65260	0.0409758	-0.601544	normal	3.72353e-15	-1.97337	down	7.37823e-08	-0.694588	normal	amidophosphoribosyltransferase, chloroplastic [Oryza sativa Japonica Group]
LOC_Os01g65330	0.547083	0.12249	normal	6.72269e-15	1.04793	up	0.0047827	0.310881	normal	uncharacterized protein LOC4324768 [Oryza sativa Japonica Group]
LOC_Os01g65400	0.775653	-0.134674	normal	3.15374e-15	-1.85645	down	0.746348	-0.0571502	normal	5&apos;-3&apos; exonuclease isoform X2 [Oryza sativa Japonica Group]
LOC_Os01g65520	0.0147312	0.621511	normal	1.02339e-21	1.40346	up	3.58447e-07	0.70773	normal	uncharacterized protein SLP1 [Oryza sativa Japonica Group]
LOC_Os01g65640	0.571985	-0.213905	normal	0.00289723	-1.42727	down	0.581666	-0.157902	normal	Os01g0878101, partial [Oryza sativa Japonica Group]
LOC_Os01g65660	0.606485	0.203332	normal	1.84321e-14	-1.52836	down	0.000299866	0.710118	normal	amino acid permease 8 [Oryza sativa Japonica Group]			OsAAP5
LOC_Os01g65692	0.48523	-0.190284	normal	9.84196e-13	-1.90885	down	0.0237398	-0.304646	normal	unknown protein [Oryza sativa Japonica Group]
LOC_Os01g65700	--	--	--	0.000283343	-1.71732	down	--	--	--	dirigent protein 19 [Oryza sativa Japonica Group]
LOC_Os01g65790	0.239347	0.432308	normal	5.46393e-06	-1.20032	down	0.642586	-0.143271	normal	probable pectinesterase/pectinesterase inhibitor 51 [Oryza sativa Japonica Group]
LOC_Os01g65850	0.507022	0.306172	normal	0.00275294	1.19749	up	--	--	--	putative chromatin remodeling factor CHD3 [Oryza sativa Japonica Group]
LOC_Os01g65880	0.0128938	-0.757541	normal	3.27849e-15	-1.87963	down	2.95864e-05	-0.498222	normal	bidirectional sugar transporter SWEET1a [Oryza sativa Japonica Group]
LOC_Os01g65902	0.256026	0.564156	normal	1.28562e-22	2.62001	up	0.0399257	0.625353	normal	cytochrome f (chloroplast) [Oryza sativa Japonica Group]
LOC_Os01g65904	0.18193	-0.339118	normal	4.3981e-09	-2.91003	down	4.3873e-20	-1.19003	down	unknown protein [Oryza sativa Japonica Group]
LOC_Os01g66010	--	--	--	2.27458e-12	2.65059	up	--	--	--	amino acid permease 4 [Oryza sativa Japonica Group]
LOC_Os01g66020	0.734802	-0.132201	normal	3.46286e-11	-1.32215	down	0.00056208	-0.573459	normal	probable receptor-like protein kinase At1g11050 [Oryza sativa Japonica Group]	RLKs
LOC_Os01g66100	0.168424	-0.628911	normal	7.67044e-12	-1.86247	down	0.440556	-0.234019	normal	gibberellin 20 oxidase 2 [Oryza sativa Japonica Group]			sd1|GA20ox2|OsGA20ox2
LOC_Os01g66110	7.44608e-05	1.12774	up	0.987011	-0.00356016	normal	0.116095	0.337318	normal	probable methyltransferase PMT24 [Oryza sativa Japonica Group]
LOC_Os01g66120	0.602446	-0.117022	normal	7.32908e-23	-1.01779	down	0.0293244	-0.219294	normal	NAC domain-containing protein 48 [Oryza sativa Japonica Group]			OsNAC6|SNAC2
LOC_Os01g66310	--	--	--	0.019576	-1.20947	down	0.773336	0.109772	normal	hypothetical protein [Oryza sativa Japonica Group]
LOC_Os01g66480	--	--	--	7.57785e-06	-2.24937	down	--	--	--	hypothetical protein [Oryza sativa Japonica Group]
LOC_Os01g66530	0.0323883	0.745216	normal	0.000481303	-1.4507	down	0.0159251	0.817006	normal	protein AUXIN-REGULATED GENE INVOLVED IN ORGAN SIZE [Oryza sativa Japonica Group]
LOC_Os01g66600	0.0228303	-0.40725	normal	4.23835e-10	-1.06605	down	0.310986	0.149514	normal	rhodanese-like domain-containing protein 4A, chloroplastic [Oryza sativa Japonica Group]
LOC_Os01g66740	--	--	--	9.62225e-05	1.70711	up	--	--	--	hypothetical protein OsJ_04371 [Oryza sativa Japonica Group]
LOC_Os01g66760	0.00233449	1.19002	up	0.303978	-0.40231	normal	0.219275	0.483714	normal	probably inactive leucine-rich repeat receptor-like protein kinase At5g48380 isoform X1 [Oryza sativa Japonica Group]	RLKs
LOC_Os01g66810	0.520904	-0.295733	normal	3.32728e-10	-2.42306	down	0.00266748	-0.518171	normal	receptor protein kinase-like [Oryza sativa Japonica Group]	RLKs
LOC_Os01g66820	0.765957	0.178197	normal	7.38183e-21	1.90615	up	0.138737	0.388189	normal	probably inactive leucine-rich repeat receptor-like protein kinase At5g48380 isoform X1 [Oryza sativa Japonica Group]	RLKs
LOC_Os01g66840	0.0189112	0.82592	normal	5.85158e-17	1.89612	up	0.260155	0.374689	normal	putative pectinacetylesterase precursor [Oryza sativa Japonica Group]
LOC_Os01g66860	0.591973	0.293824	normal	2.07226e-11	1.62002	up	--	--	--	probable serine/threonine-protein kinase DDB_G0267514 isoform X1 [Oryza sativa Japonica Group]
LOC_Os01g66890	0.000162616	-0.904429	normal	2.25005e-23	1.135	up	0.922327	-0.0168734	normal	BTB/POZ and TAZ domain-containing protein 3 [Oryza sativa Japonica Group]
LOC_Os01g67180	0.904731	0.0278249	normal	2.85703e-17	-1.44174	down	0.28708	0.128161	normal	putative S-like RNase [Oryza sativa Japonica Group]			OsRNS2
LOC_Os01g67320	0.243128	-0.337776	normal	9.92241e-17	-1.77809	down	4.76315e-07	-1.08359	down	Os01g0898800 [Oryza sativa Japonica Group]
LOC_Os01g67480	0.457713	-0.180002	normal	2.68557e-31	-1.10283	down	3.09631e-07	-0.523835	normal	bHLH transcription factor, partial [Oryza sativa Japonica Group]
LOC_Os01g67570	0.844293	-0.0664311	normal	1.28511e-12	-1.7256	down	0.122838	0.199534	normal	unknown protein [Oryza sativa Japonica Group]
LOC_Os01g67770	0.0570634	-0.414234	normal	2.74771e-21	1.37242	up	0.99438	-0.00152061	normal	two-component response regulator ORR26 [Oryza sativa Japonica Group]
LOC_Os01g67810	0.668909	-0.187134	normal	7.97795e-14	1.30084	up	3.91137e-05	0.797317	normal	uncharacterized protein LOC4325023 [Oryza sativa Japonica Group]
LOC_Os01g67850	0.587394	-0.182797	normal	9.81119e-19	-1.07167	down	0.0131607	-0.32637	normal	uncharacterized protein LOC4325026 [Oryza sativa Japonica Group]
LOC_Os01g68020	0.0448445	-0.385309	normal	3.30618e-36	-1.77966	down	7.20106e-20	-1.0451	down	BTB/POZ and TAZ domain-containing protein 2 [Oryza sativa Japonica Group]			OsBT
LOC_Os01g68090	--	--	--	8.78018e-05	1.80636	up	--	--	--	uncharacterized protein LOC107276224 [Oryza sativa Japonica Group]
LOC_Os01g68300	0.840749	-0.054199	normal	2.57634e-06	-1.06801	down	0.00792638	0.287841	normal	uncharacterized protein LOC4324873 [Oryza sativa Japonica Group]
LOC_Os01g68500	0.911302	-0.058086	normal	2.4821e-11	-1.89512	down	0.104703	-0.34843	normal	hypothetical protein OsI_04890 [Oryza sativa Indica Group]
LOC_Os01g68545	0.912299	0.052275	normal	1.35331e-06	-1.08073	down	0.0211547	0.485766	normal	hypothetical protein OsI_04894 [Oryza sativa Indica Group]
LOC_Os01g68650	0.00821372	-1.00157	down	1.8562e-06	-2.2177	down	7.51754e-07	-1.3564	down	hypothetical protein OsI_04906 [Oryza sativa Indica Group]
LOC_Os01g68700	0.00297577	-0.697431	normal	9.39969e-23	-1.15829	down	0.877112	0.0222266	normal	transcription factor bHLH77 isoform X1 [Oryza sativa Japonica Group]
LOC_Os01g68730	0.828441	-0.0920554	normal	6.97266e-06	-1.46073	down	0.390324	0.298372	normal	hypothetical protein OsI_04913 [Oryza sativa Indica Group]
LOC_Os01g68740	0.813607	-0.0966209	normal	6.43321e-05	-1.19177	down	0.14554	0.255483	normal	glycine-rich cell wall structural protein 2-like [Oryza sativa Japonica Group]
LOC_Os01g68770	0.861047	-0.0627911	normal	1.65834e-48	1.41382	up	0.187798	-0.173567	normal	selenium-binding protein 1 [Oryza sativa Japonica Group]			OsSBP
LOC_Os01g68800	0.371861	0.249595	normal	7.78877e-07	1.19167	up	0.738033	-0.0917217	normal	forkhead box protein G1 [Oryza sativa Japonica Group]
LOC_Os01g68840	--	--	--	0.00430681	-1.41416	down	0.293866	0.318898	normal	hypothetical protein [Oryza sativa Japonica Group]
LOC_Os01g68870	0.266164	-0.472888	normal	5.44907e-07	1.33391	up	0.618834	0.139208	normal	leucine-rich repeat receptor protein kinase MSP1 [Oryza sativa Japonica Group]	RLKs		OsMSP1|MSP1|OsTMS15
LOC_Os01g68890	--	--	--	0.0109129	1.25459	up	--	--	--	CRIB domain-containing protein RIC4 isoform X2 [Oryza sativa Japonica Group]
LOC_Os01g68960	--	--	--	0.00090328	1.63298	up	--	--	--	uncharacterized protein LOC107280547 [Oryza sativa Japonica Group]
LOC_Os01g69010	--	--	--	1.41356e-11	-2.7349	down	0.412861	-0.349179	normal	protein DETOXIFICATION 42-like [Oryza sativa Japonica Group]			OsFRDL4
LOC_Os01g69270	0.18571	-0.352752	normal	2.34725e-07	-1.24646	down	0.0721762	-0.226741	normal	hypothetical protein OsI_04973 [Oryza sativa Indica Group]			WCR1
LOC_Os01g69840	--	--	--	0.0125776	-1.25966	down	3.48369e-13	1.04293	up	hypothetical protein [Oryza sativa Japonica Group]
LOC_Os01g69870	0.271846	-0.174854	normal	2.35589e-20	-2.56282	down	0.0344359	-0.503421	normal	uncharacterized protein LOC4327248 [Oryza sativa Japonica Group]
LOC_Os01g69980	5.97906e-07	-0.581494	normal	2.89467e-48	-2.16695	down	0.00156883	-0.326159	normal	hypothetical protein OsI_04991 [Oryza sativa Indica Group]
LOC_Os01g70080	9.33201e-09	0.813498	normal	0.00417756	0.578204	normal	5.86706e-14	1.05272	up	disease resistance protein RPP13 isoform X1 [Oryza sativa Japonica Group]
LOC_Os01g70120	--	--	--	3.84424e-06	2.11742	up	--	--	--	uncharacterized protein LOC4327235 isoform X1 [Oryza sativa Japonica Group]
LOC_Os01g70130	2.27869e-14	1.52924	up	4.70017e-64	1.6572	up	3.22707e-13	1.02358	up	putative CRK1 protein [Oryza sativa Japonica Group]
LOC_Os01g70300	0.000225894	-1.00375	down	7.40404e-05	-0.828819	normal	0.0750295	-0.209654	normal	aspartokinase 2, chloroplastic isoform X1 [Oryza sativa Japonica Group]
LOC_Os01g70380	0.700847	0.102533	normal	1.60386e-13	-1.2758	down	2.50688e-05	0.430429	normal	long chain base biosynthesis protein 2d [Oryza sativa Japonica Group]			OsLCB2a1
LOC_Os01g70460	0.707585	-0.172458	normal	2.16207e-08	-1.63479	down	0.0152085	-0.31523	normal	--
LOC_Os01g70490	0.0103837	0.696847	normal	1.64497e-07	1.09162	up	2.53734e-22	1.93673	up	putative potassium transporter [Oryza sativa Japonica Group]			OsHAK5
LOC_Os01g70500	--	--	--	0.017987	-1.22667	down	--	--	--	uncharacterized protein LOC4326946 [Oryza sativa Japonica Group]
LOC_Os01g70520	0.118354	-0.460001	normal	1.81381e-20	-2.00907	down	0.00762435	-0.290447	normal	beta-glucosidase 5 [Oryza sativa Japonica Group]
LOC_Os01g70550	0.256359	-0.3914	normal	5.80138e-07	-1.9522	down	5.87446e-12	-0.609329	normal	heparan-alpha-glucosaminide N-acetyltransferase isoform X1 [Oryza sativa Japonica Group]
LOC_Os01g70710	0.00541329	-0.575374	normal	5.39943e-21	1.02043	up	0.705502	0.049866	normal	pollen-specific leucine-rich repeat extensin-like protein 1 [Oryza sativa Japonica Group]
LOC_Os01g70850	1.13158e-11	-1.28867	down	0.000252729	0.546404	normal	0.0820811	-0.447293	normal	esterase PIR7B [Oryza sativa Japonica Group]			Pir7b
LOC_Os01g71180	--	--	--	0.0310477	-0.544074	normal	1.42121e-07	1.14685	up	pentatricopeptide repeat-containing protein At4g19220, mitochondrial-like [Oryza sativa Japonica Group]
LOC_Os01g71250	0.811624	0.114076	normal	6.31462e-05	-1.20661	down	0.205842	-0.298184	normal	uncharacterized protein LOC4326508 [Oryza sativa Japonica Group]
LOC_Os01g71310	0.258095	0.514476	normal	4.73581e-10	1.26776	up	0.000624587	0.832005	normal	cytokinin dehydrogenase 4 [Oryza sativa Japonica Group]			OsCKX4
LOC_Os01g71330	--	--	--	9.35451e-09	-1.90329	down	0.0405282	-0.292677	normal	uncharacterized protein LOC4326517 [Oryza sativa Japonica Group]
LOC_Os01g71340	2.07823e-05	1.69876	up	0.158654	-0.964039	normal	1.40913e-12	2.50425	up	glucan endo-1,3-beta-glucosidase, acidic isoform [Oryza sativa Japonica Group]
LOC_Os01g71350	7.86542e-19	2.33554	up	0.367511	-0.629492	normal	8.10255e-50	2.26552	up	glucan endo-1,3-beta-glucosidase GII [Oryza sativa Japonica Group]			Gns6
LOC_Os01g71670	0.00202806	1.31803	up	0.99416	0.00542041	normal	0.0139842	0.714568	normal	uncharacterized protein LOC4326064 [Oryza sativa Japonica Group]			OsGLN2
LOC_Os01g71700	0.000699024	1.3199	up	0.0587372	0.947324	normal	1.68232e-15	2.5578	up	amino-acid permease BAT1 homolog [Oryza sativa Japonica Group]
LOC_Os01g71760	0.107697	0.777592	normal	0.202762	0.711721	normal	1.44012e-26	3.3674	up	amino-acid permease BAT1 homolog [Oryza sativa Japonica Group]
LOC_Os01g72000	0.696946	0.142097	normal	1.74134e-20	1.88072	up	0.0672518	0.332888	normal	U-box domain-containing protein 43 isoform X1 [Oryza sativa Japonica Group]
LOC_Os01g72009	2.54057e-09	1.2543	up	0.0573817	0.771643	normal	0.659078	0.0681944	normal	unknown protein [Oryza sativa Japonica Group]
LOC_Os01g72130	0.707688	0.200469	normal	0.000308958	-1.07235	down	0.000111161	1.10174	up	probable glutathione S-transferase [Oryza sativa Japonica Group]
LOC_Os01g72170	0.929533	0.0222129	normal	3.11775e-22	-1.59541	down	0.000208982	0.725285	normal	glutathione transferase GST 23 [Oryza sativa Japonica Group]
LOC_Os01g72330	0.000662745	0.998816	normal	1.01478e-17	1.88631	up	0.0320916	0.400551	normal	two-component response regulator ORR4 [Oryza sativa Japonica Group]			OsRR4
LOC_Os01g72360	3.0462e-12	1.97109	up	0.902042	0.1012	normal	--	--	--	uncharacterized protein LOC4325751 [Oryza sativa Japonica Group]
LOC_Os01g72460	0.000799369	0.866663	normal	5.13014e-09	1.3949	up	0.183068	0.358441	normal	probable NADPH:quinone oxidoreductase 2 [Oryza sativa Japonica Group]
LOC_Os01g72600	0.000273951	1.02886	up	0.101064	0.506884	normal	0.206423	-0.433789	normal	U-box domain-containing protein 14 [Oryza sativa Japonica Group]
LOC_Os01g72810	--	--	--	2.21612e-08	2.12088	up	--	--	--	G-type lectin S-receptor-like serine/threonine-protein kinase At5g35370 [Oryza sativa Japonica Group]	RLKs
LOC_Os01g72910	0.727638	0.157216	normal	1.93507e-12	1.01736	up	0.75128	-0.149609	normal	Os01g0959200, partial [Oryza sativa Japonica Group]			Asr2
LOC_Os01g72940	0.20277	0.27743	normal	2.37415e-21	1.25565	up	0.0101771	0.337073	normal	RecName: Full=Phosphatidylserine decarboxylase proenzyme 2; Contains: RecName: Full=Phosphatidylserine decarboxylase 2 beta chain; Contains: RecName: Full=Phosphatidylserine decarboxylase 2 alpha chain
LOC_Os01g73110	0.000433326	-0.801368	normal	3.82911e-16	-2.81501	down	7.05951e-08	-0.963351	normal	hypothetical protein OsI_05308 [Oryza sativa Indica Group]
LOC_Os01g73170	0.0646513	0.371474	normal	1.75011e-39	-2.08083	down	8.5676e-07	0.526391	normal	TPA: class III peroxidase 20 precursor [Oryza sativa Japonica Group]
LOC_Os01g73200	5.74806e-12	1.64596	up	0.700004	0.110892	normal	1.61974e-06	1.57739	up	cationic peroxidase SPC4 [Oryza sativa Japonica Group]
LOC_Os01g73250	0.978798	0.012548	normal	0.0450889	1.12329	up	0.00373224	0.449206	normal	homeotic protein female sterile [Oryza sativa Japonica Group]			Asr6|OsASR6
LOC_Os01g73540	0.154328	-0.536932	normal	0.0038709	-1.49665	down	0.174208	-0.185306	normal	protein COFACTOR ASSEMBLY OF COMPLEX C SUBUNIT B CCB3, chloroplastic [Oryza sativa Japonica Group]
LOC_Os01g73580	0.0220796	-0.340217	normal	6.73092e-12	-1.28758	down	0.00482923	-0.283664	normal	hypothetical protein OsI_05346 [Oryza sativa Indica Group]
LOC_Os01g73970	0.0130076	0.301391	normal	4.29438e-31	1.04709	up	0.00634484	0.270948	normal	uncharacterized protein LOC4323844 [Oryza sativa Japonica Group]
LOC_Os01g74020	0.332017	-0.392899	normal	2.78938e-34	-2.34445	down	6.36288e-16	1.13088	up	transcription factor PCL1 [Oryza sativa Japonica Group]			OsLUX|OsPCL1
LOC_Os01g74152	0.0002785	1.3088	up	0.000150884	1.40564	up	--	--	--	uncharacterized protein LOC4326398 [Oryza sativa Japonica Group]
LOC_Os01g74160	0.539703	0.326121	normal	0.000738615	1.21943	up	0.0444511	0.74091	normal	uncharacterized protein LOC9266561 isoform X3 [Oryza sativa Japonica Group]
LOC_Os01g74320	0.821337	-0.10743	normal	1.97207e-16	-1.09102	down	0.953915	0.0102195	normal	probable E3 ubiquitin-protein ligase XBOS31 [Oryza sativa Japonica Group]
LOC_Os01g74370	0.00301452	0.955499	normal	1.98099e-22	2.23668	up	--	--	--	uncharacterized protein LOC4324301 [Oryza sativa Japonica Group]
LOC_Os01g74410	1.44045e-08	-1.17567	down	1.50915e-18	-2.08958	down	8.52209e-11	-0.950909	normal	transcription factor MYB59 [Oryza sativa Japonica Group]			OsMYB48-1|OsMYB59
LOC_Os01g74450	0.000111675	-1.10887	down	8.96842e-36	-1.50222	down	4.27328e-11	-0.706583	normal	probable aquaporin TIP1-2 [Oryza sativa Japonica Group]
LOC_Os01g74490	0.584685	-0.275614	normal	2.02153e-13	-1.77281	down	0.0837431	-0.559395	normal	uncharacterized protein LOC4324307 [Oryza sativa Japonica Group]
LOC_Os01g74670	0.114501	-0.593789	normal	0.000113354	-1.82991	down	0.0415439	-0.459958	normal	hypothetical protein [Oryza sativa Japonica Group]
LOC_Os02g01060	--	--	--	1.06477e-05	-1.36497	down	0.0640746	-0.364581	normal	uncharacterized protein LOC4327974 [Oryza sativa Japonica Group]
LOC_Os02g01100	0.436218	-0.303009	normal	3.68118e-09	-1.0437	down	0.965058	-0.00819489	normal	vacuolar amino acid transporter 1 isoform X1 [Oryza sativa Japonica Group]
LOC_Os02g01150	0.153145	-0.399954	normal	6.79451e-10	-1.03886	down	0.0085907	-0.31099	normal	hypothetical protein OsI_05455 [Oryza sativa Indica Group]			OsHPR1
LOC_Os02g01210	0.374152	-0.423817	normal	3.11483e-14	-1.73308	down	0.679734	-0.0813905	normal	amino acid permease 3 isoform X1 [Oryza sativa Japonica Group]
LOC_Os02g01220	--	--	--	2.96288e-06	-1.90159	down	0.121	-0.27374	normal	thiosulfate sulfurtransferase 18 isoform X1 [Oryza sativa Japonica Group]			OsHAC1;1
LOC_Os02g01440	0.0020333	-0.506127	normal	5.91859e-18	-1.70266	down	0.111954	-0.19262	normal	putative nitric oxide synthase [Oryza sativa Japonica Group]			OsNOA1
LOC_Os02g01550	--	--	--	6.91695e-09	-1.1849	down	0.0618805	0.616073	normal	uncharacterized protein LOC4328015 isoform X1 [Oryza sativa Japonica Group]
LOC_Os02g01765	0.0306743	-0.529973	normal	6.0978e-07	-2.04746	down	0.00160252	-0.497739	normal	Os02g0107251, partial [Oryza sativa Japonica Group]
LOC_Os02g02000	0.0653164	-0.62858	normal	4.89659e-16	-2.49143	down	0.00146205	-0.367833	normal	Os02g0110200, partial [Oryza sativa Japonica Group]			OsHPL3
LOC_Os02g02380	0.218213	-0.519742	normal	2.9728e-13	-2.71016	down	0.309459	-0.388857	normal	WD repeat-containing protein RUP2-like [Oryza sativa Japonica Group]
LOC_Os02g02400	0.15577	-0.417932	normal	1.99749e-155	-3.90016	down	1.67173e-11	0.598624	normal	catalase isozyme A [Oryza sativa Japonica Group]			OsCATA
LOC_Os02g02410	0.00344451	0.958395	normal	0.111726	0.313694	normal	3.01415e-35	1.21724	up	luminal-binding protein 3 [Oryza sativa Japonica Group]			OsBip1
LOC_Os02g02540	0.000393859	-0.645597	normal	3.57658e-06	-1.21504	down	0.0790382	-0.324001	normal	glutamate receptor 3.1-like [Oryza sativa Japonica Group]			OsGLR3.2
LOC_Os02g02600	1.30443e-05	0.586702	normal	1.27947e-21	1.14148	up	0.000413043	0.445118	normal	probable serine/threonine-protein kinase NAK [Oryza sativa Japonica Group]		OsRLCK60
LOC_Os02g02730	0.00191883	0.636346	normal	2.16215e-11	1.19578	up	0.152934	0.487867	normal	uncharacterized protein LOC4328105 [Oryza sativa Japonica Group]
LOC_Os02g02780	0.000420992	1.14804	up	0.118045	0.496127	normal	0.012236	0.844449	normal	serine/threonine-protein kinase STY46 [Oryza sativa Japonica Group]			OsACTPK1
LOC_Os02g02820	--	--	--	0.00112767	1.23604	up	0.565214	-0.248124	normal	transcription factor ABORTED MICROSPORES [Oryza sativa Japonica Group]			TDR
LOC_Os02g02860	0.45698	-0.247143	normal	4.11922e-11	-1.27722	down	0.416282	0.107151	normal	glutamate--tRNA ligase, chloroplastic/mitochondrial [Oryza sativa Japonica Group]			OsGluRS|Cde1(t)
LOC_Os02g02930	0.824918	0.14972	normal	0.00220431	-1.84929	down	--	--	--	S-(+)-linalool synthase, chloroplastic [Oryza sativa Japonica Group]
LOC_Os02g03040	0.101303	-0.303708	normal	1.63736e-17	-1.08832	down	6.69119e-07	-0.650812	normal	serine/arginine-rich splicing factor RS41 isoform X2 [Oryza sativa Japonica Group]			OsRS33
LOC_Os02g03050	0.191939	-0.588849	normal	7.06831e-05	-1.20668	down	0.54187	-0.0905638	normal	ribosomal RNA small subunit methyltransferase, chloroplastic isoform X2 [Oryza sativa Japonica Group]
LOC_Os02g03100	0.080401	-0.351459	normal	8.76939e-10	-1.11329	down	0.137443	0.151753	normal	Os02g0123500 [Oryza sativa Japonica Group]
LOC_Os02g03130	--	--	--	0.264982	0.817391	normal	2.74332e-19	2.8993	up	translation initiation factor IF-2 isoform X1 [Oryza sativa Japonica Group]
LOC_Os02g03270	0.628822	0.223751	normal	2.70289e-06	-1.57526	down	--	--	--	AT-hook motif nuclear-localized protein 7 [Oryza sativa Japonica Group]
LOC_Os02g03400	0.0151251	0.963076	normal	3.22513e-11	2.3175	up	0.996117	-0.00228025	normal	65-kDa microtubule-associated protein 3 [Oryza sativa Japonica Group]
LOC_Os02g03410	0.0377998	0.405242	normal	4.1117e-29	1.37328	up	2.75774e-07	0.544699	normal	calcium-dependent protein kinase 16 isoform X1 [Oryza sativa Japonica Group]			OsCPK4
LOC_Os02g03580	0.0356533	-0.342976	normal	4.11154e-12	-1.27365	down	8.09897e-12	-0.612998	normal	transcription factor HBP-1a [Oryza sativa Japonica Group]
LOC_Os02g03670	0.000154264	-1.35763	down	4.16525e-06	-0.924015	normal	4.49766e-05	-0.372546	normal	protein LOW PSII ACCUMULATION 3, chloroplastic [Oryza sativa Japonica Group]
LOC_Os02g03960	0.00389484	-0.483536	normal	6.66259e-09	-0.796525	normal	4.9692e-23	-1.21235	down	ocs element-binding factor 1 [Oryza sativa Japonica Group]			OsbZIP14
LOC_Os02g04020	0.204187	0.248772	normal	5.32575e-31	1.29857	up	0.000261734	0.361087	normal	phosphatidylinositol/phosphatidylcholine transfer protein SFH6 [Oryza sativa Japonica Group]
LOC_Os02g04120	5.27639e-05	1.08126	up	6.46597e-12	0.951536	normal	4.05192e-05	0.760769	normal	phosphopantetheine adenylyltransferase 2 [Oryza sativa Japonica Group]
LOC_Os02g04170	0.00757188	0.634068	normal	0.00267267	1.26078	up	0.137659	0.359307	normal	L-aspartate oxidase, chloroplastic [Oryza sativa Japonica Group]			OsLASPO
LOC_Os02g04650	0.535999	0.221494	normal	1.28657e-16	1.1909	up	0.000871236	0.570097	normal	uncharacterized protein LOC4328250 [Oryza sativa Japonica Group]
LOC_Os02g04680	0.0477121	-0.523839	normal	4.96324e-14	-1.35067	down	2.29843e-09	-0.550545	normal	squamosa promoter-binding-like protein 3 isoform X1 [Oryza sativa Japonica Group]			OsSPL3
LOC_Os02g04840	0.000284718	-0.595133	normal	2.21086e-32	-2.11089	down	4.27866e-05	-0.427509	normal	L-arabinokinase [Oryza sativa Japonica Group]			CAP1
LOC_Os02g04924	0.654048	-0.221507	normal	5.98717e-06	-1.29119	down	0.0742183	-0.433109	normal	unnamed protein product [Oryza sativa Japonica Group]
LOC_Os02g05040	--	--	--	0.00128312	1.40851	up	--	--	--	uncharacterized protein LOC4328275 isoform X1 [Oryza sativa Japonica Group]
LOC_Os02g05470	0.0155424	-0.889045	normal	1.7354e-67	-2.41335	down	0.151183	0.260989	normal	protein CHLOROPLAST IMPORT APPARATUS 2 isoform X1 [Oryza sativa Japonica Group]			OsCCT03
LOC_Os02g05744	--	--	--	0.00522213	-0.896373	normal	0.000327657	1.10093	up	endoglucanase 5 [Oryza sativa Japonica Group]
LOC_Os02g05890	0.233631	-0.406788	normal	1.08842e-10	-2.12093	down	0.561584	0.0908194	normal	uncharacterized protein LOC4328331 isoform X1 [Oryza sativa Japonica Group]			YL1|YS83
LOC_Os02g05910	2.62958e-12	1.53405	up	2.35358e-08	1.15749	up	0.357346	0.234993	normal	putative leucine-rich repeat receptor-like kinase [Oryza sativa Japonica Group]	RLKs
LOC_Os02g05920	8.53432e-09	1.47906	up	2.91329e-19	1.61577	up	0.652421	-0.121779	normal	Os02g0153200 [Oryza sativa Japonica Group]
LOC_Os02g05930	3.76311e-07	1.13094	up	0.245041	-0.274505	normal	1.43015e-05	-0.518123	normal	putative Phytosulfokine receptor precursor [Oryza sativa Japonica Group]
LOC_Os02g05940	--	--	--	0.000140305	1.54065	up	--	--	--	putative Phytosulfokine receptor precursor [Oryza sativa Japonica Group]
LOC_Os02g05950	0.563468	0.160377	normal	1.85011e-11	-1.51155	down	0.344377	-0.17975	normal	tyrosine-sulfated glycopeptide receptor 1 [Oryza sativa Japonica Group]
LOC_Os02g05960	0.000266579	0.860565	normal	1.34429e-21	1.27738	up	0.00928069	0.466118	normal	putative Phytosulfokine receptor precursor [Oryza sativa Japonica Group]
LOC_Os02g05970	0.00859592	0.829631	normal	1.03205e-13	1.78878	up	0.0113432	0.86159	normal	tyrosine-sulfated glycopeptide receptor 1 [Oryza sativa Japonica Group]			LRK2
LOC_Os02g06210	0.0467891	0.650268	normal	0.0274365	0.876819	normal	3.6384e-06	1.25816	up	hypothetical protein OsJ_05440 [Oryza sativa Japonica Group]
LOC_Os02g06480	0.746556	-0.147796	normal	8.14505e-09	-1.25356	down	0.9888	0.00234707	normal	protein SCO1 homolog 1, mitochondrial isoform X1 [Oryza sativa Japonica Group]
LOC_Os02g06540	0.363025	0.447009	normal	4.63305e-05	-1.10924	down	0.90544	0.0434	normal	sugar transport protein 1 [Oryza sativa Japonica Group]
LOC_Os02g06605	0.656447	-0.169319	normal	1.29288e-08	-2.05683	down	0.0157018	-0.417503	normal	Os02g0161601, partial [Oryza sativa Japonica Group]
LOC_Os02g06754	0.326079	-0.501838	normal	0.0101988	-1.14939	down	0.805558	0.118723	normal	uncharacterized protein LOC4328397 [Oryza sativa Japonica Group]
LOC_Os02g06830	0.897713	-0.0837967	normal	8.17009e-10	1.80456	up	--	--	--	Os02g0164000 [Oryza sativa Japonica Group]
LOC_Os02g06840	0.38673	-0.20039	normal	2.51968e-33	1.3612	up	0.952733	-0.0121689	normal	probable beta-1,3-galactosyltransferase 2 isoform X2 [Oryza sativa Japonica Group]
LOC_Os02g06930	3.24e-05	0.779477	normal	2.98765e-11	1.44303	up	0.335678	0.239206	normal	putative serine/threonine-protein kinase isoform X1 [Oryza sativa Japonica Group]		OsRLCK63
LOC_Os02g06960	--	--	--	5.23992e-05	1.34471	up	--	--	--	zinc finger CCCH domain-containing protein 18 [Oryza sativa Japonica Group]
LOC_Os02g06980	0.744247	0.151772	normal	0.0156997	-1.22516	down	0.764629	0.125832	normal	hypothetical protein [Oryza sativa Japonica Group]
LOC_Os02g07260	0.560154	0.222996	normal	0.0183491	0.297412	normal	1.83179e-25	1.01872	up	phosphoglycerate kinase, cytosolic [Oryza sativa Japonica Group]			OsPgk2
LOC_Os02g07360	6.17884e-05	-0.86705	normal	3.76478e-13	-1.53168	down	0.0914974	-0.188095	normal	hypothetical protein OsJ_05550 [Oryza sativa Japonica Group]
LOC_Os02g07490	1.08232e-07	1.3101	up	0.0152044	0.480794	normal	0.0145538	0.475388	normal	glyceraldehyde-3-phosphate dehydrogenase GAPCP1, chloroplastic [Oryza sativa Japonica Group]
LOC_Os02g07680	0.00698883	-0.471871	normal	3.47609e-12	-1.54111	down	0.00253301	-0.317796	normal	cytochrome P450 97B2, chloroplastic [Oryza sativa Japonica Group]
LOC_Os02g07830	1.71935e-06	1.0909	up	0.0685305	-0.352352	normal	0.565533	-0.102922	normal	probable cation transporter HKT6 [Oryza sativa Japonica Group]			OsHKT1;3
LOC_Os02g07870	0.447659	0.338623	normal	2.10149e-05	1.00322	up	0.619525	0.153458	normal	V-type proton ATPase catalytic subunit A [Oryza sativa Japonica Group]
LOC_Os02g08100	5.56131e-12	1.43792	up	6.58739e-10	-0.90628	normal	0.000246089	0.586454	normal	Os02g0177600, partial [Oryza sativa Japonica Group]			Os4CL3
LOC_Os02g08110	0.75547	-0.146028	normal	3.42283e-12	-1.5709	down	0.180512	0.235786	normal	CASP-like protein 2C2 [Oryza sativa Japonica Group]
LOC_Os02g08140	0.521139	-0.233318	normal	1.3052e-09	1.13911	up	0.537669	0.159192	normal	CBL-interacting serine/threonine-protein kinase 21 [Oryza sativa Japonica Group]
LOC_Os02g09220	0.998279	0.00170535	normal	4.34703e-05	-1.02975	down	3.31016e-05	0.933757	normal	premnaspirodiene oxygenase [Oryza sativa Japonica Group]			OsCYP71D8L
LOC_Os02g09240	0.345342	0.473959	normal	0.227691	-0.417985	normal	1.0994e-05	1.39481	up	cytochrome P450 71D8 [Oryza sativa Japonica Group]
LOC_Os02g09250	0.00305114	0.816771	normal	3.79249e-12	1.35911	up	1.51714e-07	1.13665	up	hypothetical protein OsJ_05660 [Oryza sativa Japonica Group]
LOC_Os02g09490	1.0476e-14	2.27536	up	0.284837	0.510132	normal	2.32229e-62	2.8341	up	cinnamyl alcohol dehydrogenase 2 [Oryza sativa Japonica Group]			GH2|OsCAD2
LOC_Os02g09660	--	--	--	1.85019e-07	-2.21466	down	0.256788	-0.447515	normal	--
LOC_Os02g09750	0.0610709	-0.497685	normal	6.16327e-28	-1.90557	down	0.660285	0.0677547	normal	lycopene beta cyclase, chloroplastic [Oryza sativa Japonica Group]			beta-OsLCY|OsLCY
LOC_Os02g09810	0.380005	0.200765	normal	1.05478e-17	-1.44967	down	0.155334	0.361298	normal	sodium-coupled neutral amino acid transporter 1 [Oryza sativa Japonica Group]
LOC_Os02g10070	0.287563	0.272893	normal	3.27158e-22	1.06461	up	0.0731818	0.251386	normal	citrate synthase 4, mitochondrial [Oryza sativa Japonica Group]			OsCS1
LOC_Os02g10190	0.018273	-0.534428	normal	8.05979e-13	-1.4086	down	0.897905	-0.018559	normal	uncharacterized protein LOC4328608 [Oryza sativa Japonica Group]
LOC_Os02g10470	0.784228	0.144933	normal	3.20287e-08	1.07673	up	0.21037	-0.372369	normal	probable calcium-binding protein CML21 isoform X2 [Oryza sativa Japonica Group]
LOC_Os02g10480	0.385282	-0.320273	normal	9.89238e-08	-1.0246	down	0.133783	-0.268562	normal	ADP-ribosylation factor GTPase-activating protein AGD12 [Oryza sativa Japonica Group]			OsAGAP
LOC_Os02g10520	0.989033	0.00711495	normal	0.0376569	-0.510345	normal	9.81004e-07	1.08574	up	subtilisin-like protease SBT5.3 [Oryza sativa Japonica Group]
LOC_Os02g10550	--	--	--	0.000276117	-1.59262	down	--	--	--	hypothetical protein OsI_06258 [Oryza sativa Indica Group]
LOC_Os02g10590	0.676835	0.187464	normal	0.00255818	-1.47534	down	0.653406	0.106656	normal	peptidyl-prolyl cis-trans isomerase FKBP16-1, chloroplastic isoform X2 [Oryza sativa Japonica Group]
LOC_Os02g10600	0.00197117	-0.798708	normal	8.63777e-19	-1.79126	down	2.88862e-14	-0.730314	normal	hypothetical protein OsI_06262 [Oryza sativa Indica Group]
LOC_Os02g10630	--	--	--	0.00227239	-1.14131	down	0.0931465	-0.391833	normal	C2 and GRAM domain-containing protein At1g03370 [Oryza sativa Japonica Group]
LOC_Os02g10660	0.238097	-0.203983	normal	1.06741e-22	-1.56495	down	0.0588778	-0.255487	normal	hypothetical protein OsJ_05789 [Oryza sativa Japonica Group]
LOC_Os02g10780	0.659397	0.161504	normal	0.150336	-0.304152	normal	8.0565e-46	1.9119	up	SPX domain-containing protein 2 [Oryza sativa Japonica Group]			OsSPX2
LOC_Os02g10860	0.767992	-0.177773	normal	8.58471e-05	-1.12047	down	0.582338	0.233255	normal	Os02g0203000 [Oryza sativa Japonica Group]			OsbZIP18
LOC_Os02g11070	0.0239947	0.545576	normal	6.9852e-18	1.27534	up	1.94325e-13	1.30873	up	3-ketoacyl-CoA synthase 11 isoform X1 [Oryza sativa Japonica Group]
LOC_Os02g11130	0.314409	-0.258135	normal	2.64829e-18	-1.20285	down	0.391704	-0.146512	normal	UDP-glycosyltransferase 73C3 [Oryza sativa Japonica Group]
LOC_Os02g11720	0.442016	0.187405	normal	7.9604e-11	-1.03175	down	0.00259761	0.440969	normal	Os02g0207900, partial [Oryza sativa Japonica Group]
LOC_Os02g11760	4.22938e-08	1.01307	up	8.60737e-06	0.820355	normal	0.0447965	0.369965	normal	RecName: Full=ABC transporter G family member 39; Short=OsABCG39; AltName: Full=Pleiotropic drug resistance protein 7; Short=OsPDR7
LOC_Os02g11770	--	--	--	--	--	--	5.29038e-09	1.48168	up	unnamed protein product [Oryza sativa Japonica Group]
LOC_Os02g11859	4.10148e-07	1.14862	up	1.57774e-06	1.14081	up	0.0104529	0.789334	normal	hypothetical protein OsJ_05853 [Oryza sativa Japonica Group]
LOC_Os02g11960	0.785468	0.116504	normal	8.68468e-29	1.60678	up	0.000115223	0.568102	normal	Os02g0211000 [Oryza sativa Japonica Group]
LOC_Os02g12010	0.691475	0.227447	normal	0.00866346	1.39705	up	0.124455	-0.499286	normal	probable LRR receptor-like serine/threonine-protein kinase At3g47570 [Oryza sativa Japonica Group]	RLKs
LOC_Os02g12090	--	--	--	1.14079e-10	2.856	up	--	--	--	uncharacterized protein LOC4328708 [Oryza sativa Japonica Group]
LOC_Os02g12150	0.803801	0.15651	normal	0.00405093	-1.41438	down	0.000432442	-0.950786	normal	hypothetical protein OsJ_07711 [Oryza sativa Japonica Group]
LOC_Os02g12760	0.000716645	-0.595142	normal	6.19733e-23	-1.70501	down	0.562785	-0.0737978	normal	CASP-like protein 2D1 [Oryza sativa Japonica Group]
LOC_Os02g12820	3.95341e-12	1.42612	up	--	--	--	3.33041e-06	1.36956	up	basic helix-loop-helix (bHLH) family protein-like [Oryza sativa Japonica Group]
LOC_Os02g12890	0.436218	0.241152	normal	4.86342e-15	1.35501	up	0.883789	0.0446127	normal	cytochrome P450 711A1 [Oryza sativa Japonica Group]			Os1900|CYP711A5
LOC_Os02g13020	0.0364563	-0.349954	normal	4.17913e-28	-2.42695	down	4.38876e-06	-0.55037	normal	uncharacterized protein LOC9266724 [Oryza sativa Japonica Group]
LOC_Os02g13060	0.00168692	-0.632599	normal	2.0246e-32	-2.00387	down	0.00260279	-0.257933	normal	glycine-rich protein 1 [Oryza sativa Japonica Group]
LOC_Os02g13150	0.0376795	0.380182	normal	4.14019e-05	0.614978	normal	1.4605e-15	-1.08686	down	pollen-specific protein SF21 isoform X1 [Oryza sativa Japonica Group]
LOC_Os02g13190	0.83905	-0.10909	normal	3.142e-06	-1.80795	down	0.339163	0.210482	normal	probable F-box protein At4g22030 [Oryza sativa Japonica Group]
LOC_Os02g13290	0.0103237	1.04153	up	0.391317	0.286784	normal	--	--	--	inorganic pyrophosphatase 2 [Oryza sativa Japonica Group]
LOC_Os02g13304	0.00860555	-0.646329	normal	1.07295e-09	-2.62708	down	0.0085033	-0.435685	normal	Os02g0226400, partial [Oryza sativa Japonica Group]
LOC_Os02g13350	0.489938	-0.2665	normal	1.03267e-06	-1.13834	down	0.342917	-0.237157	normal	mutT domain protein-like [Oryza sativa Japonica Group]
LOC_Os02g13410	--	--	--	4.61277e-05	2.01532	up	--	--	--	hypothetical protein OsJ_05960 [Oryza sativa Japonica Group]
LOC_Os02g13460	0.933984	0.0532589	normal	9.09093e-05	-1.41275	down	0.148334	0.38881	normal	hypothetical protein OsJ_05963 [Oryza sativa Japonica Group]		OsRLCK70
LOC_Os02g13510	0.840177	-0.075747	normal	2.45951e-47	-1.61165	down	0.000452599	0.279127	normal	receptor-like protein kinase 5 [Oryza sativa Japonica Group]	RLKs
LOC_Os02g13520	0.912831	0.0763159	normal	0.0090563	1.20853	up	0.759937	-0.138047	normal	auxin-responsive protein IAA7 [Oryza sativa Japonica Group]
LOC_Os02g13560	0.206345	-0.642167	normal	2.2675e-59	1.67607	up	0.0957684	0.265141	normal	monosaccharide-sensing protein 2 [Oryza sativa Japonica Group]			OsTMT2
LOC_Os02g13710	--	--	--	0.00057955	1.85172	up	--	--	--	ethylene-responsive transcription factor ERF039-like [Oryza sativa Japonica Group]
LOC_Os02g13780	1.12268e-09	1.91951	up	3.91934e-06	2.18366	up	--	--	--	Os02g0231700 [Oryza sativa Japonica Group]
LOC_Os02g13870	--	--	--	0.0585058	-0.994443	normal	7.03472e-05	1.40127	up	aquaporin NIP1-1 [Oryza sativa Japonica Group]			OsNIP1;1
LOC_Os02g14080	--	--	--	0.0248328	-1.01742	down	--	--	--	hypothetical protein [Oryza sativa Japonica Group]
LOC_Os02g14090	0.0160941	-0.659701	normal	8.51134e-11	-1.17952	down	0.0988318	0.206322	normal	tetrahydrocannabinolic acid synthase [Oryza sativa Japonica Group]
LOC_Os02g14170	0.749681	-0.17629	normal	4.64099e-19	-2.3119	down	0.160016	-0.222505	normal	peroxidase P7 [Oryza sativa Japonica Group]
LOC_Os02g14280	0.130791	-0.472134	normal	8.26489e-07	-1.89088	down	0.969915	0.0152726	normal	MuDR family transposase domain containing protein [Oryza sativa Japonica Group]
LOC_Os02g14430	7.66662e-08	1.40067	up	1.06234e-08	-1.66284	down	0.0554742	0.708809	normal	peroxidase 70 [Oryza sativa Japonica Group]			OsPrx30
LOC_Os02g14440	0.335157	-0.181066	normal	0.000190994	-1.6144	down	0.932901	-0.0201465	normal	peroxidase P7 [Oryza sativa Japonica Group]
LOC_Os02g14490	0.634	0.277584	normal	0.195096	0.511703	normal	0.0015104	1.13124	up	uncharacterized protein LOC107275964 [Oryza sativa Japonica Group]
LOC_Os02g14990	0.178762	0.484832	normal	0.000112963	1.014	up	0.110727	0.472096	normal	hypothetical protein OsI_06554 [Oryza sativa Indica Group]
LOC_Os02g15100	--	--	--	1.73135e-05	-2.18946	down	0.542623	0.22722	normal	RING-H2 finger protein ATL39-like [Oryza sativa Japonica Group]
LOC_Os02g15110	--	--	--	5.02583e-08	-2.12896	down	0.0160967	-0.680554	normal	E3 ubiquitin-protein ligase EL5-like [Oryza sativa Japonica Group]
LOC_Os02g15120	--	--	--	1.1439e-06	-1.71602	down	0.00370778	-0.666036	normal	E3 ubiquitin-protein ligase EL5-like [Oryza sativa Japonica Group]
LOC_Os02g15160	--	--	--	6.90863e-06	-1.75925	down	0.131138	0.416934	normal	uncharacterized protein LOC4328882 [Oryza sativa Japonica Group]
LOC_Os02g15560	0.880243	0.0990036	normal	1.09569e-14	2.28338	up	--	--	--	hypothetical protein [Oryza sativa Japonica Group]
LOC_Os02g15660	6.14773e-06	-1.03125	down	3.81214e-21	-2.01817	down	0.0302836	-0.26331	normal	hypothetical protein OsJ_06127 [Oryza sativa Japonica Group]
LOC_Os02g15750	0.682927	-0.228679	normal	0.00547491	1.07379	up	0.981674	0.00481638	normal	rhodanese-like domain-containing protein 4, chloroplastic [Oryza sativa Japonica Group]			OsTROL1
LOC_Os02g15900	0.0197117	-0.653081	normal	6.1359e-15	-1.96494	down	0.739534	-0.061738	normal	50S ribosomal protein L21, chloroplastic [Oryza sativa Japonica Group]			ASL2
LOC_Os02g16060	2.44023e-07	1.45115	up	0.0447174	0.669624	normal	3.67905e-07	1.29278	up	Os02g0261300 [Oryza sativa Japonica Group]
LOC_Os02g16070	0.00508122	1.00758	up	0.753887	-0.140057	normal	0.919773	-0.0346164	normal	Os02g0261400 [Oryza sativa Japonica Group]
LOC_Os02g16940	0.464041	-0.372932	normal	0.730065	-0.218183	normal	2.88094e-29	2.78189	up	putative subtilisin-like serine proteinase [Oryza sativa Japonica Group]
LOC_Os02g17090	0.602648	0.311329	normal	0.00239832	1.03811	up	0.454067	-0.307851	normal	subtilisin-like protease SBT3.9 [Oryza sativa Japonica Group]
LOC_Os02g17330	0.000201062	-0.791583	normal	8.54563e-11	-2.34724	down	0.0255245	-0.312954	normal	D-amino-acid transaminase, chloroplastic [Oryza sativa Japonica Group]
LOC_Os02g17360	0.481319	-0.257765	normal	0.000185939	-1.07909	down	0.292981	0.177442	normal	proteinaceous RNase P 1, chloroplastic/mitochondrial isoform X1 [Oryza sativa Japonica Group]
LOC_Os02g17370	--	--	--	6.10536e-05	-1.89971	down	--	--	--	uncharacterized protein LOC4328995 [Oryza sativa Japonica Group]
LOC_Os02g17400	0.038251	0.910376	normal	0.303723	0.292699	normal	7.4744e-09	1.29245	up	probable LRR receptor-like serine/threonine-protein kinase At4g36180 [Oryza sativa Japonica Group]	RLKs
LOC_Os02g17590	0.920031	0.0395041	normal	2.31749e-10	-2.07812	down	0.0729537	0.684338	normal	hypothetical protein [Oryza sativa Japonica Group]
LOC_Os02g17760	0.972557	-0.0248136	normal	7.7197e-16	-2.45161	down	0.0125871	0.31468	normal	ent-cassadiene C2-hydroxylase-like [Oryza sativa Japonica Group]
LOC_Os02g18070	0.153826	0.334091	normal	0.0359551	0.559078	normal	5.00883e-32	1.56653	up	hypothetical protein OsJ_06262 [Oryza sativa Japonica Group]
LOC_Os02g18410	--	--	--	9.82813e-12	2.69016	up	--	--	--	hypothetical protein OsI_06772 [Oryza sativa Indica Group]
LOC_Os02g18640	0.00213895	1.00695	up	0.0004181	1.02688	up	0.00732664	0.741316	normal	uncharacterized protein LOC4329044 [Oryza sativa Japonica Group]
LOC_Os02g19470	0.534613	0.35342	normal	0.00101746	-1.28089	down	0.141278	0.39746	normal	uncharacterized protein LOC4329081 [Oryza sativa Japonica Group]
LOC_Os02g19530	--	--	--	1.27076e-07	1.57531	up	0.00050785	1.18011	up	L-type lectin-domain containing receptor kinase IV.1-like [Oryza sativa Japonica Group]	RLKs
LOC_Os02g19540	0.00076514	1.24214	up	--	--	--	--	--	--	hypothetical protein OsJ_06357 [Oryza sativa Japonica Group]
LOC_Os02g19820	0.0825507	-0.547274	normal	8.47318e-25	-1.74231	down	0.142154	-0.169214	normal	bidirectional sugar transporter SWEET4 [Oryza sativa Japonica Group]			OsSWEET4
LOC_Os02g19950	0.0482174	-0.484793	normal	7.41201e-07	-1.01704	down	0.000168223	-0.494804	normal	Os02g0302500 [Oryza sativa Japonica Group]
LOC_Os02g20360	0.0599863	0.418139	normal	1.98311e-05	1.09094	up	0.000869599	1.09093	up	nicotianamine aminotransferase A [Oryza sativa Japonica Group]			OsNAAT1
LOC_Os02g20490	0.0068627	-0.566074	normal	4.90901e-19	-2.11417	down	0.983926	-0.00315871	normal	uncharacterized protein LOC4329119 [Oryza sativa Japonica Group]
LOC_Os02g20934	0.427348	-0.250142	normal	6.54059e-11	-1.18301	down	0.794796	0.04743	normal	uncharacterized protein LOC9272178 isoform X2 [Oryza sativa Japonica Group]
LOC_Os02g20970	2.46927e-12	1.13117	up	9.59056e-18	1.29591	up	0.000506306	0.578653	normal	hypothetical protein OsJ_06437 [Oryza sativa Japonica Group]
LOC_Os02g21040	0.0347007	0.434664	normal	7.0232e-09	1.12236	up	0.00156883	0.584519	normal	protein ASPARTIC PROTEASE IN GUARD CELL 1 [Oryza sativa Japonica Group]
LOC_Os02g21110	0.060999	-0.455024	normal	9.45354e-18	-1.70601	down	5.12693e-05	-0.558697	normal	F-box/kelch-repeat protein OR23 [Oryza sativa Japonica Group]
LOC_Os02g21470	0.752825	0.158868	normal	5.54206e-05	-1.66922	down	0.943826	-0.0267835	normal	unknown protein [Oryza sativa Japonica Group]
LOC_Os02g21810	0.606518	0.277633	normal	9.36719e-07	1.91639	up	--	--	--	obtusifoliol 14-alpha demethylase [Oryza sativa Japonica Group]
LOC_Os02g22020	0.381575	-0.376334	normal	0.014445	0.723906	normal	2.99342e-13	1.23857	up	two-component response regulator ORR22 [Oryza sativa Japonica Group]			NIGT1
LOC_Os02g22160	2.98841e-18	1.44927	up	0.388695	0.476272	normal	6.21192e-08	1.59931	up	uncharacterized protein LOC4329194 [Oryza sativa Japonica Group]
LOC_Os02g22260	0.277377	-0.260828	normal	1.46242e-05	-1.06365	down	0.957427	0.00948601	normal	fruit protein pKIWI502 [Oryza sativa Japonica Group]			OsPKIWI|PKIWI502
LOC_Os02g22590	--	--	--	0.00164565	-1.17955	down	0.00937317	-0.385334	normal	hypothetical protein [Oryza sativa Japonica Group]
LOC_Os02g22820	0.638956	0.165134	normal	3.74915e-05	-1.44795	down	0.00143623	-0.591727	normal	Os02g0332800, partial [Oryza sativa Japonica Group]
LOC_Os02g24080	0.686105	0.105607	normal	6.15748e-51	1.43033	up	0.0401246	0.214842	normal	SNAP25 homologous protein SNAP33 isoform X1 [Oryza sativa Japonica Group]			OsSNAP32
LOC_Os02g24100	0.101455	-0.36852	normal	6.64822e-07	-1.6596	down	1.28267e-17	-0.96982	normal	hypothetical protein OsJ_06544 [Oryza sativa Japonica Group]
LOC_Os02g24598	--	--	--	2.78461e-28	4.22367	up	--	--	--	rice chloroplast ORF230 [Oryza sativa Japonica Group]
LOC_Os02g24604	--	--	--	8.8115e-09	3.03467	up	--	--	--	rice chloroplast ORF185 [Oryza sativa Japonica Group]
LOC_Os02g24632	0.522405	0.287317	normal	0.0305264	1.45088	up	0.159133	0.493713	normal	rice chloroplast PSII 43kDa protein [Oryza sativa Japonica Group]
LOC_Os02g24634	0.793867	0.149419	normal	0.00830069	1.76803	up	0.598175	0.204062	normal	rice chloroplast PSII D2 protein [Oryza sativa Japonica Group]
LOC_Os02g24636	0.760192	-0.174123	normal	0.0494133	1.36704	up	0.398955	-0.286431	normal	Chloroplast ORF100 [Oryza sativa Japonica Group]
LOC_Os02g24642	0.644432	0.251742	normal	2.94023e-19	2.45453	up	0.0782793	-0.40905	normal	photosystem II protein K (chloroplast) [Oryza sativa Japonica Group]
LOC_Os02g26190	0.105533	0.513959	normal	7.23595e-05	1.06585	up	--	--	--	Putative retrotransposable elements TNP2 [Oryza sativa Japonica Group]
LOC_Os02g26430	0.865204	-0.104237	normal	3.0186e-21	2.16486	up	--	--	--	probable WRKY transcription factor 11 [Oryza sativa Japonica Group]			OsWRKY42|WRKY42
LOC_Os02g26670	5.07757e-06	1.64631	up	0.0440321	-0.829699	normal	0.00196639	1.02534	up	F-box/kelch-repeat protein At1g23390 [Oryza sativa Japonica Group]
LOC_Os02g26740	0.254975	-0.338451	normal	7.28323e-05	-1.05762	down	0.0162214	-0.370617	normal	hypothetical protein OsI_07150 [Oryza sativa Indica Group]
LOC_Os02g26810	3.5345e-14	2.75223	up	0.164865	0.769967	normal	--	--	--	cytochrome P450 CYP73A100 [Oryza sativa Japonica Group]
LOC_Os02g26860	0.0740781	-0.394064	normal	3.16551e-16	-1.06514	down	2.30728e-22	-1.05595	down	stAR-related lipid transfer protein 7, mitochondrial isoform X2 [Oryza sativa Japonica Group]
LOC_Os02g27060	0.0740435	-0.361605	normal	9.35387e-20	-1.18651	down	0.00517449	-0.268896	normal	high mobility group B protein 15 [Oryza sativa Japonica Group]
LOC_Os02g27300	--	--	--	0.341768	-0.477015	normal	0.0020639	1.06759	up	putative pathogenesis-related protein 1 [Oryza sativa Japonica Group]
LOC_Os02g27310	1.12445e-07	1.06821	up	0.830127	-0.0470595	normal	0.0524837	0.326218	normal	Os02g0472700 [Oryza sativa Japonica Group]			MAK3
LOC_Os02g27400	0.247395	-0.238129	normal	1.37809e-15	-1.40202	down	3.78843e-09	-0.586877	normal	F-box only protein 8 [Oryza sativa Japonica Group]
LOC_Os02g27490	0.00301452	-0.914597	normal	3.09316e-14	1.01113	up	0.0643885	0.217803	normal	probable sodium/metabolite cotransporter BASS3, chloroplastic [Oryza sativa Japonica Group]
LOC_Os02g28460	0.286916	0.433489	normal	0.000895226	-1.04587	down	0.822079	-0.0749211	normal	hypothetical protein OsJ_06768 [Oryza sativa Japonica Group]
LOC_Os02g28850	--	--	--	7.82815e-05	1.78887	up	--	--	--	Os02g0489800 [Oryza sativa Japonica Group]
LOC_Os02g29500	0.0923588	-0.328422	normal	5.97522e-17	-2.40686	down	7.09865e-12	-0.911566	normal	Os02g0498000 [Oryza sativa Japonica Group]
LOC_Os02g29960	0.0728452	-0.604073	normal	4.61694e-15	-1.60058	down	0.767613	0.047078	normal	cytochrome P450 71A1 [Oryza sativa Japonica Group]
LOC_Os02g30110	0.0362646	-0.627294	normal	8.97675e-17	-1.55526	down	0.000285982	0.39742	normal	putative cytochrome P450 [Oryza sativa Japonica Group]
LOC_Os02g30770	0.0027511	-1.09255	down	0.129222	0.651031	normal	0.00627981	-0.938586	normal	hypothetical protein [Oryza sativa Japonica Group]
LOC_Os02g30800	--	--	--	4.4493e-10	1.58921	up	--	--	--	putative DNA polymerase epsilon catalytic subunit protein isoform b [Oryza sativa Japonica Group]
LOC_Os02g30910	--	--	--	1.31672e-05	1.66785	up	--	--	--	bidirectional sugar transporter SWEET15 [Oryza sativa Japonica Group]			OsSWEET15
LOC_Os02g31030	0.312206	0.325492	normal	7.10875e-10	-1.66001	down	2.72663e-45	2.19914	up	glycerophosphodiester phosphodiesterase GDPD1, chloroplastic isoform X1 [Oryza sativa Japonica Group]			OsGDPD2
LOC_Os02g31874	0.145866	0.247209	normal	2.42001e-27	1.04508	up	0.941839	-0.0146946	normal	probable magnesium transporter NIPA8 isoform X1 [Oryza sativa Japonica Group]
LOC_Os02g31890	0.439389	0.320198	normal	0.000240577	1.00722	up	0.476833	-0.194258	normal	putative zinc finger protein [Oryza sativa Japonica Group]
LOC_Os02g31920	0.870573	0.0961937	normal	0.000789053	-1.17022	down	0.651939	0.137792	normal	hypothetical protein OsJ_06924 [Oryza sativa Japonica Group]
LOC_Os02g32140	--	--	--	0.0126489	-1.019	down	--	--	--	ethylene-responsive transcription factor ERF110-like [Oryza sativa Japonica Group]
LOC_Os02g32200	0.39333	0.186343	normal	3.38857e-10	-1.32642	down	0.559859	-0.0806242	normal	acyl-coenzyme A thioesterase 13 [Oryza sativa Japonica Group]
LOC_Os02g32250	0.170065	0.416177	normal	1.04959e-08	-1.164	down	1.14283e-09	-0.733748	normal	uncharacterized protein LOC4329504 [Oryza sativa Japonica Group]
LOC_Os02g32320	0.45195	-0.415764	normal	0.00520289	1.08629	up	--	--	--	uncharacterized protein LOC107278022 [Oryza sativa Japonica Group]
LOC_Os02g32450	0.2372	-0.41331	normal	2.48628e-21	-2.69406	down	4.04513e-07	-0.844801	normal	uncharacterized protein LOC4329514 [Oryza sativa Japonica Group]
LOC_Os02g32465	--	--	--	0.000113704	-1.74009	down	--	--	--	Os02g0525501 [Oryza sativa Japonica Group]
LOC_Os02g32469	0.0392855	-0.435059	normal	3.84491e-44	-1.86086	down	3.8838e-19	-0.933458	normal	uncharacterized protein LOC4329516 [Oryza sativa Japonica Group]
LOC_Os02g32520	0.0814829	0.253708	normal	8.02687e-31	1.53261	up	0.000930674	0.539545	normal	chaperone protein ClpD1, chloroplastic [Oryza sativa Japonica Group]			OsClpD1
LOC_Os02g32620	0.816482	0.110992	normal	1.66226e-13	-1.44591	down	0.00839629	0.60504	normal	PAN domain-containing protein At5g03700 [Oryza sativa Japonica Group]
LOC_Os02g32940	0.504858	-0.300767	normal	0.000172252	-1.77119	down	0.258145	-0.341501	normal	hypothetical protein [Oryza sativa Japonica Group]
LOC_Os02g32970	2.51536e-30	2.28031	up	0.374199	0.415815	normal	5.49272e-06	0.788009	normal	uncharacterized protein LOC4329550 [Oryza sativa Japonica Group]
LOC_Os02g32980	0.00493098	0.529363	normal	1.08697e-09	-1.04134	down	1.59603e-08	0.914846	normal	germin-like protein 2-4 [Oryza sativa Japonica Group]			OsGLP2-1
LOC_Os02g33030	0.000510208	-1.13425	down	0.860757	-0.0506458	normal	0.103772	-0.229118	normal	alpha carbonic anhydrase 1, chloroplastic [Oryza sativa Japonica Group]
LOC_Os02g33070	0.0125144	-0.647588	normal	0.00024026	-1.42758	down	3.43095e-05	-0.638965	normal	uncharacterized protein At2g27730, mitochondrial isoform X1 [Oryza sativa Japonica Group]
LOC_Os02g33420	0.948194	0.0353285	normal	8.56572e-06	1.26154	up	--	--	--	chaperone protein ClpB1-like [Oryza sativa Japonica Group]
LOC_Os02g33540	--	--	--	9.14094e-05	-1.10455	down	0.122117	0.451508	normal	Os02g0538400 [Oryza sativa Japonica Group]
LOC_Os02g33680	0.274613	0.465457	normal	0.000165065	1.05461	up	4.56567e-10	1.61793	up	putative photoperiod responsive protein [Oryza sativa Japonica Group]
LOC_Os02g34410	2.93213e-07	1.4122	up	0.578816	-0.261	normal	--	--	--	putative immediate-early fungal elicitor protein CMPG1 [Oryza sativa Japonica Group]			OsPUB43
LOC_Os02g34580	0.0103837	0.892227	normal	2.09611e-36	2.90878	up	1.76894e-18	1.38269	up	ammonium transporter 3 member 3 [Oryza sativa Japonica Group]
LOC_Os02g34600	0.00204218	0.64266	normal	5.67804e-30	1.02711	up	0.000357928	0.47581	normal	serine/threonine-protein kinase SAPK6 [Oryza sativa Japonica Group]			SAPK6|OSRK1|OsSAPK6
LOC_Os02g34650	6.92102e-10	1.18534	up	0.109989	0.496732	normal	0.81533	-0.0629743	normal	uncharacterized protein LOC4329634 [Oryza sativa Japonica Group]
LOC_Os02g34900	--	--	--	6.64988e-05	1.20318	up	0.949814	-0.0250182	normal	Os02g0554400 [Oryza sativa Japonica Group]
LOC_Os02g35010	0.0837447	-0.368531	normal	3.32891e-50	1.73495	up	0.00248101	0.367225	normal	mitogen-activated protein kinase kinase kinase YODA isoform X1 [Oryza sativa Japonica Group]
LOC_Os02g35100	0.826292	0.0753893	normal	4.15113e-09	1.02271	up	0.134173	0.300026	normal	DDT domain-containing protein DDB_G0282237 isoform X1 [Oryza sativa Japonica Group]
LOC_Os02g35440	0.0329082	0.684234	normal	0.228296	0.524031	normal	1.95443e-13	2.30549	up	Os02g0561900 [Oryza sativa Japonica Group]
LOC_Os02g35450	0.994312	0.00388989	normal	0.000180733	-1.27356	down	--	--	--	putative XRCC3 [Oryza sativa Japonica Group]			XRCC3
LOC_Os02g35460	--	--	--	1.88661e-06	-2.28535	down	--	--	--	hypothetical protein [Oryza sativa Japonica Group]
LOC_Os02g35490	0.776035	0.133205	normal	0.489873	-0.217076	normal	1.06859e-11	1.47184	up	unnamed protein product [Oryza sativa Japonica Group]
LOC_Os02g35530	--	--	--	4.75326e-20	2.03044	up	0.00521483	0.512029	normal	F-box/kelch-repeat protein SKIP20-like [Oryza sativa Japonica Group]
LOC_Os02g36070	--	--	--	--	--	--	8.66009e-19	2.96683	up	oryzalexin D synthase [Oryza sativa Japonica Group]			CYP76M8
LOC_Os02g36110	1.15128e-10	2.2764	up	0.000958359	-1.66471	down	1.62067e-25	2.73421	up	ent-cassadiene C11-alpha-hydroxylase 1-like [Oryza sativa Japonica Group]			CYP76M7
LOC_Os02g36140	--	--	--	0.00317984	-1.81059	down	0.000127251	1.39837	up	ent-cassa-12,15-diene synthase [Oryza sativa Japonica Group]			OsDTC1|OsKS3
LOC_Os02g36150	0.0114922	1.06633	up	1.92983e-08	1.39084	up	3.09631e-07	1.62651	up	ent-isokaurene C2-hydroxylase [Oryza sativa Japonica Group]
LOC_Os02g36190	--	--	--	4.24288e-14	-2.63011	down	2.02541e-12	2.44289	up	ent-cassadiene C2-hydroxylase [Oryza sativa Japonica Group]
LOC_Os02g36280	0.00828679	0.96805	normal	0.64467	-0.207853	normal	6.63652e-11	1.96857	up	oryzalexin E synthase [Oryza sativa Japonica Group]			CYP76M6
LOC_Os02g36330	0.469976	0.275209	normal	1.31972e-05	-1.43111	down	0.00437487	0.826425	normal	E3 ubiquitin-protein ligase Os04g0590900-like [Oryza sativa Japonica Group]
LOC_Os02g36380	0.304318	-0.245638	normal	2.84205e-25	-1.46993	down	0.382406	-0.113958	normal	cryptochrome-1 isoform X1 [Oryza sativa Japonica Group]			OsCRY1a
LOC_Os02g36450	0.94996	0.0383256	normal	4.65229e-06	-2.06963	down	5.24533e-09	0.799829	normal	sugar transport protein 5 [Oryza sativa Japonica Group]
LOC_Os02g36590	0.248607	0.287494	normal	0.413997	0.11762	normal	3.08188e-16	1.39967	up	loricrin [Oryza sativa Japonica Group]
LOC_Os02g36780	0.947454	-0.0460804	normal	0.00264545	-1.45285	down	0.266378	0.340445	normal	uncharacterized protein LOC4329761 [Oryza sativa Japonica Group]
LOC_Os02g36840	0.00218246	1.0048	up	1.05136e-06	1.12349	up	0.28201	0.393784	normal	7-deoxyloganetin glucosyltransferase [Oryza sativa Japonica Group]
LOC_Os02g37000	0.208114	-0.305811	normal	0.732183	-0.102092	normal	0.000421419	1.08858	up	prohibitin-3, mitochondrial [Oryza sativa Japonica Group]
LOC_Os02g37060	0.00195218	-0.74207	normal	4.76894e-05	-1.53233	down	5.70679e-12	-0.881252	normal	hypothetical protein OsI_07816 [Oryza sativa Indica Group]
LOC_Os02g37090	0.00676986	-0.690596	normal	2.34869e-09	-1.42334	down	1.87313e-06	-0.529605	normal	hydrolase-like protein [Oryza sativa Japonica Group]
LOC_Os02g37160	0.536852	0.177369	normal	4.94273e-41	-2.69644	down	0.055081	0.394296	normal	uncharacterized protein LOC4329795 [Oryza sativa Japonica Group]
LOC_Os02g37200	--	--	--	0.00553156	-1.22394	down	1.3154e-20	1.93769	up	--
LOC_Os02g37309	0.599969	0.154657	normal	2.0535e-06	1.31599	up	0.319517	0.256747	normal	unknown protein [Oryza sativa Japonica Group]
LOC_Os02g37330	0.695318	0.146798	normal	8.3601e-06	1.45637	up	0.146696	0.260675	normal	hypothetical protein OsI_07838 [Oryza sativa Indica Group]			OsHIPP16
LOC_Os02g37690	0.913604	0.043186	normal	6.74984e-20	-1.76658	down	0.0256191	0.457393	normal	putative UDP-rhamnose:rhamnosyltransferase 1 [Oryza sativa Japonica Group]
LOC_Os02g37834	0.000107473	-0.755071	normal	4.21137e-12	-2.79368	down	1.49492e-22	-0.937889	normal	uncharacterized protein LOC9267360 isoform X6 [Oryza sativa Japonica Group]
LOC_Os02g37930	3.6544e-05	0.724404	normal	4.67422e-31	1.37482	up	0.00307089	0.477583	normal	uncharacterized protein LOC4329836 [Oryza sativa Japonica Group]
LOC_Os02g37960	0.266866	-0.33727	normal	1.0764e-05	-1.16267	down	0.0910205	-0.357593	normal	unknown protein [Oryza sativa Japonica Group]
LOC_Os02g37970	--	--	--	3.29087e-05	-2.03549	down	--	--	--	uncharacterized protein LOC4329840 [Oryza sativa Japonica Group]
LOC_Os02g38120	--	--	--	1.3509e-12	-3.60434	down	0.392339	0.326159	normal	BTB/POZ domain-containing protein At1g67900 [Oryza sativa Japonica Group]
LOC_Os02g38160	0.347757	-0.195921	normal	3.54905e-23	-1.08426	down	0.955238	-0.00928203	normal	beta-1,4-mannosyl-glycoprotein 4-beta-N-acetylglucosaminyltransferase [Oryza sativa Japonica Group]
LOC_Os02g38180	0.372583	-0.212716	normal	2.62618e-08	-1.19332	down	0.00331204	-0.37322	normal	hypothetical protein OsI_07896 [Oryza sativa Indica Group]
LOC_Os02g38210	0.15319	-0.348919	normal	4.76183e-44	-1.84525	down	0.00976229	0.363821	normal	elongation factor Tu, chloroplastic [Oryza sativa Japonica Group]
LOC_Os02g38386	--	--	--	0.00282909	1.02503	up	0.0808682	0.645287	normal	NBS-LRR disease resistance protein-like [Oryza sativa Japonica Group]
LOC_Os02g38392	0.936545	-0.0341526	normal	1.70731e-11	1.26047	up	0.943767	0.0179075	normal	hypothetical protein OsJ_07380 [Oryza sativa Japonica Group]
LOC_Os02g38470	--	--	--	1.50843e-06	2.39625	up	--	--	--	B3 domain-containing protein Os02g0598200 [Oryza sativa Japonica Group]
LOC_Os02g38840	2.67426e-14	1.45801	up	7.61094e-11	1.28333	up	3.09631e-07	0.699778	normal	glucose-6-phosphate 1-dehydrogenase, cytoplasmic isoform [Oryza sativa Japonica Group]			OsG6PDH1
LOC_Os02g38910	2.5884e-09	2.29827	up	0.00555781	1.23174	up	--	--	--	hypothetical protein [Oryza sativa Japonica Group]
LOC_Os02g38920	0.954284	-0.0280149	normal	2.47433e-18	1.10842	up	6.6937e-09	0.869942	normal	hypothetical protein OsI_07948 [Oryza sativa Indica Group]			OsGAPDH1
LOC_Os02g39040	0.0145333	-0.434195	normal	8.2968e-12	-1.17277	down	0.131138	-0.180389	normal	uncharacterized protein LOC4329901 [Oryza sativa Japonica Group]
LOC_Os02g39360	0.366768	-0.212308	normal	8.85514e-17	-1.10115	down	2.27863e-11	-0.631989	normal	B-box zinc finger protein 25 [Oryza sativa Japonica Group]
LOC_Os02g39390	0.937771	-0.0589724	normal	7.64317e-08	1.9306	up	--	--	--	uncharacterized protein LOC4329928 [Oryza sativa Japonica Group]			RSS1
LOC_Os02g39560	0.231579	0.241568	normal	5.3169e-36	1.21964	up	0.14321	-0.169632	normal	serine/threonine-protein kinase STY17 [Oryza sativa Japonica Group]
LOC_Os02g39660	0.426572	0.223826	normal	0.000124389	-1.24004	down	7.3944e-15	1.39535	up	LRR receptor-like serine/threonine-protein kinase EFR isoform X1 [Oryza sativa Japonica Group]	RLKs
LOC_Os02g39710	0.117279	-0.282993	normal	0.00983564	-0.355458	normal	2.13615e-29	-1.27283	down	zinc finger protein CONSTANS-LIKE 3 [Oryza sativa Japonica Group]			OsCOL4
LOC_Os02g39795	0.40841	-0.332711	normal	0.0431624	1.37082	up	0.738624	-0.133317	normal	hypothetical protein OsI_08032 [Oryza sativa Indica Group]
LOC_Os02g39960	0.236697	-0.458252	normal	--	--	--	0.00244021	-1.03466	down	probable glycosyltransferase At5g20260 [Oryza sativa Japonica Group]
LOC_Os02g40010	0.217266	0.513752	normal	0.00712981	1.20757	up	--	--	--	adenine phosphoribosyltransferase 4 [Oryza sativa Japonica Group]
LOC_Os02g40130	0.674728	0.224214	normal	0.0249201	-0.719516	normal	2.91005e-15	1.7338	up	Os02g0614966 [Oryza sativa Japonica Group]
LOC_Os02g40664	1.4706e-08	1.54133	up	7.60614e-11	1.87208	up	--	--	--	uncharacterized protein LOC4330003 [Oryza sativa Japonica Group]
LOC_Os02g40750	--	--	--	0.00029467	-1.41624	down	0.671006	0.186312	normal	pentatricopeptide repeat-containing protein At1g33350 [Oryza sativa Japonica Group]
LOC_Os02g40840	0.403219	0.245017	normal	1.32932e-13	-1.48548	down	9.71858e-05	0.67768	normal	long-chain-alcohol oxidase FAO2 [Oryza sativa Japonica Group]			HWH1|hwh1
LOC_Os02g41460	--	--	--	0.0012672	1.00632	up	--	--	--	protein G1-like3 [Oryza sativa Japonica Group]
LOC_Os02g41510	6.79802e-07	1.19398	up	0.839279	0.0948752	normal	4.73576e-09	1.78213	up	myb-related protein Myb4-like [Oryza sativa Japonica Group]			OsMYB30|OsMYB5P
LOC_Os02g41590	5.30617e-07	1.33176	up	0.0857538	0.405424	normal	4.1691e-10	1.09749	up	Os02g0625500, partial [Oryza sativa Japonica Group]
LOC_Os02g41630	0.415053	0.335793	normal	1.51736e-12	-1.5488	down	0.118578	0.301489	normal	phenylalanine ammonia-lyase [Oryza sativa Japonica Group]
LOC_Os02g41670	1.02996e-09	2.31663	up	0.0541376	0.926414	normal	--	--	--	phenylalanine ammonia-lyase [Oryza sativa Japonica Group]			OsPAL2;3
LOC_Os02g41680	7.68996e-06	1.48246	up	0.000983932	-0.961275	normal	1.59346e-41	2.69957	up	phenylalanine ammonia-lyase [Oryza sativa Japonica Group]			PAL|OsPAL4|OsPAL1
LOC_Os02g41840	0.450987	-0.29649	normal	0.000772811	-1.49387	down	--	--	--	uncharacterized protein LOC4330048 [Oryza sativa Japonica Group]
LOC_Os02g41860	4.69255e-07	-1.17988	down	1.2145e-30	-1.29345	down	0.00106054	-0.366871	normal	probable aquaporin PIP2-2 [Oryza sativa Japonica Group]			OsPIP2;2
LOC_Os02g41890	2.45191e-10	1.08277	up	2.92098e-06	0.655792	normal	0.958182	-0.0119566	normal	phytosulfokine receptor 1 [Oryza sativa Japonica Group]			OsPSKR1
LOC_Os02g42150	1.49594e-11	1.52258	up	1.4402e-23	1.96264	up	0.00015283	0.841943	normal	wall-associated receptor kinase 5 [Oryza sativa Japonica Group]	RLKs		OsWAK14
LOC_Os02g42160	5.0743e-17	1.44614	up	1.51649e-33	2.27029	up	8.16862e-05	0.880256	normal	wall-associated kinase-like [Oryza sativa Japonica Group]		OsRLCK76
LOC_Os02g42190	0.328904	0.42539	normal	6.72096e-42	2.31936	up	0.00010694	0.619556	normal	putative wall-associated kinase 4 [Oryza sativa Japonica Group]		OsRLCK77
LOC_Os02g42450	5.7661e-07	1.86196	up	0.661097	-0.229492	normal	--	--	--	putative ripening-related protein 2 [Oryza sativa Japonica Group]
LOC_Os02g42585	--	--	--	0.200524	0.32136	normal	4.55558e-09	1.22107	up	ethylene-responsive transcription factor ERF054 [Oryza sativa Japonica Group]
LOC_Os02g42610	0.230931	0.470306	normal	0.0148846	-1.04452	down	0.0151443	-0.817139	normal	hypothetical protein OsJ_07668 [Oryza sativa Japonica Group]
LOC_Os02g42620	0.599332	0.162035	normal	2.07679e-14	-1.25811	down	0.000422443	-0.523944	normal	putative serine/threonine-protein kinase isoform X1 [Oryza sativa Japonica Group]		OsRLCK78
LOC_Os02g42630	0.543451	0.27346	normal	0.00511048	-1.41828	down	0.0607492	-0.639886	normal	Os02g0639200 [Oryza sativa Japonica Group]
LOC_Os02g42640	6.70657e-06	1.16228	up	0.608818	0.18589	normal	0.456271	-0.205946	normal	CBS domain-containing protein CBSX5 [Oryza sativa Japonica Group]
LOC_Os02g42660	--	--	--	1.66395e-59	4.61188	up	--	--	--	sphingolipid delta(4)-desaturase DES1-like [Oryza sativa Japonica Group]
LOC_Os02g42690	0.264682	-0.318189	normal	9.16531e-11	-1.23324	down	0.0359006	-0.324292	normal	E3 ubiquitin-protein ligase RMA1H1 isoform X3 [Oryza sativa Japonica Group]
LOC_Os02g42810	0.0358604	-0.549355	normal	4.78406e-20	-2.40404	down	1.25179e-30	-1.17407	down	(+)-neomenthol dehydrogenase [Oryza sativa Japonica Group]
LOC_Os02g42870	0.00676986	1.09488	up	--	--	--	--	--	--	myb-related protein Myb4-like [Oryza sativa Japonica Group]			OsMYB38
LOC_Os02g42880	0.190362	0.458181	normal	2.26945e-10	1.92224	up	--	--	--	remorin [Oryza sativa Japonica Group]			OsREM1.4
LOC_Os02g42890	0.122727	-0.380423	normal	4.21134e-13	-1.18767	down	0.557445	-0.0895718	normal	probable ascorbate-specific transmembrane electron transporter 1 [Oryza sativa Japonica Group]
LOC_Os02g43360	0.708713	-0.225671	normal	1.4826e-14	-2.01713	down	9.55314e-12	1.63754	up	cytochrome b5 [Oryza sativa Japonica Group]
LOC_Os02g43500	7.50256e-07	-0.714082	normal	3.35739e-11	-1.16228	down	8.0232e-07	-0.516816	normal	uncharacterized protein LOC4330168 [Oryza sativa Japonica Group]			OsOr
LOC_Os02g43540	0.836987	-0.120448	normal	4.71963e-16	1.72813	up	0.903121	-0.034662	normal	--
LOC_Os02g43550	0.101303	-0.652586	normal	0.00712633	-1.01023	down	0.0113947	-0.64148	normal	cyclin-P4-1-like [Oryza sativa Japonica Group]			OsCYCP4;2
LOC_Os02g43700	0.000841191	0.450116	normal	4.4562e-09	-1.03824	down	0.00044851	0.454878	normal	phospholipase A1-Ibeta2, chloroplastic [Oryza sativa Japonica Group]
LOC_Os02g43770	0.180295	0.592547	normal	0.000755623	1.11509	up	--	--	--	uncharacterized protein LOC4330188 [Oryza sativa Japonica Group]
LOC_Os02g43790	7.80671e-09	1.3958	up	0.762937	0.14822	normal	1.02158e-15	1.82441	up	putative AP2-related transcription factor [Oryza sativa]			AP59|OsBIERF3|OsAP59
LOC_Os02g44230	0.00205435	1.07468	up	2.90355e-20	2.11359	up	4.15016e-10	1.2541	up	probable trehalose-phosphate phosphatase 1 [Oryza sativa Japonica Group]			OsTPP1
LOC_Os02g44290	0.192786	-0.441957	normal	5.10796e-19	-1.92082	down	0.842019	-0.0438182	normal	putative PnFL-1 [Oryza sativa Japonica Group]
LOC_Os02g44470	0.0032852	1.24216	up	0.576824	-0.346175	normal	--	--	--	RecName: Full=Actin-depolymerizing factor 1; Short=ADF-1; Short=OsADF1
LOC_Os02g44630	0.00553302	-0.797761	normal	1.77882e-47	-1.83992	down	0.239415	-0.208268	normal	aquaporin PIP1-1 [Oryza sativa Japonica Group]			OsPIP1;1|RWC1
LOC_Os02g44820	0.977926	-0.00870435	normal	2.50607e-21	-2.93673	down	0.0215221	-0.253507	normal	ganglioside-induced differentiation-associated protein 2 [Oryza sativa Japonica Group]
LOC_Os02g44880	7.47572e-09	1.07332	up	0.0125161	-0.96601	normal	2.41047e-09	1.52509	up	uncharacterized protein LOC4330266 [Oryza sativa Japonica Group]
LOC_Os02g45000	0.0511534	-0.541904	normal	3.58739e-11	-1.13532	down	7.1418e-06	-0.53069	normal	unknown protein [Oryza sativa Japonica Group]
LOC_Os02g45120	0.0527654	-0.411242	normal	2.68954e-13	-1.11878	down	4.93773e-05	-0.367492	normal	--
LOC_Os02g45170	0.745208	-0.135817	normal	4.74311e-43	2.5214	up	2.83451e-07	0.740466	normal	uncharacterized protein LOC4330291 isoform X1 [Oryza sativa Japonica Group]
LOC_Os02g45225	0.0210781	-0.912607	normal	8.43512e-13	-2.23418	down	0.0592773	-0.317676	normal	hypothetical protein [Oryza sativa Japonica Group]
LOC_Os02g45320	0.931278	-0.0238542	normal	5.07763e-20	1.20369	up	4.47972e-06	0.602619	normal	F-box protein PP2-A13 isoform X1 [Oryza sativa Japonica Group]
LOC_Os02g45450	--	--	--	7.76658e-36	3.81265	up	--	--	--	dehydration-responsive element-binding protein 1G [Oryza sativa Japonica Group]			OsDREB1G
LOC_Os02g45520	0.663843	-0.197191	normal	1.11506e-11	1.07878	up	1.0832e-31	1.28764	up	SPX domain-containing membrane protein Os02g45520 isoform X2 [Oryza sativa Japonica Group]			OsSPX-MFS2
LOC_Os02g45540	0.832289	-0.071214	normal	6.21494e-39	-2.12737	down	0.107145	0.210139	normal	bifunctional dTDP-4-dehydrorhamnose 3,5-epimerase/dTDP-4-dehydrorhamnose reductase [Oryza sativa Japonica Group]
LOC_Os02g45760	0.00807079	0.577572	normal	0.000550549	-0.871597	normal	1.68302e-05	1.00779	up	scarecrow-like protein 8 [Oryza sativa Japonica Group]
LOC_Os02g45930	0.536341	-0.120598	normal	1.06533e-34	-2.96581	down	5.54938e-11	-1.06578	down	uncharacterized protein LOC4330344 [Oryza sativa Japonica Group]
LOC_Os02g45940	--	--	--	2.88311e-13	-2.13285	down	0.281672	0.410346	normal	histone H4 [Zea mays]
LOC_Os02g45974	0.0332988	-0.400207	normal	0.518295	-0.169889	normal	1.3952e-09	-1.11114	down	hypothetical protein OsJ_07958 [Oryza sativa Japonica Group]
LOC_Os02g46030	0.297275	-0.335535	normal	0.00342857	-0.962307	normal	4.33776e-08	-1.51158	down	protein REVEILLE 1 isoform X2 [Oryza sativa Japonica Group]			OsMyb1R|LHY-like_chr.2|CMYB1
LOC_Os02g46080	0.718104	0.124393	normal	0.0361705	-1.09204	down	0.522701	0.224071	normal	probable protein phosphatase 2C 25 [Oryza sativa Japonica Group]
LOC_Os02g46220	0.0247299	0.375851	normal	1.93749e-42	-1.5876	down	0.0894834	-0.200812	normal	BOI-related E3 ubiquitin-protein ligase 1 [Oryza sativa Japonica Group]
LOC_Os02g46260	0.473298	-0.308023	normal	1.39922e-05	-1.33172	down	0.394151	-0.151415	normal	serine carboxypeptidase-like 17 [Oryza sativa Japonica Group]
LOC_Os02g46420	0.467073	0.149697	normal	1.60594e-13	-1.03931	down	0.0771365	0.232332	normal	serine/arginine repetitive matrix protein 1 [Oryza sativa Japonica Group]
LOC_Os02g46460	1.98179e-07	-1.31929	down	7.86711e-09	-1.53899	down	0.00178604	-0.755403	normal	protein NRT1/ PTR FAMILY 7.2 [Oryza sativa Japonica Group]			OsNPF7.9
LOC_Os02g46473	0.0068627	-0.539288	normal	1.76284e-15	-2.80298	down	1.62395e-16	-1.51344	down	Os02g0690000, partial [Oryza sativa Japonica Group]
LOC_Os02g46640	0.00051219	-0.52112	normal	3.55362e-11	-1.46437	down	0.00561859	-0.30844	normal	chaperone protein DnaJ [Oryza sativa Japonica Group]
LOC_Os02g46660	0.0671019	-0.467261	normal	5.26839e-25	-1.81968	down	0.00924813	0.27491	normal	uncharacterized membrane protein At4g09580 [Oryza sativa Japonica Group]
LOC_Os02g46750	0.131436	-0.620936	normal	2.17081e-10	-1.8974	down	0.0527543	-0.217156	normal	uncharacterized protein LOC4330396 isoform X1 [Oryza sativa Japonica Group]
LOC_Os02g46860	0.000304227	1.37049	up	0.827215	0.102418	normal	--	--	--	sexual differentiation process protein isp4-like [Oryza sativa Japonica Group]
LOC_Os02g46930	0.170108	0.501042	normal	4.33489e-20	1.39994	up	0.387501	0.177021	normal	lysine-specific demethylase JMJ706-like isoform X2 [Oryza sativa Japonica Group]
LOC_Os02g47090	1.65378e-10	1.66392	up	0.000117407	-1.52669	down	0.0194696	0.780778	normal	protein NRT1/ PTR FAMILY 8.3 [Oryza sativa Japonica Group]			OsNPF7.2
LOC_Os02g47390	0.779943	-0.185823	normal	--	--	--	2.09797e-11	-2.2665	down	unnamed protein product [Oryza sativa Japonica Group]
LOC_Os02g47470	0.151236	-0.572215	normal	8.05201e-22	1.24374	up	1.05063e-13	1.00908	up	abscisic acid 8&apos;-hydroxylase 1 [Oryza sativa Japonica Group]			OsABA8ox1
LOC_Os02g47510	2.35461e-06	-1.31802	down	6.5786e-44	-2.01402	down	0.827469	-0.0362236	normal	zeaxanthin 7,8(7&apos;,8&apos;)-cleavage dioxygenase, chromoplastic [Oryza sativa Japonica Group]			OsNCED1|OsCCD4a
LOC_Os02g47600	0.256181	-0.278845	normal	2.87692e-08	1.0786	up	1.49486e-16	0.795473	normal	soluble inorganic pyrophosphatase [Oryza sativa Japonica Group]
LOC_Os02g47650	0.000648464	0.887592	normal	8.29821e-10	0.84802	normal	2.03266e-07	1.09837	up	uncharacterized protein LOC4330461 isoform X2 [Oryza sativa Japonica Group]
LOC_Os02g47810	--	--	--	2.21591e-13	1.4556	up	--	--	--	dof zinc finger protein DOF3.1 [Oryza sativa Japonica Group]			OsDOF11
LOC_Os02g47830	0.240585	-0.371995	normal	0.000555004	-1.01522	down	7.27839e-16	-1.12268	down	uncharacterized protein LOC4330473 [Oryza sativa Japonica Group]
LOC_Os02g47930	--	--	--	0.00203099	1.01944	up	0.522577	-0.234206	normal	unknown protein [Oryza sativa Japonica Group]
LOC_Os02g47980	--	--	--	0.000177946	-1.0057	down	0.231377	0.343696	normal	protein MIZU-KUSSEI 1 [Oryza sativa Japonica Group]			OsMIZ1
LOC_Os02g47990	--	--	--	0.00955225	-1.3151	down	0.415435	-0.278862	normal	Os02g0709700 [Oryza sativa Japonica Group]
LOC_Os02g48190	0.473944	0.261227	normal	3.21444e-20	1.18769	up	--	--	--	uncharacterized protein LOC4330501 [Oryza sativa Japonica Group]
LOC_Os02g48194	--	--	--	0.00616376	1.30107	up	--	--	--	Os02g0712550 [Oryza sativa Japonica Group]
LOC_Os02g48200	0.000354278	1.41613	up	--	--	--	--	--	--	putative lectin-like protein kinase [Oryza sativa Japonica Group]
LOC_Os02g48360	0.0520491	0.599057	normal	8.5511e-19	1.61644	up	0.00828049	0.577861	normal	pyrophosphate--fructose 6-phosphate 1-phosphotransferase subunit alpha [Oryza sativa Japonica Group]
LOC_Os02g48470	0.00708056	0.956003	normal	1.18556e-08	1.24723	up	0.284011	0.260163	normal	uncharacterized protein LOC4330520 [Oryza sativa Japonica Group]
LOC_Os02g48570	--	--	--	0.00233014	-1.43274	down	--	--	--	protein NRT1/ PTR FAMILY 7.3 isoform X1 [Oryza sativa Japonica Group]
LOC_Os02g48690	--	--	--	0.00989233	1.01752	up	--	--	--	hypothetical protein [Oryza sativa Japonica Group]
LOC_Os02g48710	--	--	--	2.90936e-11	1.71513	up	--	--	--	--
LOC_Os02g48860	8.65289e-06	1.00183	up	0.650604	0.0842175	normal	0.026048	0.638584	normal	putative chloroplast nucleoid DNA-binding protein cnd41 [Oryza sativa Japonica Group]
LOC_Os02g48870	3.22928e-05	1.04677	up	4.54052e-06	0.825314	normal	3.46414e-17	1.9534	up	protein ASPARTIC PROTEASE IN GUARD CELL 1 [Oryza sativa Japonica Group]
LOC_Os02g48880	0.022682	0.581675	normal	2.14063e-13	1.1391	up	0.0223512	0.522583	normal	chloride channel protein CLC-f isoform X1 [Oryza sativa Japonica Group]
LOC_Os02g48980	0.984091	0.00934643	normal	6.25638e-16	1.37791	up	0.000141141	0.692899	normal	GPI-anchored protein LORELEI [Oryza sativa Japonica Group]
LOC_Os02g48990	3.65927e-05	0.706096	normal	3.15715e-12	1.01098	up	0.763931	0.0545664	normal	phosphatidylinositol/phosphatidylcholine transfer protein SFH9 isoform X1 [Oryza sativa Japonica Group]
LOC_Os02g49060	0.786906	-0.130571	normal	0.00504762	-1.13393	down	0.529009	0.197989	normal	probable amino acid permease 7 [Oryza sativa Japonica Group]
LOC_Os02g49140	0.63458	-0.147375	normal	0.0144369	-0.538629	normal	4.68585e-07	1.07223	up	probable glycosyltransferase 7 [Oryza sativa Japonica Group]
LOC_Os02g49230	0.232722	0.344957	normal	4.15534e-11	-1.56958	down	0.983366	0.00454098	normal	hypothetical protein OsJ_08199 [Oryza sativa Japonica Group]			DTH2|OsCOL9|OsCCT08
LOC_Os02g49310	0.835271	-0.105118	normal	0.00546891	0.809823	normal	0.000104152	1.2747	up	protein kinase G11A-like [Oryza sativa Japonica Group]
LOC_Os02g49460	0.779943	0.164376	normal	2.00563e-06	1.60181	up	--	--	--	uncharacterized protein At1g04910 [Oryza sativa Japonica Group]
LOC_Os02g49670	0.661481	0.109604	normal	6.18776e-23	-1.25302	down	9.6288e-05	-0.379068	normal	serine/arginine repetitive matrix protein 1-like [Oryza sativa Japonica Group]
LOC_Os02g49720	0.983429	0.0180342	normal	3.92971e-12	-2.87029	down	0.201923	0.383022	normal	aldehyde dehydrogenase family 2 member B7, mitochondrial [Oryza sativa Japonica Group]			ALDH2a|OsALDH2B5
LOC_Os02g49770	--	--	--	0.000766965	1.34843	up	--	--	--	putative NHL repeat-containing protein [Oryza sativa Japonica Group]
LOC_Os02g49850	0.0320168	-0.690786	normal	3.53575e-10	-2.88544	down	1.32582e-07	-1.35972	down	basic blue protein [Oryza sativa Japonica Group]
LOC_Os02g49860	0.000146533	-0.68132	normal	3.11483e-14	-3.1203	down	2.50647e-13	-1.44374	down	unnamed protein product [Oryza sativa Japonica Group]
LOC_Os02g49870	1.1672e-08	-0.864116	normal	6.36659e-10	-1.48093	down	0.000175318	-0.412831	normal	protein CURVATURE THYLAKOID 1A, chloroplastic [Oryza sativa Japonica Group]
LOC_Os02g49880	0.582667	-0.161214	normal	7.35959e-10	-1.62478	down	7.72892e-13	-1.05926	down	zinc finger protein CONSTANS-LIKE 16 [Oryza sativa Japonica Group]			Ghd2|OsK
LOC_Os02g49920	0.0324717	-0.832799	normal	4.17089e-39	-3.10683	down	0.497775	0.164606	normal	Os02g0731900, partial [Oryza sativa Japonica Group]
LOC_Os02g50050	0.0307113	-0.617783	normal	--	--	--	0.0005767	-1.18501	down	uncharacterized protein At3g17950 [Oryza sativa Japonica Group]
LOC_Os02g50220	--	--	--	0.00243207	1.1371	up	--	--	--	hypothetical protein [Oryza sativa Japonica Group]
LOC_Os02g50350	0.926272	0.0487787	normal	5.23734e-17	-1.23501	down	0.0713697	0.280474	normal	dihydropyrimidine dehydrogenase (NADP(+)), chloroplastic [Oryza sativa Japonica Group]			OsDHODH1
LOC_Os02g50372	8.15869e-07	1.01079	up	0.00177651	0.794199	normal	0.592143	0.17545	normal	Os02g0736800 [Oryza sativa Japonica Group]
LOC_Os02g50374	--	--	--	5.88304e-11	2.90558	up	--	--	--	--
LOC_Os02g50450	0.00919248	0.786069	normal	3.66116e-12	2.52597	up	--	--	--	hypothetical protein [Oryza sativa Japonica Group]
LOC_Os02g50460	8.11989e-07	1.34097	up	1.73243e-09	1.77704	up	2.96886e-08	1.35253	up	U-box domain-containing protein 21 [Oryza sativa Japonica Group]
LOC_Os02g50470	0.000100566	0.775084	normal	3.60736e-15	1.15486	up	7.75942e-13	1.36341	up	hypothetical protein OsJ_08313 [Oryza sativa Japonica Group]
LOC_Os02g50480	8.27187e-10	0.806806	normal	3.85254e-15	1.19635	up	0.0110382	0.31275	normal	hypothetical protein OsI_08865 [Oryza sativa Indica Group]			OsCKT1|OHK5|OsHk6
LOC_Os02g50570	0.575632	0.187104	normal	8.07883e-35	1.86316	up	0.723501	0.0693197	normal	formin-like protein 16 [Oryza sativa Japonica Group]
LOC_Os02g50630	--	--	--	5.55241e-05	1.9006	up	--	--	--	E2F transcription factor-like E2FE [Oryza sativa Japonica Group]
LOC_Os02g50680	0.173981	-0.258674	normal	6.32372e-25	1.13061	up	0.877112	-0.0358755	normal	26S protease regulatory subunit 6B homolog isoform X1 [Oryza sativa Japonica Group]
LOC_Os02g50710	4.28392e-06	1.49403	up	2.07021e-09	1.43219	up	--	--	--	uncharacterized protein LOC4330679 [Oryza sativa Japonica Group]
LOC_Os02g50810	0.371644	0.329598	normal	1.06617e-11	1.25328	up	0.5989	0.167351	normal	uncharacterized protein LOC4330688 [Oryza sativa Japonica Group]
LOC_Os02g50820	--	--	--	9.64906e-09	1.76672	up	--	--	--	nucleobase-ascorbate transporter 6 [Oryza sativa Japonica Group]
LOC_Os02g51020	0.107788	-0.465219	normal	0.000773026	1.04852	up	0.00399308	-0.307317	normal	photosynthetic NDH subunit of subcomplex B 4, chloroplastic [Oryza sativa Japonica Group]
LOC_Os02g51080	2.61397e-08	-1.33374	down	3.00645e-11	-0.916869	normal	0.60087	-0.0857043	normal	Os02g0744900, partial [Oryza sativa Japonica Group]			LYL1|OsChlP|OsGGR
LOC_Os02g51110	0.95219	-0.0362281	normal	4.24217e-12	1.62688	up	0.000834455	-0.522262	normal	aquaporin NIP2-1 [Oryza sativa Japonica Group]			Lsi1|OsNIP2;1|OsLsi1
LOC_Os02g51164	0.914455	-0.0585736	normal	0.0045275	-1.10048	down	0.46411	-0.260649	normal	--
LOC_Os02g51350	0.117229	0.319283	normal	1.37293e-43	1.82277	up	0.00124415	0.534539	normal	F-box/kelch-repeat protein At1g74510 [Oryza sativa Japonica Group]
LOC_Os02g51370	--	--	--	0.000195555	1.53876	up	--	--	--	uncharacterized protein At3g28850 [Oryza sativa Japonica Group]
LOC_Os02g51390	0.877201	0.0512464	normal	8.60894e-13	1.08446	up	0.736275	-0.0697618	normal	Os02g0749000 [Oryza sativa Japonica Group]
LOC_Os02g51450	0.311546	-0.3645	normal	3.09367e-10	-1.2363	down	0.104027	0.225342	normal	uncharacterized protein LOC4330735 [Oryza sativa Japonica Group]
LOC_Os02g51480	0.0254708	-0.592323	normal	2.40479e-05	-1.06191	down	0.0473652	0.332252	normal	pentatricopeptide repeat-containing protein At4g39620, chloroplastic [Oryza sativa Japonica Group]
LOC_Os02g51510	--	--	--	0.000686093	1.81336	up	--	--	--	hypothetical protein OsJ_08400 [Oryza sativa Japonica Group]
LOC_Os02g51540	--	--	--	1.09495e-13	1.94405	up	--	--	--	aspartic proteinase-like protein 1 [Oryza sativa Japonica Group]
LOC_Os02g51570	0.219121	-0.486549	normal	9.79129e-10	-2.06008	down	0.544219	0.105701	normal	photosynthetic NDH subunit of lumenal location 4, chloroplastic [Oryza sativa Japonica Group]
LOC_Os02g51710	0.876469	0.0740817	normal	9.44013e-43	-2.78195	down	0.458348	0.130365	normal	uncharacterized protein LOC4330755 [Oryza sativa Japonica Group]
LOC_Os02g51760	0.98859	0.00972385	normal	0.0242803	1.00754	up	0.00456774	0.989723	normal	uncharacterized protein LOC4330760 isoform X3 [Oryza sativa Japonica Group]
LOC_Os02g51810	0.25302	-0.38011	normal	1.40757e-06	1.05907	up	0.809102	0.0887414	normal	putative Toc64 [Oryza sativa Japonica Group]			OM64
LOC_Os02g51820	0.19525	-0.441936	normal	4.21329e-09	-1.05172	down	0.0277523	-0.280699	normal	outer envelope protein 64, mitochondrial [Oryza sativa Japonica Group]
LOC_Os02g51860	3.93777e-07	1.44265	up	8.81675e-07	0.897878	normal	0.766093	0.0765113	normal	probable pectin methyltransferase QUA2 [Oryza sativa Japonica Group]			OsTSD2|OsQUA2
LOC_Os02g51890	0.921453	-0.0372641	normal	4.49532e-08	-1.2089	down	0.322909	-0.331056	normal	probable RNA-binding protein ARP1 [Oryza sativa Japonica Group]
LOC_Os02g52040	--	--	--	2.02219e-08	1.8786	up	--	--	--	protein EXORDIUM [Oryza sativa Japonica Group]			OsPHI-1
LOC_Os02g52130	0.316377	-0.330079	normal	2.01194e-05	-1.03638	down	0.00118573	-0.606083	normal	F-box protein FBW2 [Oryza sativa Japonica Group]
LOC_Os02g52210	0.2086	0.386482	normal	3.69874e-16	1.69326	up	0.000258252	0.992824	normal	RING-H2 finger protein ATL29 isoform X1 [Oryza sativa Japonica Group]			OsRING-1|OsATL38
LOC_Os02g52250	0.201611	0.236772	normal	8.9066e-21	1.00135	up	0.636245	-0.0635487	normal	SNW/SKI-interacting protein [Oryza sativa Japonica Group]			OsSKIPa
LOC_Os02g52280	0.238766	0.404261	normal	1.55576e-10	1.46466	up	0.121368	0.58096	normal	unknown protein [Oryza sativa Japonica Group]
LOC_Os02g52316	0.952115	0.0435005	normal	0.00125595	-1.52344	down	0.984545	0.0102036	normal	BTB/POZ and MATH domain-containing protein 1 [Oryza sativa Japonica Group]
LOC_Os02g52450	0.993949	0.00542039	normal	8.20948e-08	-1.87342	down	0.0018608	0.402215	normal	putative 4-hydroxy-4-methyl-2-oxoglutarate aldolase 2 [Oryza sativa Japonica Group]
LOC_Os02g52730	0.102846	-0.760987	normal	0.00662901	-1.31308	down	2.36318e-05	-1.26221	down	hypothetical protein OsI_09059 [Oryza sativa Indica Group]
LOC_Os02g52744	0.0216201	-0.516052	normal	8.37003e-12	-1.13208	down	0.0420958	-0.195342	normal	protein DCL, chloroplastic [Oryza sativa Japonica Group]
LOC_Os02g53130	0.243824	-0.584316	normal	0.544904	0.151085	normal	2.46295e-06	-1.44042	down	nitrate reductase [NAD(P)H] [Oryza sativa Japonica Group]			OsNIA1|OsNia1|OsNR2
LOC_Os02g53340	0.0360615	-0.395272	normal	6.54689e-20	1.03387	up	0.0110368	-0.417945	normal	probable cyclic nucleotide-gated ion channel 20, chloroplastic [Oryza sativa Japonica Group]
LOC_Os02g53350	--	--	--	3.21198e-10	-2.54584	down	0.42247	0.10486	normal	uncharacterized protein LOC4330883 [Oryza sativa Japonica Group]
LOC_Os02g53400	0.000413375	-1.04067	down	0.00288887	0.385549	normal	0.874252	-0.0266012	normal	thioredoxin-like 3-1, chloroplastic [Oryza sativa Japonica Group]
LOC_Os02g53510	0.00119128	-0.851263	normal	7.26299e-06	1.04353	up	0.231839	-0.221101	normal	uncharacterized protein LOC4330896 [Oryza sativa Japonica Group]
LOC_Os02g53520	0.179294	-0.537323	normal	1.82924e-07	1.28602	up	0.631225	0.141953	normal	kinesin-related protein 4 [Oryza sativa Japonica Group]			K16
LOC_Os02g53580	0.79257	0.165052	normal	0.000474836	-1.62216	down	0.762883	-0.117371	normal	uncharacterized protein LOC4330899 [Oryza sativa Japonica Group]
LOC_Os02g53790	0.000515933	0.607406	normal	2.14307e-20	1.55213	up	0.000721079	0.699183	normal	UMP-CMP kinase 4-like [Oryza sativa Japonica Group]
LOC_Os02g53810	0.619158	0.229493	normal	3.04675e-10	1.15984	up	0.184253	0.38549	normal	fatty-acid-binding protein 2 isoform X1 [Oryza sativa Japonica Group]			OsCHI2
LOC_Os02g53860	0.00395661	-0.392834	normal	3.43546e-26	-1.39251	down	0.162514	-0.162429	normal	subtilisin-like protease SBT1.4 [Oryza sativa Japonica Group]
LOC_Os02g54130	0.228332	-0.444126	normal	3.76617e-21	1.12875	up	0.000121599	-0.532522	normal	chaperone protein dnaJ 6 isoform X1 [Oryza sativa Japonica Group]
LOC_Os02g54140	--	--	--	3.88137e-17	2.39636	up	--	--	--	18.6 kDa class III heat shock protein [Oryza sativa Japonica Group]
LOC_Os02g54360	0.964085	0.0178182	normal	7.72661e-11	-1.45415	down	0.713571	-0.0650289	normal	uncharacterized protein LOC107278175 [Oryza sativa Japonica Group]
LOC_Os02g54510	0.453796	-0.15857	normal	4.81659e-26	1.06647	up	0.174764	-0.137565	normal	uncharacterized protein LOC4330949 [Oryza sativa Japonica Group]
LOC_Os02g54820	0.71251	-0.0857487	normal	5.57715e-22	-1.7782	down	1.89e-09	-0.669137	normal	probable alpha,alpha-trehalose-phosphate synthase [UDP-forming] 9 [Oryza sativa Japonica Group]
LOC_Os02g55060	0.0379225	-0.424494	normal	9.99701e-22	-1.32043	down	0.719438	-0.0386878	normal	probable steroid-binding protein 3 [Oryza sativa Japonica Group]
LOC_Os02g55330	0.0134275	1.07103	up	7.18336e-10	1.06962	up	0.619194	0.207358	normal	unknown protein [Oryza sativa Japonica Group]
LOC_Os02g55590	0.14534	-0.449482	normal	2.1458e-08	-1.25599	down	0.00974899	-0.333936	normal	uncharacterized protein LOC4331029 [Oryza sativa Japonica Group]
LOC_Os02g55610	0.615275	-0.177592	normal	2.09444e-14	-1.25623	down	2.89712e-06	-0.547606	normal	uncharacterized protein LOC4331033 [Oryza sativa Japonica Group]
LOC_Os02g55790	--	--	--	0.902977	-0.0692777	normal	0.000296344	-1.02212	down	hypothetical protein [Oryza sativa Japonica Group]
LOC_Os02g55870	0.973363	0.0245607	normal	5.80735e-05	1.25996	up	0.018898	-0.540015	normal	heparanase-like protein 3 [Oryza sativa Japonica Group]
LOC_Os02g55970	3.04143e-11	1.76247	up	0.00645862	0.627595	normal	0.0026856	0.753232	normal	putative clathrin assembly protein At5g35200 [Oryza sativa Japonica Group]
LOC_Os02g56120	1.7161e-05	-1.33478	down	0.000201135	1.44767	up	--	--	--	auxin-responsive protein IAA9 [Oryza sativa Japonica Group]			OsIAA9
LOC_Os02g56140	0.479191	-0.312366	normal	5.44977e-07	-1.711	down	--	--	--	transcription factor SPATULA isoform X1 [Oryza sativa Japonica Group]			OsbHLH107
LOC_Os02g56270	0.00885236	0.360038	normal	3.86544e-22	1.05426	up	0.308536	0.118325	normal	clathrin interactor EPSIN 2 [Oryza sativa Japonica Group]
LOC_Os02g56300	3.1625e-13	1.50326	up	0.0215653	0.297878	normal	0.00143748	0.558581	normal	long chain base biosynthesis protein 1b [Oryza sativa Japonica Group]
LOC_Os02g56354	0.293409	0.459816	normal	0.38714	0.522284	normal	0.00090307	-1.09698	down	Os03g0563400 [Oryza sativa Japonica Group]
LOC_Os02g56370	0.604715	0.219238	normal	0.225783	0.273246	normal	1.62434e-07	1.43989	up	wall-associated receptor kinase 2 [Oryza sativa Japonica Group]	RLKs
LOC_Os02g56460	--	--	--	4.82236e-05	1.96134	up	--	--	--	cinnamoyl-CoA reductase 2 [Oryza sativa Japonica Group]			OsCCR1
LOC_Os02g56520	--	--	--	5.33984e-08	1.72569	up	--	--	--	uncharacterized protein LOC4331091 [Oryza sativa Japonica Group]
LOC_Os02g56570	0.298225	-0.388612	normal	0.00104443	1.09655	up	--	--	--	TBC1 domain family member 15 [Oryza sativa Japonica Group]
LOC_Os02g56900	0.268195	0.403788	normal	7.42123e-70	1.42871	up	0.0386113	0.325572	normal	desumoylating isopeptidase 1 [Oryza sativa Japonica Group]
LOC_Os02g56950	--	--	--	0.000123726	1.07877	up	0.867252	-0.0748623	normal	uncharacterized protein LOC4331121 isoform X1 [Oryza sativa Japonica Group]
LOC_Os02g56970	0.819363	-0.10062	normal	1.88289e-08	-1.17822	down	0.480077	-0.125831	normal	glutathionyl-hydroquinone reductase YqjG [Oryza sativa Japonica Group]
LOC_Os02g57060	0.116954	-0.401422	normal	0.315021	-0.361615	normal	2.33741e-11	-1.32308	down	carboxyl-terminal-processing peptidase 2, chloroplastic [Oryza sativa Japonica Group]
LOC_Os02g57280	1.11293e-05	-0.61213	normal	2.18129e-19	-1.28553	down	1.96211e-07	-0.630406	normal	Os02g0818000, partial [Oryza sativa Japonica Group]			OsCBSX3
LOC_Os02g57400	9.69131e-07	1.4246	up	2.03182e-48	1.79473	up	7.41356e-07	0.774739	normal	mutant low phytic acid protein 1 [Oryza sativa Japonica Group]			OsLpa1
LOC_Os02g57420	0.152349	0.333438	normal	8.60141e-12	1.00936	up	4.00745e-08	0.758026	normal	probable receptor-like protein kinase At5g47070 [Oryza sativa Japonica Group]	RLKs	OsRLCK88
LOC_Os02g57620	0.100909	-0.478357	normal	9.89881e-25	-1.70191	down	0.673202	-0.0643336	normal	putative transporter arsB [Oryza sativa Japonica Group]
LOC_Os02g57700	3.94166e-09	1.36067	up	0.0852071	-0.629898	normal	0.000318168	0.912636	normal	U-box domain-containing protein 33 isoform X1 [Oryza sativa Japonica Group]		OsRLCK91
LOC_Os02g57750	0.897236	-0.0428814	normal	1.35908e-17	-1.04911	down	0.0152192	-0.288647	normal	uncharacterized protein LOC4331196 [Oryza sativa Japonica Group]
LOC_Os02g57790	0.432006	-0.348749	normal	6.32913e-11	-1.86989	down	0.000108039	-1.15636	down	zinc finger protein ZAT5-like [Oryza sativa Japonica Group]
LOC_Os02g57930	0.00048275	0.853578	normal	1.13371e-05	1.26157	up	0.585	0.216398	normal	Putative retroelement [Oryza sativa Japonica Group]
LOC_Os02g58100	0.330191	-0.293884	normal	0.0281362	0.517623	normal	1.30515e-05	-1.0226	down	uncharacterized protein LOC4331223 isoform X1 [Oryza sativa Japonica Group]
LOC_Os02g58120	0.0814829	-0.629766	normal	0.00143784	-1.27724	down	0.706765	0.0714968	normal	uncharacterized protein LOC4331225 [Oryza sativa Japonica Group]
LOC_Os02g58170	--	--	--	0.00010518	1.37356	up	0.104243	0.408469	normal	uncharacterized protein LOC4331231 [Oryza sativa Japonica Group]
LOC_Os02g58180	0.0112267	-0.483746	normal	3.89902e-11	-1.36508	down	5.21523e-07	-0.574406	normal	transcription factor TCP7 [Oryza sativa Japonica Group]
LOC_Os02g58310	0.0746523	-0.487971	normal	0.300096	0.141671	normal	4.50392e-21	-1.16067	down	hypothetical protein [Oryza sativa Japonica Group]
LOC_Os02g58450	0.465812	-0.324194	normal	7.21215e-18	-1.98167	down	0.580802	0.0695507	normal	uncharacterized protein LOC4331249 [Oryza sativa Japonica Group]
LOC_Os02g58510	0.163225	0.329236	normal	4.03029e-36	-1.85983	down	0.0291286	0.338148	normal	homoserine kinase [Oryza sativa Japonica Group]
LOC_Os02g58620	0.932402	-0.0441385	normal	0.000515638	-1.03789	down	0.943733	-0.0157425	normal	hypothetical protein OsJ_09011 [Oryza sativa Japonica Group]
LOC_Os03g01020	0.323734	-0.362959	normal	1.61242e-111	-2.32856	down	0.202515	0.190639	normal	RecName: Full=Pectinesterase inhibitor 12; AltName: Full=Pectin methylesterase inhibitor 12; Short=OsPMEI12; Flags: Precursor			OsPMEI12
LOC_Os03g01160	0.422522	-0.196913	normal	0.268402	-0.341214	normal	4.05977e-11	-1.14282	down	U-box domain-containing protein 35 [Oryza sativa Japonica Group]		OsRLCK93
LOC_Os03g01300	0.624352	0.296579	normal	4.39284e-08	-2.3627	down	5.09303e-13	2.42786	up	cortical cell-delineating protein [Oryza sativa Japonica Group]			Ltp1
LOC_Os03g01320	0.39026	0.462325	normal	0.00150396	-1.43842	down	2.00097e-07	1.83949	up	retrotransposon protein, putative, Ty1-copia subclass, expressed [Oryza sativa Japonica Group]			qLTG3-1
LOC_Os03g01330	0.978665	0.0112821	normal	2.10292e-25	-2.0591	down	0.00089107	-0.874965	normal	scarecrow-like protein 6, partial [Oryza sativa Japonica Group]
LOC_Os03g01365	0.882453	0.0592462	normal	0.000124531	-1.30536	down	0.263325	-0.266811	normal	protein phosphatase 2C family protein, putative, expressed [Oryza sativa Japonica Group]
LOC_Os03g01570	0.877056	0.0689298	normal	7.82239e-06	-1.05601	down	0.129963	0.217434	normal	UPF0187 protein At3g61320, chloroplastic [Oryza sativa Japonica Group]
LOC_Os03g01580	0.371638	-0.372881	normal	3.21444e-20	-1.58204	down	0.0382093	0.324512	normal	uncharacterized protein LOC4331320 [Oryza sativa Japonica Group]
LOC_Os03g01880	0.0215279	-0.6159	normal	4.20378e-17	-2.09514	down	9.74154e-12	-1.13217	down	probable cytokinin riboside 5&apos;-monophosphate phosphoribohydrolase LOGL3 [Oryza sativa Japonica Group]
LOC_Os03g02240	0.0513231	-0.610976	normal	0.000559441	-1.07412	down	0.687429	0.172808	normal	trihelix transcription factor GTL1 [Oryza sativa Japonica Group]
LOC_Os03g02380	5.60515e-10	1.43962	up	0.175529	-0.250659	normal	0.501173	0.145155	normal	molybdate-anion transporter [Oryza sativa Japonica Group]
LOC_Os03g02770	5.04573e-12	-2.60359	down	0.830033	0.146338	normal	0.876471	0.0600772	normal	expressed protein [Oryza sativa Japonica Group]
LOC_Os03g02780	0.930202	-0.0630959	normal	4.18816e-08	-1.31392	down	0.0201261	0.567507	normal	histone H4 [Zea mays]
LOC_Os03g02820	--	--	--	0.000648898	1.35606	up	--	--	--	uncharacterized protein LOC9266848 [Oryza sativa Japonica Group]
LOC_Os03g02860	0.0878903	-0.475719	normal	3.20576e-21	-1.96754	down	1.64716e-05	-0.537723	normal	uncharacterized protein LOC4331432 [Oryza sativa Japonica Group]
LOC_Os03g02874	0.541248	-0.294974	normal	0.00338622	1.12171	up	--	--	--	Os06g0662550, partial [Oryza sativa Japonica Group]
LOC_Os03g02960	0.981694	-0.00665241	normal	1.48665e-07	-1.14958	down	0.242019	0.143979	normal	nascent polypeptide-associated complex subunit alpha-like protein 1 [Oryza sativa Japonica Group]
LOC_Os03g02980	0.0015937	-0.539176	normal	7.10758e-18	-1.95303	down	0.467864	-0.100572	normal	serine/threonine-protein kinase ATG1a [Oryza sativa Japonica Group]
LOC_Os03g03020	0.0472142	-0.56858	normal	1.62481e-08	-1.44101	down	0.753014	0.0563017	normal	Os03g0122200, partial [Oryza sativa Japonica Group]
LOC_Os03g03034	0.148974	-0.511536	normal	7.96017e-33	-1.93933	down	0.514661	0.292423	normal	naringenin,2-oxoglutarate 3-dioxygenase [Oryza sativa Japonica Group]			OsF3H03g|OsS5H2
LOC_Os03g03280	0.00413232	0.728014	normal	3.44808e-08	1.01531	up	0.026048	0.490022	normal	probable receptor-like protein kinase At5g24010 [Oryza sativa Japonica Group]	RLKs
LOC_Os03g03360	0.58036	-0.240723	normal	5.1195e-08	-1.71284	down	0.543797	-0.0877831	normal	50S ribosomal protein L5, chloroplastic [Oryza sativa Japonica Group]
LOC_Os03g03440	0.304087	-0.175042	normal	6.39028e-18	-1.28438	down	0.0129651	-0.34015	normal	uncharacterized protein LOC9268175 [Oryza sativa Japonica Group]
LOC_Os03g03450	5.07757e-06	1.38635	up	0.102465	0.74838	normal	1.70432e-10	0.761527	normal	anthranilate phosphoribosyltransferase, chloroplastic isoform X2 [Oryza sativa Japonica Group]
LOC_Os03g03470	0.679461	-0.183125	normal	7.51201e-10	-1.29839	down	0.0120872	0.412168	normal	Unknown protein [Oryza sativa Japonica Group]
LOC_Os03g03520	--	--	--	9.36666e-10	1.37981	up	--	--	--	Hypothetical protein [Oryza sativa Japonica Group]
LOC_Os03g03550	--	--	--	1.71748e-10	2.48966	up	--	--	--	transcription factor RF2b-like [Oryza sativa Japonica Group]
LOC_Os03g03640	0.250882	-0.415424	normal	6.55947e-09	-1.17063	down	0.211006	-0.211949	normal	uncharacterized protein LOC4331488 [Oryza sativa Japonica Group]
LOC_Os03g03700	1.61824e-13	1.08887	up	2.14063e-13	0.927635	normal	0.181326	0.257622	normal	MLO protein homolog 1-like isoform X1 [Oryza sativa Japonica Group]
LOC_Os03g03730	0.456252	-0.211286	normal	1.00519e-28	-1.91578	down	0.00173092	-0.353247	normal	Os03g0129800, partial [Oryza sativa Japonica Group]
LOC_Os03g03740	0.769616	-0.167483	normal	4.32828e-07	-2.76391	down	--	--	--	Unknown protein [Oryza sativa Japonica Group]
LOC_Os03g03990	--	--	--	1.62349e-09	-2.46022	down	0.753265	0.0687166	normal	probable signal recognition particle 43 kDa protein, chloroplastic [Oryza sativa Japonica Group]			OscpSRP43|PGL3
LOC_Os03g04020	0.0369757	-0.276111	normal	7.29177e-44	-1.89689	down	4.9324e-12	-0.937006	normal	expansin-like A1 [Oryza sativa Japonica Group]			EXPLA1
LOC_Os03g04070	0.000409338	-0.687785	normal	3.85116e-07	1.11515	up	0.205788	0.231972	normal	NAC domain-containing protein 67-like [Oryza sativa Japonica Group]			ONAC022
LOC_Os03g04100	0.0137457	-0.748364	normal	0.0009021	-1.30906	down	7.71638e-06	-0.801186	normal	uncharacterized protein LOC4331522 [Oryza sativa Japonica Group]			LAZY3
LOC_Os03g04110	0.72415	0.11268	normal	0.622386	0.106867	normal	6.43978e-17	1.04251	up	chitin elicitor binding protein, partial [Oryza sativa Japonica Group]			CEBiP|OsCEBiP
LOC_Os03g04130	0.00020583	-0.816092	normal	5.09242e-11	-2.21465	down	0.179417	-0.356032	normal	probable acyl-activating enzyme 1, peroxisomal [Oryza sativa Japonica Group]
LOC_Os03g04260	0.0216867	-0.551765	normal	1.22374e-11	-2.16691	down	0.220041	0.16343	normal	glutathione S-transferase F11 [Oryza sativa Japonica Group]
LOC_Os03g04440	0.000373297	-0.527967	normal	1.26644e-13	-1.21787	down	0.269362	-0.126375	normal	protein CHAPERONE-LIKE PROTEIN OF POR1, chloroplastic [Oryza sativa Japonica Group]
LOC_Os03g04480	--	--	--	0.00758677	1.29837	up	--	--	--	putative magnesium transporter MRS2-H [Oryza sativa Japonica Group]
LOC_Os03g04500	1.24829e-05	0.625029	normal	1.35893e-25	1.26374	up	0.110176	0.242855	normal	tetratricopeptide repeat protein 7A isoform X3 [Oryza sativa Japonica Group]
LOC_Os03g04570	9.43683e-08	1.20144	up	6.49933e-06	-1.12731	down	2.19669e-17	0.961523	normal	protein NRT1/ PTR FAMILY 5.2 [Oryza sativa Japonica Group]
LOC_Os03g04580	0.278074	-0.530022	normal	1.45763e-05	-1.86281	down	0.620273	0.0973232	normal	uncharacterized protein LOC9271320 [Oryza sativa Japonica Group]
LOC_Os03g04650	0.394324	-0.448326	normal	1.09735e-09	-1.2022	down	1.21759e-05	0.63775	normal	alkane hydroxylase MAH1 [Oryza sativa Japonica Group]
LOC_Os03g04660	--	--	--	1.89881e-08	-1.16536	down	0.000298331	0.958306	normal	cytochrome P450 86B1 [Oryza sativa Japonica Group]			CYP96B5|WSL5
LOC_Os03g04710	0.37702	-0.247011	normal	2.33359e-14	1.25474	up	0.003477	0.432141	normal	uncharacterized protein LOC4331573 [Oryza sativa Japonica Group]
LOC_Os03g04770	0.806692	-0.0919537	normal	5.9664e-52	1.45325	up	0.174208	-0.187056	normal	beta-amylase 1, chloroplastic [Oryza sativa Japonica Group]			OsBMY4
LOC_Os03g04870	--	--	--	0.000198788	2.2587	up	--	--	--	hypothetical protein OsI_09962 [Oryza sativa Indica Group]
LOC_Os03g04890	2.78915e-15	2.69026	up	1.4368e-05	1.64777	up	--	--	--	uncharacterized protein LOC4331583 [Oryza sativa Japonica Group]
LOC_Os03g04970	0.829018	-0.125932	normal	0.00384312	0.291227	normal	6.98679e-08	1.09827	up	chaperonin CPN60-1, mitochondrial [Oryza sativa Japonica Group]
LOC_Os03g05110	0.0371784	0.714921	normal	2.05409e-14	1.29605	up	0.00261971	0.774105	normal	xyloglucan galactosyltransferase KATAMARI1 homolog [Oryza sativa Japonica Group]
LOC_Os03g05290	0.0202931	-1.04272	down	2.14677e-18	-1.04781	down	0.0837405	-0.238533	normal	probable aquaporin TIP1-1 [Oryza sativa Japonica Group]
LOC_Os03g05320	0.00169721	-0.639475	normal	3.88373e-16	-1.68486	down	1.29767e-10	-0.755811	normal	uncharacterized protein SYNPCC7002_A1590 isoform X1 [Oryza sativa Japonica Group]
LOC_Os03g05330	0.0875252	-0.361254	normal	1.95846e-08	-1.00751	down	0.00624905	-0.395004	normal	protein SHOOT GRAVITROPISM 6 isoform X2 [Oryza sativa Japonica Group]
LOC_Os03g05334	--	--	--	--	--	--	7.56241e-10	2.06119	up	--			OsIPS1
LOC_Os03g05460	0.327402	0.405047	normal	3.92466e-06	1.31625	up	0.862419	0.0752048	normal	Os03g0148400, partial [Oryza sativa Japonica Group]
LOC_Os03g05470	0.0109901	0.379362	normal	2.2977e-14	1.36409	up	0.000855597	0.408228	normal	calmodulin-binding receptor-like cytoplasmic kinase 2 [Oryza sativa Japonica Group]	RLKs	OsRLCK100
LOC_Os03g05700	7.41102e-07	-1.2226	down	0.535791	0.304402	normal	--	--	--	uncharacterized protein LOC4331642 [Oryza sativa Japonica Group]
LOC_Os03g05806	0.00207893	-0.549032	normal	2.34615e-26	-2.42819	down	0.673533	0.063267	normal	RNA pseudouridylate synthase family protein, expressed [Oryza sativa Japonica Group]			TCD3|OsPUS1
LOC_Os03g05820	0.334149	0.395613	normal	0.000421515	1.00883	up	0.876131	-0.0673403	normal	armadillo repeat-containing kinesin-like protein 1 isoform X1 [Oryza sativa Japonica Group]
LOC_Os03g05880	--	--	--	5.00396e-16	1.64377	up	--	--	--	FAD-dependent urate hydroxylase isoform X4 [Oryza sativa Japonica Group]			AUMO1
LOC_Os03g05900	0.493232	0.31553	normal	5.89579e-28	1.6622	up	0.00442465	0.761077	normal	FAD-dependent urate hydroxylase isoform X2 [Oryza sativa Japonica Group]
LOC_Os03g05920	2.66246e-16	1.17539	up	0.070684	0.285453	normal	0.210122	-0.198939	normal	FAD-dependent urate hydroxylase [Oryza sativa Japonica Group]
LOC_Os03g06200	1.1527e-07	1.42886	up	0.199021	0.566909	normal	1.29358e-24	1.35819	up	phosphoserine aminotransferase 1, chloroplastic [Oryza sativa Japonica Group]
LOC_Os03g06250	0.565068	0.180501	normal	1.21167e-09	-1.15482	down	0.0344153	-0.597048	normal	expressed protein [Oryza sativa Japonica Group]
LOC_Os03g06350	0.850216	-0.115565	normal	0.0146399	-1.0917	down	0.41418	-0.250016	normal	hypothetical protein OsI_10102 [Oryza sativa Indica Group]
LOC_Os03g06520	0.000130031	-0.699222	normal	8.61516e-46	-2.18374	down	0.0163618	-0.303077	normal	Os03g0161200, partial [Oryza sativa Japonica Group]
LOC_Os03g06580	0.700463	0.131866	normal	2.22264e-11	-1.22549	down	0.240087	0.178284	normal	hypothetical protein OsJ_09503 [Oryza sativa Japonica Group]
LOC_Os03g06600	0.985963	-0.0117088	normal	0.000297886	-1.71242	down	0.22031	-0.459459	normal	Hypothetical protein [Oryza sativa Japonica Group]
LOC_Os03g06654	0.970809	-0.021819	normal	5.79717e-10	-1.23445	down	0.428198	-0.185263	normal	probable indole-3-pyruvate monooxygenase YUCCA1 isoform X1 [Oryza sativa Japonica Group]			OsFMO|OsCOW1|NAL7|OsYUC8
LOC_Os03g06680	0.00182741	-0.660521	normal	2.65126e-18	-2.35901	down	0.0306823	-0.273159	normal	hypothetical protein OsI_10127 [Oryza sativa Indica Group]
LOC_Os03g06850	0.49826	-0.238303	normal	5.33019e-25	-4.63514	down	0.00667726	-0.501818	normal	RecName: Full=B3 domain-containing protein Os03g0164300
LOC_Os03g06900	--	--	--	2.12532e-05	1.28238	up	--	--	--	DNA topoisomerase 3-alpha isoform X1 [Oryza sativa Japonica Group]			TOP3&alpha
LOC_Os03g06930	0.062747	-0.323972	normal	3.93583e-21	-1.14762	down	9.71408e-06	-0.445422	normal	Os03g0165300, partial [Oryza sativa Japonica Group]			OsBLH6
LOC_Os03g07130	0.924302	0.0222205	normal	4.57664e-19	-1.42791	down	0.202182	-0.153356	normal	receptor homology region, transmembrane domain- and RING domain-containing protein 1 isoform X1 [Oryza sativa Japonica Group]			OsRMR1
LOC_Os03g07140	0.135433	-0.400912	normal	0.0052583	-1.2779	down	0.000563592	-0.858379	normal	fatty acyl-CoA reductase 2 [Oryza sativa Japonica Group]			DPW
LOC_Os03g07200	0.144099	-0.692833	normal	2.75622e-11	-1.98029	down	2.40361e-05	-1.41103	down	expressed protein [Oryza sativa Japonica Group]
LOC_Os03g07340	0.153109	-0.516449	normal	3.05473e-10	-1.67828	down	0.681767	-0.0907815	normal	50S ribosomal protein L18 [Oryza sativa Japonica Group]
LOC_Os03g07370	0.0654462	-0.463759	normal	2.06819e-11	-1.29955	down	2.79625e-06	-0.559478	normal	uncharacterized protein LOC4331767 [Oryza sativa Japonica Group]			WSL9
LOC_Os03g07440	0.000359031	-1.1214	down	5.85762e-18	-1.95236	down	6.08887e-17	-0.926361	normal	uncharacterized protein LOC4331773 [Oryza sativa Japonica Group]
LOC_Os03g07600	0.0617491	-0.429336	normal	8.05742e-10	-2.41809	down	0.127612	-0.286512	normal	putative MO25-like protein At5g47540 [Oryza sativa Japonica Group]
LOC_Os03g07880	0.0269583	-0.446861	normal	3.6913e-06	-1.05473	down	0.0198211	-0.414869	normal	nuclear transcription factor Y subunit A-7 [Oryza sativa Japonica Group]
LOC_Os03g07890	0.199351	-0.286449	normal	4.63935e-20	-2.44892	down	1.25253e-17	-1.16319	down	mitochondrial carrier, putative, expressed [Oryza sativa Japonica Group]
LOC_Os03g07990	0.125163	-0.288771	normal	2.16291e-07	-1.29021	down	0.178247	-0.184133	normal	uncharacterized protein LOC4331807 isoform X1 [Oryza sativa Japonica Group]
LOC_Os03g08070	0.161352	-0.366811	normal	1.69374e-22	-1.28204	down	3.87751e-05	-0.461983	normal	copper-translocating P-type ATPase family protein, expressed [Oryza sativa Japonica Group]
LOC_Os03g08080	0.120556	-0.684767	normal	8.36474e-05	-1.68504	down	0.152777	-0.17779	normal	ylmG homolog protein 2, chloroplastic [Oryza sativa Japonica Group]
LOC_Os03g08110	0.505209	0.272125	normal	6.77441e-05	-1.38019	down	0.968886	0.0157682	normal	2-hydroxy-6-oxononadienedioate/2-hydroxy-6-oxononatrienedioate hydrolase [Oryza sativa Japonica Group]
LOC_Os03g08170	0.00110154	1.04107	up	0.000272599	-0.906996	normal	1.57016e-10	1.66115	up	serine/threonine-protein kinase At5g01020 [Oryza sativa Japonica Group]		OsRLCK103	GUDK
LOC_Os03g08320	8.4325e-05	1.60678	up	0.320105	0.37265	normal	4.11912e-20	2.24205	up	protein TIFY 11c [Oryza sativa Japonica Group]			OsJAZ11
LOC_Os03g08330	1.19045e-05	1.10416	up	0.246658	0.317975	normal	0.0171598	0.711875	normal	protein TIFY 11b [Oryza sativa Japonica Group]			OsJAZ10|OsTIFY11b
LOC_Os03g08360	0.323829	-0.459666	normal	1.09212e-48	-3.84713	down	1.26228e-08	0.933207	normal	Putative fiddlehead-like protein [Oryza sativa Japonica Group]			ONI1
LOC_Os03g08470	0.776035	-0.117157	normal	1.48804e-63	-2.31596	down	0.0468193	0.390268	normal	ethylene-responsive transcription factor ERF073 [Oryza sativa Japonica Group]			OsRAF|OsLG3|OsSTAP1
LOC_Os03g08580	0.73632	-0.161448	normal	5.23789e-23	-1.15216	down	8.1751e-14	0.904495	normal	uncharacterized protein LOC4331855 [Oryza sativa Japonica Group]
LOC_Os03g08600	--	--	--	1.01314e-05	-1.57701	down	0.65724	-0.0955115	normal	UDP-glucuronate:xylan alpha-glucuronosyltransferase 2 isoform X1 [Oryza sativa Japonica Group]
LOC_Os03g08624	0.277748	-0.296548	normal	1.06477e-07	-2.26076	down	0.00795758	-0.795123	normal	putative dihydroflavonol-4-reductase [Oryza sativa Japonica Group]
LOC_Os03g08850	0.00421936	-0.49854	normal	3.1724e-20	-1.14719	down	0.0300835	-0.266887	normal	transport inhibitor response 1-like protein [Oryza sativa Japonica Group]			OsAFB6|OsAFB5
LOC_Os03g08860	0.895361	0.0488209	normal	1.54201e-37	1.27182	up	0.316576	0.172195	normal	GEM-like protein 1 [Oryza sativa Japonica Group]
LOC_Os03g08999	0.979331	0.00842956	normal	5.74736e-41	-1.78291	down	0.0215851	0.373807	normal	Putative alcohol dehydrogenase [Oryza sativa Japonica Group]
LOC_Os03g09020	0.73679	-0.122788	normal	1.30713e-86	-2.12997	down	0.480434	-0.122953	normal	Putative alcohol dehydrogenase [Oryza sativa Japonica Group]
LOC_Os03g09030	--	--	--	2.2147e-05	-1.87197	down	0.0255887	-0.603929	normal	uncharacterized protein LOC107280359 isoform X1 [Oryza sativa Japonica Group]
LOC_Os03g09045	0.667606	-0.126222	normal	1.47347e-05	-1.16904	down	0.0740619	-0.294553	normal	basic proline-rich protein [Oryza sativa Japonica Group]
LOC_Os03g09060	0.00421131	-0.550492	normal	1.01395e-07	-1.04985	down	0.107427	-0.189155	normal	1,4-dihydroxy-2-naphthoate polyprenyltransferase, chloroplastic isoform X2 [Oryza sativa Japonica Group]
LOC_Os03g09070	0.00122092	1.01044	up	0.000237091	1.08825	up	0.0015255	0.865905	normal	uncharacterized protein LOC4331899 [Oryza sativa Japonica Group]
LOC_Os03g09140	0.000127038	0.710962	normal	7.17323e-22	1.15618	up	0.0555297	0.394188	normal	ras-related protein RABH1e [Oryza sativa Japonica Group]			OsRab6a
LOC_Os03g09230	0.919252	0.0546891	normal	0.00234222	1.15008	up	0.0290982	0.65763	normal	non-specific lipid-transfer protein-like protein At2g13820 [Oryza sativa Japonica Group]
LOC_Os03g09250	0.895882	0.0591178	normal	3.6854e-38	1.37791	up	0.0102844	0.426824	normal	inositol-3-phosphate synthase [Oryza sativa Japonica Group]			OsINO1-1|OsINO1
LOC_Os03g09840	5.93749e-09	1.41211	up	1.1221e-12	1.27039	up	2.72649e-06	0.948796	normal	uncharacterized protein LOC4331924 [Oryza sativa Japonica Group]
LOC_Os03g09880	5.82954e-09	1.69147	up	0.768474	0.103638	normal	4.42439e-12	1.40912	up	cytochrome b561 and DOMON domain-containing protein At5g35735 [Oryza sativa Japonica Group]
LOC_Os03g09910	0.96083	0.0247895	normal	0.0001022	-1.09396	down	5.07154e-09	2.07389	up	aminotransferase ALD1 homolog [Oryza sativa Japonica Group]			OsALD1
LOC_Os03g10030	0.00159567	0.771838	normal	9.43709e-08	-1.27169	down	2.76786e-18	1.69477	up	CASP-like protein Os03g0196400 [Oryza sativa Japonica Group]
LOC_Os03g10050	0.5683	-0.225274	normal	3.69599e-28	-3.14718	down	0.787797	-0.0466471	normal	probable serine acetyltransferase 4 [Oryza sativa Japonica Group]
LOC_Os03g10100	0.00325138	0.839591	normal	0.411232	0.47069	normal	7.68122e-54	2.72576	up	polyol transporter 5 [Oryza sativa Japonica Group]
LOC_Os03g10110	--	--	--	0.000132437	1.64422	up	0.000145533	1.39885	up	vicilin-like seed storage protein At2g18540 [Oryza sativa Japonica Group]
LOC_Os03g10170	--	--	--	0.0252097	1.15452	up	--	--	--	hypothetical protein LOC_Os03g10170 [Oryza sativa Japonica Group]
LOC_Os03g10300	3.04143e-11	2.1915	up	--	--	--	--	--	--	heptahelical transmembrane protein 4-like [Oryza sativa Japonica Group]
LOC_Os03g10478	0.00995419	1.05261	up	0.383183	-0.398956	normal	0.884009	0.0685385	normal	hypothetical protein OsJ_09814 [Oryza sativa Japonica Group]
LOC_Os03g10620	0.0204023	-0.304688	normal	2.4685e-103	-2.78249	down	4.89073e-14	-0.687515	normal	probable strigolactone esterase D14 [Oryza sativa Japonica Group]			HTD2|D88|D14
LOC_Os03g10820	--	--	--	1.28888e-05	1.62958	up	--	--	--	QWRF motif-containing protein 2 [Oryza sativa Japonica Group]
LOC_Os03g10860	0.0178169	0.709446	normal	2.24923e-08	-2.29501	down	0.000831423	-0.764196	normal	uncharacterized protein LOC4331997 [Oryza sativa Japonica Group]
LOC_Os03g10880	0.546754	-0.225814	normal	5.49697e-52	-2.65733	down	1.08673e-07	-0.67736	normal	BTB/POZ domain-containing protein At5g67385 isoform X1 [Oryza sativa Japonica Group]
LOC_Os03g10910	0.00512287	1.06907	up	0.670893	0.195086	normal	--	--	--	disease resistance protein RPS2-like [Oryza sativa Japonica Group]
LOC_Os03g11210	0.30743	-0.389243	normal	1.74757e-08	1.10278	up	0.669972	0.134289	normal	uncharacterized protein At5g01610 [Oryza sativa Japonica Group]
LOC_Os03g11250	0.317087	-0.400122	normal	9.46718e-10	-1.51022	down	9.37279e-11	-0.766879	normal	uncharacterized protein LOC9269613 [Oryza sativa Japonica Group]
LOC_Os03g11300	0.587241	-0.239033	normal	0.000152545	1.0843	up	0.21247	0.312879	normal	uncharacterized protein LOC4332031 isoform X2 [Oryza sativa Japonica Group]
LOC_Os03g11420	--	--	--	8.35989e-05	1.22354	up	--	--	--	hypothetical protein OsI_10506 [Oryza sativa Indica Group]			Os3BGlu6
LOC_Os03g11440	9.92684e-07	1.29151	up	0.00255933	0.473864	normal	9.48921e-18	0.988453	normal	hypothetical protein OsJ_09896 [Oryza sativa Japonica Group]
LOC_Os03g11490	0.0970859	-0.419399	normal	9.48816e-15	1.25542	up	0.318517	-0.315846	normal	uncharacterized protein LOC4332047 isoform X3 [Oryza sativa Japonica Group]
LOC_Os03g11650	0.453469	-0.246494	normal	1.99254e-20	-2.47546	down	0.0479244	-0.301283	normal	microtubule-associated protein 70-4 [Oryza sativa Japonica Group]
LOC_Os03g11670	0.944321	-0.0411098	normal	4.90056e-08	-1.68945	down	0.266095	0.217214	normal	pentatricopeptide repeat-containing protein At4g16390, chloroplastic [Oryza sativa Japonica Group]			OsPPR676|OsATP4
LOC_Os03g11734	--	--	--	0.000587173	-1.66786	down	0.254016	0.327027	normal	protein DETOXIFICATION 42 [Oryza sativa Japonica Group]			OsFRDL1
LOC_Os03g11780	0.565193	-0.159825	normal	1.24926e-12	-1.16922	down	0.419967	-0.138089	normal	1,3-beta-glucanosyltransferase gel3 [Oryza sativa Japonica Group]
LOC_Os03g11819	0.655512	-0.241849	normal	0.0100824	-1.14112	down	0.851625	-0.0766913	normal	hypothetical protein LOC_Os03g11819 [Oryza sativa Japonica Group]
LOC_Os03g11900	8.86247e-14	1.21286	up	0.000866334	0.426424	normal	1.00898e-11	0.848796	normal	sugar transport protein 13 [Oryza sativa Japonica Group]			OsMST4
LOC_Os03g11950	--	--	--	0.000110249	1.18141	up	--	--	--	uncharacterized protein LOC4332081 [Oryza sativa Japonica Group]
LOC_Os03g11980	0.621844	0.112943	normal	1.26965e-29	-1.49403	down	0.145787	-0.196707	normal	beta-hexosaminidase 2 [Oryza sativa Japonica Group]
LOC_Os03g12030	0.327209	-0.266318	normal	2.44383e-10	-1.10786	down	0.0354468	0.330543	normal	3-ketoacyl-CoA synthase 6 [Oryza sativa Japonica Group]			WSL4|CUT1L|HMS1
LOC_Os03g12110	3.89117e-14	2.68721	up	0.0144605	0.783298	normal	9.86871e-17	2.60546	up	homocysteine S-methyltransferase 1 [Oryza sativa Japonica Group]
LOC_Os03g12360	0.000391719	-0.840451	normal	9.62719e-40	1.32228	up	0.479794	0.121457	normal	alpha,alpha-trehalose-phosphate synthase [UDP-forming] 6 [Oryza sativa Japonica Group]
LOC_Os03g12370	0.290528	0.168443	normal	9.93489e-19	1.17115	up	0.726735	0.0617894	normal	heat stress transcription factor A-9 [Oryza sativa Japonica Group]
LOC_Os03g12390	0.0547751	-0.344768	normal	1.66125e-31	-1.8564	down	0.920692	0.0156436	normal	mitogen-activated protein kinase kinase 9 [Oryza sativa Japonica Group]			OsMKK10-2|MPKK10.2
LOC_Os03g12500	0.042312	0.651302	normal	1.28947e-11	-1.19659	down	2.70335e-17	1.43975	up	allene oxide synthase 2 [Oryza sativa Japonica Group]			OsAOS2|AOS
LOC_Os03g12510	0.987808	-0.00882451	normal	0.798516	0.123045	normal	0.010063	-1.01151	down	non-symbiotic hemoglobin 2 [Oryza sativa Japonica Group]
LOC_Os03g12530	0.0430584	-0.657897	normal	0.00028687	-0.788922	normal	1.14187e-11	-1.00899	down	Os03g0226400, partial [Oryza sativa Japonica Group]			OsMTP8.1
LOC_Os03g12620	0.344079	-0.312351	normal	0.809868	0.0344233	normal	0.000677841	1.09907	up	glucan endo-1,3-beta-glucosidase 7 isoform X1 [Oryza sativa Japonica Group]
LOC_Os03g12680	--	--	--	9.26914e-05	1.63403	up	--	--	--	probable receptor-like serine/threonine-protein kinase At4g34500 [Oryza sativa Japonica Group]	RLKs
LOC_Os03g12990	0.750217	0.164588	normal	7.08856e-12	-1.27356	down	2.8383e-10	0.751002	normal	phytosulfokines 4-like [Oryza sativa Japonica Group]
LOC_Os03g13140	0.170206	0.529761	normal	9.09908e-14	2.38592	up	--	--	--	non-symbiotic hemoglobin 1 [Oryza sativa Japonica Group]
LOC_Os03g13210	0.41023	0.368693	normal	0.000145816	-2.50612	down	0.000870594	1.09786	up	peroxidase A2 [Oryza sativa Japonica Group]			POXN|prx38
LOC_Os03g13300	1.03416e-11	2.10315	up	1.74265e-08	2.38641	up	2.75389e-13	2.45632	up	glutamate decarboxylase 1 [Oryza sativa Japonica Group]			GAD3
LOC_Os03g13450	--	--	--	0.000121497	1.21083	up	--	--	--	protein OPI10 homolog [Oryza sativa Japonica Group]
LOC_Os03g13520	0.0197841	-0.379546	normal	1.02816e-17	-1.231	down	0.0222402	-0.337389	normal	type IV inositol polyphosphate 5-phosphatase 9 [Oryza sativa Japonica Group]
LOC_Os03g13540	0.874831	-0.0919905	normal	0.0412719	0.26309	normal	4.93914e-26	1.54684	up	purple acid phosphatase 3 [Oryza sativa Japonica Group]
LOC_Os03g13560	6.77841e-07	1.55169	up	0.000815673	0.684009	normal	4.66991e-06	0.693677	normal	uncharacterized protein LOC4332197 [Oryza sativa Japonica Group]
LOC_Os03g13600	0.0324419	-0.551287	normal	9.80443e-06	-1.27955	down	1.07095e-08	-0.853525	normal	zinc finger protein 7 [Oryza sativa Japonica Group]
LOC_Os03g13640	0.729366	-0.142361	normal	2.1884e-14	-1.26047	down	0.223988	-0.184034	normal	hypothetical protein LOC_Os03g13640 [Oryza sativa Japonica Group]
LOC_Os03g13740	--	--	--	0.00195422	1.39158	up	--	--	--	U-box domain-containing protein 21 [Oryza sativa Japonica Group]			OsUPS|OsPUB41
LOC_Os03g14040	0.00931548	-0.788066	normal	3.13148e-06	-1.56423	down	0.0124408	-0.30032	normal	protein SPA, chloroplastic [Oryza sativa Japonica Group]
LOC_Os03g14050	2.07459e-05	1.03413	up	0.0343141	0.616079	normal	0.241665	-0.426865	normal	thaumatin-like protein 1b isoform X1 [Oryza sativa Japonica Group]
LOC_Os03g14090	3.38563e-08	1.2219	up	0.0719923	-0.523038	normal	0.0385535	0.518586	normal	uncharacterized protein LOC4332230 [Oryza sativa Japonica Group]
LOC_Os03g14334	0.765205	0.120854	normal	0.000181558	-1.49621	down	0.666535	-0.0963399	normal	hypothetical protein OsI_10749 [Oryza sativa Indica Group]
LOC_Os03g14370	1.113e-09	1.00679	up	1.65215e-11	0.953156	normal	0.00934719	0.478889	normal	ACT domain containing protein, expressed [Oryza sativa Japonica Group]			OsACR9
LOC_Os03g14400	0.258563	0.370862	normal	3.58354e-19	-1.36549	down	0.0331232	0.351101	normal	geraniol 8-hydroxylase [Oryza sativa Japonica Group]
LOC_Os03g14450	0.781427	0.0935456	normal	4.61738e-05	0.637449	normal	1.0289e-31	1.41359	up	enolase-like [Oryza sativa Japonica Group]			OsEno2
LOC_Os03g14654	0.00849952	0.778135	normal	0.00238175	1.8238	up	4.76896e-10	2.13806	up	Os03g0251000 [Oryza sativa Japonica Group]
LOC_Os03g14669	3.05136e-10	-1.03842	down	7.32867e-12	-2.69911	down	6.33651e-20	-0.864093	normal	nuclear transcription factor Y subunit C-1 [Oryza sativa Japonica Group]			OsHAP5C
LOC_Os03g14720	0.096434	-0.365189	normal	1.67525e-08	-1.19289	down	0.118307	-0.289991	normal	transcription initiation factor IIF subunit alpha [Oryza sativa Japonica Group]
LOC_Os03g14730	0.353312	-0.385662	normal	3.13791e-14	-1.71164	down	0.945038	0.0167968	normal	Os03g0252100, partial [Oryza sativa Japonica Group]
LOC_Os03g14880	0.733475	0.214385	normal	0.146527	-0.438883	normal	2.05099e-06	1.06297	up	uncharacterized protein LOC4332279 [Oryza sativa Japonica Group]
LOC_Os03g14900	0.895361	-0.0744141	normal	3.98854e-07	-1.6159	down	0.0365038	0.432377	normal	probable disease resistance protein At1g61300 [Oryza sativa Japonica Group]
LOC_Os03g14910	0.39803	0.436267	normal	1.52449e-07	1.78577	up	0.356646	-0.368155	normal	Os03g0254200, partial [Oryza sativa Japonica Group]
LOC_Os03g14915	0.797902	0.140563	normal	2.71279e-16	1.38232	up	0.0232485	-0.587514	normal	tyrosine-specific transport protein 2 isoform X2 [Oryza sativa Japonica Group]
LOC_Os03g14990	3.10267e-13	1.5649	up	0.0704548	0.688758	normal	7.8964e-09	0.564131	normal	chorismate synthase 2, chloroplastic [Oryza sativa Japonica Group]
LOC_Os03g15020	0.561507	-0.280964	normal	2.32326e-39	-2.23895	down	0.0196188	-0.355792	normal	beta-galactosidase 6 [Oryza sativa Japonica Group]
LOC_Os03g15040	0.740061	-0.0722156	normal	6.53208e-08	-1.11984	down	0.765829	-0.0447609	normal	uncharacterized protein LOC4332292 [Oryza sativa Japonica Group]
LOC_Os03g15050	0.512611	0.17698	normal	1.37713e-16	-1.57471	down	0.247264	-0.165414	normal	Phosphoenolpyruvate carboxykinase, putative, expressed [Oryza sativa Japonica Group]
LOC_Os03g15080	0.777982	0.141024	normal	2.06571e-08	1.32838	up	0.0941978	0.474032	normal	uncharacterized protein LOC4332294 [Oryza sativa Japonica Group]
LOC_Os03g15230	0.378155	-0.220996	normal	2.2507e-12	-1.57215	down	1.31624e-09	-0.647496	normal	uncharacterized protein LOC4332301 [Oryza sativa Japonica Group]
LOC_Os03g15270	0.694391	0.205041	normal	0.000514977	-1.05275	down	0.0348872	0.629842	normal	probable carboxylesterase 17 [Oryza sativa Japonica Group]
LOC_Os03g15770	0.0194609	0.371975	normal	1.11147e-14	1.00918	up	0.444175	0.128237	normal	putative serine/threonine-protein kinase isoform X2 [Oryza sativa Japonica Group]		OsRLCK106
LOC_Os03g15780	3.77667e-11	1.49454	up	2.57209e-06	2.03758	up	4.663e-16	1.03642	up	anthranilate synthase alpha subunit 2, chloroplastic [Oryza sativa Japonica Group]			OASA2
LOC_Os03g15810	--	--	--	1.64022e-10	1.32492	up	--	--	--	ATPase, AAA family protein, expressed [Oryza sativa Japonica Group]
LOC_Os03g15870	0.0300756	-0.599774	normal	5.17138e-06	-1.39475	down	0.547702	0.114647	normal	50S ribosomal protein L4, chloroplastic [Oryza sativa Japonica Group]
LOC_Os03g15910	0.124775	-0.447958	normal	7.18263e-35	-2.42735	down	0.0346909	-0.229415	normal	uncharacterized protein LOC4332352 [Oryza sativa Japonica Group]
LOC_Os03g15960	0.315368	-0.48927	normal	2.32541e-10	-1.9269	down	0.789584	-0.0606321	normal	17.9 kDa class I heat shock protein [Oryza sativa Japonica Group]
LOC_Os03g16020	--	--	--	1.9819e-07	1.08913	up	--	--	--	17.4 kDa class I heat shock protein [Oryza sativa Japonica Group]
LOC_Os03g16060	2.61397e-08	1.12643	up	0.0512377	-0.408834	normal	0.383616	0.18301	normal	uncharacterized protein LOC4332365 [Oryza sativa Japonica Group]
LOC_Os03g16090	0.881618	-0.0682095	normal	9.2725e-16	1.62298	up	0.786963	0.0592945	normal	protein DA1-related 2 isoform X3 [Oryza sativa Japonica Group]
LOC_Os03g16170	0.32083	-0.271528	normal	0.0172561	0.346912	normal	1.02947e-14	1.23193	up	probable protein phosphatase 2C 30 [Oryza sativa Japonica Group]
LOC_Os03g16350	0.029097	0.462211	normal	6.14871e-18	-1.35695	down	0.00135992	0.631224	normal	AT-hook motif nuclear-localized protein 29 [Oryza sativa Japonica Group]
LOC_Os03g16390	0.120885	0.316155	normal	4.97968e-08	0.824966	normal	8.38617e-15	1.18641	up	uncharacterized protein LOC4332385 [Oryza sativa Japonica Group]
LOC_Os03g16430	0.0369569	-0.491061	normal	9.18676e-13	-1.84499	down	0.698154	-0.0683794	normal	RNA polymerase sigma factor sigB [Oryza sativa Japonica Group]
LOC_Os03g16450	0.809943	0.140559	normal	0.000134226	-1.39563	down	0.655164	0.218879	normal	chloroplast import-associated channel protein homolog [Oryza sativa Japonica Group]
LOC_Os03g16780	0.000666254	-0.715583	normal	1.83126e-53	-4.07959	down	3.39353e-12	-0.809227	normal	E3 ubiquitin-protein ligase XB3-like [Oryza sativa Japonica Group]
LOC_Os03g16860	0.0152379	1.02441	up	1.28787e-47	1.82692	up	6.01415e-10	0.754541	normal	heat shock cognate 70 kDa protein 2 [Oryza sativa Japonica Group]
LOC_Os03g16950	0.000757004	0.767516	normal	4.46908e-07	-2.59807	down	1.64163e-05	1.12908	up	cysteine-rich repeat secretory protein 55 [Oryza sativa Japonica Group]			OsDUF26|OsCRRSP55
LOC_Os03g17000	1.13835e-17	1.17506	up	4.45555e-16	1.18012	up	2.63326e-07	0.821094	normal	trifunctional UDP-glucose 4,6-dehydratase/UDP-4-keto-6-deoxy-D-glucose 3,5-epimerase/UDP-4-keto-L-rhamnose-reductase RHM1 isoform X1 [Oryza sativa Japonica Group]
LOC_Os03g17100	--	--	--	0.942546	-0.0191524	normal	8.75336e-10	1.13999	up	histone H2A-like [Ananas comosus]
LOC_Os03g17120	8.67985e-06	1.1119	up	4.1164e-05	0.687821	normal	2.10642e-11	1.13963	up	arginine biosynthesis bifunctional protein ArgJ, chloroplastic [Oryza sativa Japonica Group]
LOC_Os03g17250	--	--	--	0.026961	1.10096	up	--	--	--	ankyrin repeat-containing protein At5g02620 [Oryza sativa Japonica Group]
LOC_Os03g17300	0.00179035	-1.08041	down	0.772212	-0.0926254	normal	0.0562211	-0.739956	normal	putative receptor-like protein kinase [Oryza sativa Japonica Group]	RLKs
LOC_Os03g17580	0.000220305	-0.797851	normal	9.21245e-16	-2.17665	down	0.73163	-0.05084	normal	50S ribosomal protein L10, chloroplastic [Oryza sativa Japonica Group]
LOC_Os03g17680	0.501541	0.223132	normal	0.0203298	-1.26864	down	0.278442	0.241359	normal	Hypothetical protein [Oryza sativa Japonica Group]
LOC_Os03g17700	3.00223e-08	0.971529	normal	1.8845e-12	1.18473	up	2.34717e-08	0.961966	normal	mitogen-activated protein kinase 5 isoform X2 [Oryza sativa Japonica Group]			OsMSRMK2|OsMAP1|OsMPK5|OsMAPK2|OsMAPK5|OsBIMK1|OsMPK3
LOC_Os03g17790	--	--	--	1.91796e-18	-2.31323	down	--	--	--	low temperature-induced protein lt101.2 [Oryza sativa Japonica Group]			OsRCI2-5
LOC_Os03g17800	1.10898e-06	-1.16493	down	0.00221576	-0.427532	normal	2.36099e-06	0.838172	normal	Os03g0287100 [Oryza sativa Japonica Group]
LOC_Os03g17840	--	--	--	0.000147377	1.17748	up	0.72871	0.16618	normal	uncharacterized protein LOC4332484 [Oryza sativa Japonica Group]
LOC_Os03g17870	0.822954	0.134601	normal	5.29013e-92	-4.07169	down	8.93633e-06	0.881419	normal	Os03g0288051, partial [Oryza sativa Japonica Group]			OsMTI-1b
LOC_Os03g17880	0.67219	-0.19265	normal	0.00656131	-1.03537	down	0.562206	-0.17488	normal	hypothetical protein LOC_Os03g17880 [Oryza sativa Japonica Group]
LOC_Os03g17980	0.376314	-0.205579	normal	1.22183e-29	1.17888	up	0.00806828	0.397306	normal	Carbon catabolite derepressing protein kinase, putative, expressed [Oryza sativa Japonica Group]			OsSnRK1C
LOC_Os03g18020	0.00831148	-0.831952	normal	1.10639e-07	-1.75011	down	0.011769	-0.37782	normal	hypothetical protein OsI_11099 [Oryza sativa Indica Group]
LOC_Os03g18030	0.524244	0.363659	normal	0.000934057	-1.0435	down	--	--	--	hypothetical protein OsI_11101 [Oryza sativa Indica Group]
LOC_Os03g18120	--	--	--	0.0386195	-1.38981	down	--	--	--	protein trichome birefringence-like 3 [Oryza sativa Japonica Group]
LOC_Os03g18130	0.00617889	-0.928345	normal	2.31067e-65	-3.89606	down	0.085384	0.712509	normal	asparagine synthetase [glutamine-hydrolyzing] 1 [Oryza sativa Japonica Group]			OsASN1|OsAS1
LOC_Os03g18190	--	--	--	0.000130789	-1.77713	down	--	--	--	Importin-beta N-terminal domain containing protein [Oryza sativa Japonica Group]
LOC_Os03g18220	0.073803	0.547133	normal	7.66152e-18	1.12635	up	2.01391e-06	0.793844	normal	pyruvate decarboxylase 2 [Oryza sativa Japonica Group]			OsPDC2
LOC_Os03g18740	1.07064e-14	1.33086	up	0.00165049	0.863757	normal	0.0791648	0.484493	normal	sex determination protein tasselseed-2 [Oryza sativa Japonica Group]
LOC_Os03g18770	5.97906e-07	0.754094	normal	3.14722e-14	-1.48288	down	0.000198095	0.399763	normal	wound-induced protein 1 [Oryza sativa Japonica Group]
LOC_Os03g18790	0.00179035	1.18467	up	0.00978046	0.850424	normal	0.0173722	0.678316	normal	uncharacterized protein LOC4332562 [Oryza sativa Japonica Group]
LOC_Os03g18820	0.495598	-0.190747	normal	5.6186e-26	1.49561	up	0.242823	0.219686	normal	probable xyloglucan 6-xylosyltransferase 1 [Oryza sativa Japonica Group]			OsXXT1
LOC_Os03g18850	3.02403e-39	3.87479	up	0.15267	0.978422	normal	3.46889e-16	2.54733	up	pathogenesis-related protein 1 [Oryza sativa Japonica Group]			JIOsPR10|OsPR10
LOC_Os03g18860	--	--	--	0.00809297	1.29657	up	--	--	--	probable pectinesterase/pectinesterase inhibitor 21 [Oryza sativa Japonica Group]
LOC_Os03g18910	--	--	--	5.18532e-11	1.37877	up	--	--	--	COBRA-like protein 7 [Oryza sativa Japonica Group]			OsBC1L1
LOC_Os03g19070	0.573414	-0.32989	normal	7.57604e-13	1.77609	up	--	--	--	uncharacterized protein LOC4332584 [Oryza sativa Japonica Group]
LOC_Os03g19250	0.00143342	-0.538856	normal	2.69794e-26	-1.26178	down	0.0297205	-0.286386	normal	acetate/butyrate--CoA ligase AAE7, peroxisomal [Oryza sativa Japonica Group]
LOC_Os03g19260	0.169278	0.453462	normal	4.78823e-15	2.112	up	--	--	--	uncharacterized protein LOC4332594 [Oryza sativa Japonica Group]
LOC_Os03g19370	--	--	--	1.65896e-49	3.03584	up	--	--	--	ocs element-binding factor 1 [Oryza sativa Japonica Group]
LOC_Os03g19380	1.64729e-05	-0.823147	normal	1.40836e-11	1.1629	up	0.0418971	-0.305487	normal	calvin cycle protein CP12-1, chloroplastic [Oryza sativa Japonica Group]			OsCP12
LOC_Os03g19400	0.721366	-0.101653	normal	8.23675e-34	1.26202	up	0.353606	0.189279	normal	uncharacterized protein LOC4332605 [Oryza sativa Japonica Group]
LOC_Os03g20100	0.206597	-0.35844	normal	1.04959e-08	-1.26949	down	0.548319	0.0814077	normal	30S ribosomal protein S1, chloroplastic [Oryza sativa Japonica Group]
LOC_Os03g20120	--	--	--	0.139907	-0.360474	normal	2.17085e-07	1.28198	up	galactinol synthase 1 [Oryza sativa Japonica Group]			OsGolS1
LOC_Os03g20330	0.00715935	0.724649	normal	0.500076	0.355463	normal	6.53287e-41	2.31251	up	DEAD-box ATP-dependent RNA helicase 12-like [Oryza sativa Japonica Group]
LOC_Os03g20370	0.00885236	0.459371	normal	3.42992e-25	1.09087	up	5.91547e-15	0.968807	normal	hypothetical protein CDL15_Pgr003035 [Punica granatum]			OsCam1-1
LOC_Os03g20600	8.73997e-16	1.78702	up	0.983072	-0.0119591	normal	0.000496991	1.09494	up	uncharacterized protein LOC4332684 [Oryza sativa Japonica Group]
LOC_Os03g20630	0.607768	-0.117555	normal	1.79656e-18	-1.03282	down	0.347334	0.105949	normal	hypothetical protein OsI_11358 [Oryza sativa Indica Group]
LOC_Os03g20850	--	--	--	1.42348e-06	1.47445	up	--	--	--	probable arabinosyltransferase ARAD1 [Oryza sativa Japonica Group]
LOC_Os03g20949	4.00943e-09	1.09266	up	0.260017	-0.17964	normal	1.00089e-06	0.74264	normal	phospholipid-transporting ATPase 1 [Oryza sativa Japonica Group]
LOC_Os03g20970	0.000263598	1.38692	up	0.0105423	1.14538	up	--	--	--	Os03g0326200, partial [Oryza sativa Japonica Group]
LOC_Os03g21000	0.0166784	-0.347682	normal	2.85295e-10	-1.15529	down	2.44972e-09	-0.515317	normal	thioredoxin-like 1-2, chloroplastic [Oryza sativa Japonica Group]
LOC_Os03g21050	0.172175	-0.585514	normal	0.000110669	-1.69243	down	0.164302	-0.351281	normal	Putative gag-pol polyprotein [Oryza sativa Japonica Group]
LOC_Os03g21460	0.47747	-0.2191	normal	2.25334e-09	-1.21208	down	0.0146265	0.296858	normal	hydroxyacylglutathione hydrolase cytoplasmic [Oryza sativa Japonica Group]			OsGLYII2
LOC_Os03g21510	--	--	--	0.000155262	1.92224	up	--	--	--	probable inactive receptor kinase At5g58300 [Oryza sativa Japonica Group]	RLKs
LOC_Os03g21560	0.00250055	-0.951869	normal	0.00396967	-1.07075	down	0.632179	-0.0752755	normal	photosystem II repair protein PSB27-H1, chloroplastic [Oryza sativa Japonica Group]
LOC_Os03g21664	0.00702829	-0.368401	normal	1.50491e-14	-1.38021	down	1.12978e-17	-0.842716	normal	--
LOC_Os03g21710	0.961259	0.0388488	normal	0.488231	-0.273108	normal	9.48827e-06	1.2334	up	probable WRKY transcription factor 53 [Oryza sativa Japonica Group]
LOC_Os03g21960	--	--	--	--	--	--	0.000105783	1.37095	up	alanine--glyoxylate aminotransferase 2 homolog 3, mitochondrial [Oryza sativa Japonica Group]
LOC_Os03g22200	--	--	--	1.10307e-26	-1.86926	down	0.752628	-0.0966863	normal	bidirectional sugar transporter SWEET16 isoform X1 [Oryza sativa Japonica Group]
LOC_Os03g22210	0.821923	-0.149399	normal	3.25523e-27	-1.90778	down	0.00106325	0.8791	normal	phylloplanin [Oryza sativa Japonica Group]
LOC_Os03g22230	--	--	--	0.000588408	-1.05372	down	--	--	--	phylloplanin [Oryza sativa Japonica Group]
LOC_Os03g22270	0.895361	0.0356407	normal	3.43728e-15	-1.30528	down	2.89356e-11	-0.613412	normal	uncharacterized protein LOC4332799 [Oryza sativa Japonica Group]
LOC_Os03g22330	1.26668e-13	1.99906	up	0.791028	0.0864456	normal	0.305046	0.16304	normal	blue-light photoreceptor PHR2 [Oryza sativa Japonica Group]
LOC_Os03g22370	0.0043133	-0.799856	normal	1.7549e-07	-1.98745	down	1.02978e-14	-0.744441	normal	--
LOC_Os03g22490	0.852065	-0.0623231	normal	6.14058e-98	-2.20764	down	6.68043e-11	-0.61422	normal	skin secretory protein xP2 [Oryza sativa Japonica Group]
LOC_Os03g22620	0.428699	0.376078	normal	2.26638e-14	-2.69789	down	7.40869e-12	-1.22489	down	Terpene synthase family, metal binding domain containing protein, expressed [Oryza sativa Japonica Group]
LOC_Os03g22680	--	--	--	2.11636e-06	-1.97522	down	--	--	--	E3 ubiquitin-protein ligase MIEL1 [Oryza sativa Japonica Group]			OsSRFP1|SDEL2
LOC_Os03g22700	0.198565	-0.4062	normal	1.35417e-08	-1.20318	down	0.879888	-0.0313437	normal	Os03g0349200, partial [Oryza sativa Japonica Group]
LOC_Os03g22790	0.849104	0.0773707	normal	3.26248e-35	-2.24257	down	9.01379e-10	-1.19702	down	inactive beta-amylase 9 [Oryza sativa Japonica Group]
LOC_Os03g22800	0.00359855	-0.505688	normal	3.00862e-13	-1.19163	down	0.141384	-0.248528	normal	tubby-like F-box protein 6 [Oryza sativa Japonica Group]
LOC_Os03g23010	0.888125	0.0474353	normal	9.32188e-26	-1.1571	down	0.338965	0.0901646	normal	expressed protein [Oryza sativa Japonica Group]
LOC_Os03g24030	0.388362	0.321675	normal	4.61037e-06	-1.05132	down	0.0129056	-0.504867	normal	uncharacterized protein At3g28850 [Oryza sativa Japonica Group]
LOC_Os03g24040	0.000528506	0.719801	normal	8.19676e-12	1.11877	up	0.34687	0.274641	normal	hypothetical protein OsI_11609 [Oryza sativa Indica Group]			OsDIS1
LOC_Os03g24100	0.000451767	1.16909	up	0.960724	0.0179372	normal	0.0617823	0.564476	normal	expressed protein [Oryza sativa Japonica Group]
LOC_Os03g24160	--	--	--	0.000851821	1.2657	up	0.301196	0.227676	normal	Phosphatidylinositol-4-phosphate 5-kinase 4, putative, expressed [Oryza sativa Japonica Group]
LOC_Os03g24560	0.669072	-0.206527	normal	1.63049e-09	2.21104	up	0.330356	0.368061	normal	hypothetical protein OsJ_10920 [Oryza sativa Japonica Group]
LOC_Os03g24590	1.12099e-05	-0.800918	normal	0.000721602	-0.962615	normal	1.27993e-28	-1.36431	down	uncharacterized protein LOC4332887 [Oryza sativa Japonica Group]
LOC_Os03g24820	0.948439	-0.0480346	normal	1.1996e-31	-3.81085	down	--	--	--	uncharacterized protein LOC4332896 [Oryza sativa Japonica Group]
LOC_Os03g24870	0.0102134	-1.07225	down	1.93712e-06	1.39351	up	0.608189	0.209506	normal	sugar transporter ERD6-like 16 [Oryza sativa Japonica Group]
LOC_Os03g24950	5.02595e-05	-0.881073	normal	3.0265e-26	-2.04727	down	3.41961e-12	-0.727324	normal	expressed protein [Oryza sativa Japonica Group]
LOC_Os03g25150	0.107769	-0.557936	normal	1.21434e-07	-1.59425	down	0.07294	0.384513	normal	flavonoid 3&apos;,5&apos;-hydroxylase 1 [Oryza sativa Japonica Group]
LOC_Os03g25450	0.106081	0.753058	normal	0.612954	0.0753232	normal	0.000237978	1.03094	up	H/ACA ribonucleoprotein complex subunit 4 [Oryza sativa Japonica Group]
LOC_Os03g25750	0.114062	0.334088	normal	5.38974e-25	1.29381	up	0.0495531	0.403825	normal	uncharacterized protein LOC4332948 [Oryza sativa Japonica Group]
LOC_Os03g25850	0.32248	-0.415211	normal	9.51892e-09	-1.61483	down	4.50303e-06	-0.973292	normal	uncharacterized protein LOC9270360 isoform X1 [Oryza sativa Japonica Group]
LOC_Os03g25869	0.00100086	-1.00445	down	3.71385e-08	-2.02867	down	6.23663e-14	-1.4997	down	expressed protein [Oryza sativa Japonica Group]
LOC_Os03g25960	0.285929	-0.253866	normal	5.63697e-15	-1.03588	down	0.00429874	0.418218	normal	RNA-binding protein CP29B, chloroplastic [Oryza sativa Japonica Group]
LOC_Os03g26044	0.000120214	-1.00372	down	0.908222	-0.0239979	normal	0.00207441	-0.331285	normal	probable mannan synthase 5 [Oryza sativa Japonica Group]
LOC_Os03g27170	0.185299	-0.481262	normal	0.000209446	-1.10782	down	0.0110195	-0.729694	normal	metacaspase-1 isoform X1 [Oryza sativa Japonica Group]
LOC_Os03g27190	0.436218	0.235263	normal	6.2739e-16	-1.41474	down	3.54765e-06	-0.657815	normal	metacaspase-2 isoform X2 [Oryza sativa Japonica Group]
LOC_Os03g27230	5.60749e-22	2.49344	up	4.54933e-07	1.0554	up	1.57164e-06	0.877268	normal	phospho-2-dehydro-3-deoxyheptonate aldolase 1, chloroplastic [Oryza sativa Japonica Group]			OsDAHPS1|DAHPS1
LOC_Os03g27390	0.980314	-0.00933661	normal	1.03431e-23	-1.14024	down	0.882282	0.0238575	normal	transcription factor PIF4 [Oryza sativa Japonica Group]			OsbHLH138
LOC_Os03g27760	0.0019157	0.707911	normal	1.96948e-12	1.28249	up	0.0416171	0.637626	normal	uncharacterized protein LOC4333032 [Oryza sativa Japonica Group]
LOC_Os03g27770	0.501325	-0.221943	normal	1.27791e-13	-1.35223	down	0.00653986	0.366769	normal	hypothetical protein OsI_11906 [Oryza sativa Indica Group]			OsHO2|HO2|OsYLC2
LOC_Os03g27990	6.52277e-06	0.858237	normal	0.762851	-0.0750337	normal	2.21574e-07	1.25988	up	protein STRUBBELIG-RECEPTOR FAMILY 7 isoform X1 [Oryza sativa Japonica Group]
LOC_Os03g28080	0.744261	-0.128142	normal	4.55957e-17	-1.98215	down	0.291852	-0.235709	normal	E3 ubiquitin-protein ligase EL5-like [Oryza sativa Japonica Group]
LOC_Os03g28260	0.213442	0.629088	normal	3.80971e-05	-1.49622	down	--	--	--	Late embryogenesis abundant protein [Oryza sativa Japonica Group]
LOC_Os03g28300	0.358388	-0.303984	normal	1.28562e-22	-2.01402	down	4.06886e-08	-0.675298	normal	dual specificity protein kinase shkD isoform X1 [Oryza sativa Japonica Group]
LOC_Os03g29184	0.657133	-0.135884	normal	2.9901e-06	-2.04364	down	0.378431	-0.192538	normal	--
LOC_Os03g29190	0.912928	-0.0383496	normal	1.47762e-06	-1.16869	down	0.016363	0.459956	normal	hypothetical protein OsI_11974 [Oryza sativa Indica Group]
LOC_Os03g29240	0.649407	0.163757	normal	4.17696e-15	1.30196	up	1.02981e-05	0.835362	normal	probable nucleoredoxin 1-2 [Oryza sativa Japonica Group]
LOC_Os03g29250	--	--	--	--	--	--	1.25876e-08	1.89915	up	SPX domain-containing protein 5 [Oryza sativa Japonica Group]			OsSPX5
LOC_Os03g29410	6.41025e-08	1.37616	up	0.00158545	-0.69828	normal	1.67934e-06	0.883363	normal	serine/threonine-protein kinase At5g01020 isoform X1 [Oryza sativa Japonica Group]		OsRLCK110
LOC_Os03g29540	0.011686	-0.356992	normal	6.01415e-81	-3.96145	down	6.27708e-06	-0.425198	normal	uncharacterized protein LOC4333085 [Oryza sativa Japonica Group]
LOC_Os03g29770	0.0713101	-0.340923	normal	3.56718e-39	-2.31661	down	0.00519932	-0.3735	normal	uncharacterized protein LOC4333095 [Oryza sativa Japonica Group]
LOC_Os03g29810	0.526722	-0.299724	normal	1.26905e-10	-1.27613	down	0.0993718	0.227923	normal	ATP-dependent Clp protease proteolytic subunit 6, chloroplastic [Oryza sativa Japonica Group]			VYL|NAL9
LOC_Os03g29850	0.000570708	0.945547	normal	7.8528e-05	-0.661609	normal	1.07151e-21	1.37991	up	zinc transporter 2 [Oryza sativa Japonica Group]
LOC_Os03g29930	0.701446	0.199088	normal	1.79019e-09	1.25262	up	7.47559e-16	1.22421	up	hypothetical protein OsI_12024 [Oryza sativa Indica Group]
LOC_Os03g29950	0.216291	-0.482339	normal	5.77237e-26	-2.22063	down	0.0568075	-0.22023	normal	hypothetical protein OsI_12025 [Oryza sativa Indica Group]
LOC_Os03g30092	0.914486	-0.065206	normal	0.00052619	-1.07938	down	0.228546	-0.193082	normal	uncharacterized protein LOC4333109 [Oryza sativa Japonica Group]			OsHCF222
LOC_Os03g30130	0.443188	0.359841	normal	0.476749	-0.181434	normal	3.69315e-06	1.142	up	PI-PLC X domain-containing protein At5g67130 isoform X3 [Oryza sativa Japonica Group]
LOC_Os03g30830	--	--	--	0.00865742	1.21381	up	0.0285968	0.706265	normal	PLASMODESMATA CALLOSE-BINDING PROTEIN 3 [Oryza sativa Japonica Group]
LOC_Os03g31150	0.610688	-0.274406	normal	3.31276e-05	-1.05219	down	0.489731	0.113989	normal	hypothetical protein OsI_12123 [Oryza sativa Indica Group]			OsAL1
LOC_Os03g31170	0.158405	-0.225149	normal	3.81198e-20	-1.1633	down	0.785549	-0.035036	normal	probable uridine nucleosidase 2 [Oryza sativa Japonica Group]
LOC_Os03g31679	0.0185895	0.40634	normal	1.41306e-17	-1.59229	down	0.984545	0.00311306	normal	Os03g0431100, partial [Oryza sativa Japonica Group]			OsWIH2
LOC_Os03g31750	0.315968	-0.43722	normal	0.0120179	-0.965561	normal	6.93529e-09	-1.31401	down	pyruvate, phosphate dikinase 2 [Oryza sativa Japonica Group]			OsPPDKA
LOC_Os03g32150	0.637226	0.19567	normal	0.00152224	-1.05671	down	0.367781	-0.258714	normal	hypothetical protein [Oryza sativa Japonica Group]
LOC_Os03g32230	1.48734e-05	1.21805	up	0.306171	0.54399	normal	--	--	--	zinc finger protein 1 [Oryza sativa Japonica Group]			BSR-D1|ZFP36
LOC_Os03g33520	1.76111e-08	2.08303	up	7.48525e-26	3.25363	up	--	--	--	exocyst complex component EXO70B1-like [Oryza sativa Japonica Group]
LOC_Os03g34040	0.104936	-0.410051	normal	0.000160908	-1.17067	down	0.673649	0.0644457	normal	30S ribosomal protein S5, chloroplastic [Oryza sativa Japonica Group]
LOC_Os03g35640	--	--	--	0.000304096	-1.66243	down	--	--	--	hypothetical protein [Oryza sativa Japonica Group]
LOC_Os03g36110	0.112668	-0.497506	normal	0.000211319	-1.48027	down	0.515231	-0.206906	normal	Os03g0559900, partial [Oryza sativa Japonica Group]
LOC_Os03g36540	0.131049	-0.398721	normal	1.6099e-07	-1.18551	down	0.0476008	0.34425	normal	magnesium-chelatase subunit ChlI, chloroplastic [Oryza sativa Japonica Group]			Chl9|OsChlI
LOC_Os03g36630	0.461487	-0.174904	normal	2.87506e-08	-1.12478	down	0.0262617	-0.379631	normal	uncharacterized protein LOC4333263 isoform X1 [Oryza sativa Japonica Group]
LOC_Os03g37470	--	--	--	0.000306186	1.26201	up	3.01525e-08	1.15257	up	MATE efflux family protein, expressed [Oryza sativa Japonica Group]
LOC_Os03g37570	0.356086	-0.248886	normal	0.000443635	-1.01544	down	0.0436319	0.402999	normal	uncharacterized protein LOC9267458 [Oryza sativa Japonica Group]
LOC_Os03g37640	0.0849548	-0.338155	normal	3.29605e-66	-1.7488	down	0.00472419	-0.292327	normal	protein DETOXIFICATION 40 isoform X1 [Oryza sativa Japonica Group]
LOC_Os03g37830	8.03992e-15	1.99723	up	0.0334622	0.451855	normal	4.32812e-12	1.16333	up	potassium transporter 27 [Oryza sativa Japonica Group]
LOC_Os03g37840	0.894548	0.069883	normal	2.29372e-07	1.01776	up	0.286197	-0.355875	normal	probable potassium transporter 16 [Oryza sativa Japonica Group]			OsHAK16
LOC_Os03g37864	0.326067	-0.172702	normal	2.4433e-22	-2.08377	down	3.29227e-09	-0.647322	normal	unknown protein [Oryza sativa Japonica Group]
LOC_Os03g38230	0.494639	-0.258681	normal	2.64112e-26	-2.27692	down	0.179631	-0.172396	normal	membrane metalloprotease ARASP, chloroplastic [Oryza sativa Japonica Group]
LOC_Os03g38350	0.248007	0.596636	normal	1.71185e-13	1.37	up	0.474542	0.222898	normal	Os03g0580200, partial [Oryza sativa Japonica Group]
LOC_Os03g38540	0.047615	-0.914266	normal	5.53418e-12	-1.2517	down	8.07084e-05	-0.48601	normal	uncharacterized protein LOC4333329 isoform X1 [Oryza sativa Japonica Group]
LOC_Os03g39610	1.04511e-06	-0.841557	normal	1.98108e-21	-1.14935	down	0.666976	-0.0790129	normal	chlorophyll a-b binding protein, chloroplastic [Oryza sativa Japonica Group]			LHCB|LHCPII
LOC_Os03g39660	0.864515	0.10843	normal	4.38882e-06	-1.29666	down	0.15959	-0.321404	normal	hypothetical protein [Oryza sativa Japonica Group]
LOC_Os03g39710	0.00148498	0.612111	normal	2.21935e-11	-1.33542	down	0.709617	0.0878666	normal	sugar carrier protein C [Oryza sativa Japonica Group]			OsMST2
LOC_Os03g39760	0.655111	-0.231385	normal	6.36016e-50	-3.31111	down	0.00213146	-0.384281	normal	ent-isokaurene C2-hydroxylase-like [Oryza sativa Japonica Group]
LOC_Os03g39830	0.474554	-0.282693	normal	1.41934e-28	-2.3849	down	0.0881253	-0.214564	normal	uncharacterized protein LOC4333370 [Oryza sativa Japonica Group]
LOC_Os03g40000	0.301166	-0.343093	normal	0.00175259	-1.06173	down	0.816425	-0.0796755	normal	hypothetical protein [Oryza sativa Japonica Group]
LOC_Os03g40020	0.749882	-0.0876507	normal	5.86149e-15	-1.29969	down	0.880615	0.0351788	normal	pentatricopeptide repeat-containing protein At3g53700, chloroplastic [Oryza sativa Japonica Group]			YSA
LOC_Os03g40060	0.916238	-0.0566126	normal	0.0092694	-1.13741	down	0.11208	-0.470646	normal	hypothetical protein [Oryza sativa Japonica Group]
LOC_Os03g40100	0.564424	-0.183317	normal	5.21083e-11	1.22604	up	7.8054e-06	-0.626095	normal	ACT domain-containing protein ACR4 isoform X1 [Oryza sativa Japonica Group]
LOC_Os03g40194	1.86628e-18	1.37114	up	0.00363644	0.716033	normal	0.399555	0.21743	normal	putative disease resistance protein RGA3 isoform X1 [Oryza sativa Japonica Group]
LOC_Os03g40210	9.25887e-10	1.54647	up	0.0665381	0.787022	normal	--	--	--	hypothetical protein [Oryza sativa Japonica Group]
LOC_Os03g40270	4.69255e-07	0.954204	normal	1.89697e-18	1.02256	up	2.14982e-17	1.01395	up	UDP-arabinopyranose mutase 1 [Oryza sativa Japonica Group]			OsUAM1
LOC_Os03g40600	--	--	--	4.24227e-05	-2.02361	down	0.0850902	-0.51375	normal	putative cytochrome P-450 [Oryza sativa Japonica Group]
LOC_Os03g40670	0.963113	0.0337845	normal	1.89581e-19	1.96171	up	3.56181e-06	0.92975	normal	glycerophosphodiester phosphodiesterase GDPD6 [Oryza sativa Japonica Group]
LOC_Os03g40770	0.20868	-0.530367	normal	1.34108e-06	-2.23454	down	2.44585e-12	-0.953521	normal	hypothetical protein [Oryza sativa Japonica Group]
LOC_Os03g40930	0.916456	-0.0600955	normal	8.48113e-06	1.05412	up	0.789767	0.112241	normal	uncharacterized protein LOC4333415 [Oryza sativa Japonica Group]
LOC_Os03g41330	0.0364563	-0.723588	normal	5.33309e-52	-3.25831	down	1.4008e-43	-1.81787	down	LOB domain-containing protein 38 [Oryza sativa Japonica Group]
LOC_Os03g41675	--	--	--	6.69659e-05	-1.70348	down	0.645885	-0.163682	normal	hypothetical protein OsI_12605 [Oryza sativa Indica Group]
LOC_Os03g42020	0.0184759	-0.616774	normal	6.15748e-51	-2.03786	down	0.00319052	-0.3094	normal	calcium-transporting ATPase 2, plasma membrane-type [Oryza sativa Japonica Group]
LOC_Os03g42070	0.265406	-0.427142	normal	4.60442e-10	-2.64135	down	0.0942106	-0.327771	normal	cyclin-D5-1 [Oryza sativa Japonica Group]
LOC_Os03g42600	0.62783	0.284622	normal	7.49973e-75	-2.92232	down	0.893747	-0.0653778	normal	uncharacterized protein LOC4333487 [Oryza sativa Japonica Group]
LOC_Os03g42820	0.775785	-0.0869102	normal	3.6856e-54	1.56035	up	8.92132e-05	0.58599	normal	protein DA1-related 1 isoform X2 [Oryza sativa Japonica Group]
LOC_Os03g43010	0.0543791	-0.34798	normal	5.27035e-13	-1.41334	down	0.544548	-0.0875968	normal	uncharacterized protein LOC4333506 [Oryza sativa Japonica Group]
LOC_Os03g43720	0.0585792	-0.38336	normal	1.07851e-18	-1.77389	down	2.25615e-05	-0.580448	normal	organic cation/carnitine transporter 7 isoform X1 [Oryza sativa Japonica Group]
LOC_Os03g43750	0.0511111	-0.633136	normal	6.60421e-07	1.02299	up	--	--	--	Os03g0638400, partial [Oryza sativa Japonica Group]
LOC_Os03g43970	2.35402e-29	2.56517	up	2.82607e-05	1.32294	up	7.73836e-05	1.04381	up	cationic amino acid transporter 1 [Oryza sativa Japonica Group]
LOC_Os03g43980	6.8204e-19	2.69288	up	9.25792e-10	2.46354	up	--	--	--	cationic amino acid transporter, putative [Oryza sativa Japonica Group]
LOC_Os03g44450	--	--	--	0.0013319	-1.07859	down	0.374717	0.299095	normal	transmembrane protein 97 [Oryza sativa Japonica Group]
LOC_Os03g44540	0.449882	-0.277876	normal	8.78205e-06	-1.03216	down	5.51978e-05	-0.699816	normal	nuclear transcription factor Y subunit A-10 [Oryza sativa Japonica Group]			OsNF-YA3
LOC_Os03g44630	0.262883	0.555148	normal	4.80345e-06	1.92948	up	--	--	--	umecyanin [Oryza sativa Japonica Group]
LOC_Os03g44740	--	--	--	8.38902e-05	1.09171	up	0.903498	0.0553478	normal	flavonoid 3&apos;-monooxygenase [Oryza sativa Japonica Group]			OsCYP92C21
LOC_Os03g44820	0.477045	-0.226213	normal	3.85603e-17	-1.44982	down	0.346915	0.128564	normal	glutamyl-tRNA(Gln) amidotransferase subunit C, chloroplastic/mitochondrial [Oryza sativa Japonica Group]
LOC_Os03g45194	0.0357363	-0.494728	normal	1.77697e-08	-1.73539	down	0.0942106	-0.20817	normal	myb-like DNA-binding domain, SHAQKYF class family protein, expressed [Oryza sativa Japonica Group]			NOL
LOC_Os03g45220	0.752932	-0.108749	normal	1.99323e-05	-1.00877	down	0.0230942	-0.341957	normal	expressed protein [Oryza sativa Japonica Group]
LOC_Os03g45250	--	--	--	0.014544	1.08459	up	--	--	--	plant cysteine oxidase 2 [Oryza sativa Japonica Group]
LOC_Os03g45260	0.976858	-0.00938906	normal	6.53961e-21	1.09366	up	0.219498	-0.222756	normal	membrin-11 [Oryza sativa Japonica Group]
LOC_Os03g45270	0.279406	-0.504811	normal	2.83423e-08	1.39194	up	0.723715	0.152773	normal	Os03g0655300 [Oryza sativa Japonica Group]
LOC_Os03g45390	0.739331	0.147619	normal	0.000994591	-1.25735	down	0.000339119	-0.685289	normal	glucan endo-1,3-beta-glucosidase 8 [Oryza sativa Japonica Group]
LOC_Os03g45450	0.0239433	0.741385	normal	6.01639e-05	0.986416	normal	4.20397e-11	1.55737	up	probable WRKY transcription factor 4 isoform X1 [Oryza sativa Japonica Group]
LOC_Os03g45710	0.201009	-0.479576	normal	0.000331076	-1.31307	down	0.000102259	-0.449467	normal	Os03g0659200, partial [Oryza sativa Japonica Group]
LOC_Os03g45779	0.347563	-0.257002	normal	2.43422e-32	-2.80089	down	7.29903e-12	-0.878949	normal	expressed protein [Oryza sativa Japonica Group]
LOC_Os03g45960	1.10413e-11	2.2154	up	0.18926	0.590677	normal	0.0025585	1.11682	up	Os03g0661600, partial [Oryza sativa Japonica Group]
LOC_Os03g46060	--	--	--	0.0114476	-0.987416	normal	1.44984e-05	1.35488	up	protein P21 [Oryza sativa Japonica Group]			OsLP|PR-5
LOC_Os03g46070	2.36457e-10	1.91054	up	0.00155541	-1.86675	down	3.52569e-16	2.62454	up	alpha-amylase/trypsin inhibitor [Oryza sativa Japonica Group]			TLP|PR5
LOC_Os03g46090	0.0107759	-0.396183	normal	8.77069e-51	-1.81001	down	0.00725097	-0.272755	normal	type IV inositol polyphosphate 5-phosphatase 7 isoform X1 [Oryza sativa Japonica Group]
LOC_Os03g46410	0.447764	-0.356627	normal	3.9478e-05	-1.15829	down	0.965807	0.0123141	normal	transmembrane protein 56-B [Oryza sativa Japonica Group]
LOC_Os03g46424	0.517979	0.280619	normal	5.87799e-05	-1.51252	down	0.853167	0.0650403	normal	hypothetical protein LOC_Os03g46424 [Oryza sativa Japonica Group]
LOC_Os03g46440	0.00956068	0.589675	normal	4.49418e-08	0.979336	normal	4.53904e-40	1.94067	up	regulatory protein NPR3 isoform X1 [Oryza sativa Japonica Group]			NH3|OsNPR3
LOC_Os03g46550	0.204573	-0.218559	normal	3.04366e-20	-2.01803	down	0.0307133	-0.262969	normal	disease resistance protein RPP13 [Oryza sativa Japonica Group]
LOC_Os03g47050	7.81697e-10	-0.918921	normal	1.01432e-16	-1.29758	down	0.0147277	-0.314555	normal	uncharacterized protein LOC4333700 [Oryza sativa Japonica Group]
LOC_Os03g47070	1.71166e-05	-1.06777	down	0.710821	-0.0707168	normal	0.00257785	-0.440701	normal	CSC1-like protein RXW8 isoform X2 [Oryza sativa Japonica Group]
LOC_Os03g47270	0.873884	-0.103121	normal	2.44811e-06	-1.35595	down	0.00693145	0.823551	normal	ATP-dependent RNA helicase A [Oryza sativa Japonica Group]
LOC_Os03g47810	6.06538e-06	1.11908	up	0.00176477	0.832861	normal	3.80787e-27	1.83134	up	nodulin family protein, putative [Oryza sativa Japonica Group]
LOC_Os03g48050	--	--	--	0.00561673	-1.18388	down	0.346977	0.21451	normal	putative RNA methyltransferases [Oryza sativa Japonica Group]
LOC_Os03g48150	0.325017	-0.235051	normal	7.35959e-10	-1.71096	down	0.00320151	-0.519519	normal	expressed protein [Oryza sativa Japonica Group]
LOC_Os03g48430	0.676812	-0.16827	normal	0.00047574	-1.22357	down	0.112631	-0.338145	normal	putative oxygenase [Oryza sativa Japonica Group]
LOC_Os03g48600	0.00745407	-1.12322	down	0.0129684	-1.1537	down	--	--	--	auxin-regulated protein, putative, expressed [Oryza sativa Japonica Group]
LOC_Os03g48626	0.00550345	0.62162	normal	5.45388e-10	-1.01471	down	0.000310552	0.60388	normal	uncharacterized protein LOC9272634 [Oryza sativa Japonica Group]
LOC_Os03g48710	0.738428	0.0753895	normal	2.59873e-36	-1.5718	down	0.00683077	-0.358968	normal	uncharacterized protein LOC4333789 isoform X1 [Oryza sativa Japonica Group]
LOC_Os03g49380	0.00873842	0.617277	normal	2.85629e-25	1.66888	up	0.0215266	0.477375	normal	probable linoleate 9S-lipoxygenase 4 isoform X1 [Oryza sativa Japonica Group]			OsLOX1
LOC_Os03g49430	--	--	--	5.52826e-05	1.25134	up	0.000583362	-1.17082	down	pre-mRNA-splicing factor 18 isoform X1 [Oryza sativa Japonica Group]
LOC_Os03g49440	0.150572	-0.452851	normal	6.63399e-28	-2.04795	down	0.00060663	-0.982208	normal	uncharacterized protein LOC4333827 [Oryza sativa Japonica Group]
LOC_Os03g49610	0.0567397	0.455619	normal	0.000374112	1.09488	up	0.254023	0.383921	normal	hypothetical protein OsI_13187 [Oryza sativa Indica Group]			Os3BGlu8
LOC_Os03g49630	0.204962	-0.332882	normal	8.61796e-19	-1.09707	down	7.12824e-07	-0.697432	normal	uncharacterized protein LOC4333844 [Oryza sativa Japonica Group]
LOC_Os03g49750	--	--	--	0.00168755	1.09333	up	--	--	--	dual specificity tyrosine-phosphorylation-regulated kinase mbk-1 isoform X2 [Oryza sativa Japonica Group]
LOC_Os03g50030	--	--	--	2.39881e-05	2.02187	up	--	--	--	phospholipase A2 homolog 3 [Oryza sativa Japonica Group]
LOC_Os03g50160	3.02403e-39	3.63026	up	6.55947e-09	1.57218	up	0.0452074	0.681073	normal	chemocyanin [Oryza sativa Japonica Group]
LOC_Os03g50210	0.0183391	0.695151	normal	6.79994e-17	1.2573	up	0.276199	0.158801	normal	uncharacterized protein LOC4333874 [Oryza sativa Japonica Group]
LOC_Os03g50290	0.172175	0.227606	normal	8.00488e-21	1.00823	up	4.48124e-06	0.36917	normal	14-3-3-like protein GF14-F isoform X2 [Oryza sativa Japonica Group]			GF14f|OsGF14f
LOC_Os03g50310	6.79393e-12	-1.14301	down	0.0006528	-0.634517	normal	8.63912e-18	-0.856647	normal	zinc finger protein CONSTANS-LIKE 16 [Oryza sativa Japonica Group]			OsCOL10
LOC_Os03g50530	0.254019	-0.393811	normal	0.00989	-1.10733	down	0.681466	-0.0931516	normal	uncharacterized protein LOC4333900 [Oryza sativa Japonica Group]
LOC_Os03g50880	0.59096	-0.270698	normal	0.602372	-0.133413	normal	3.77987e-07	1.07688	up	anthranilate synthase beta subunit 2, chloroplastic [Oryza sativa Japonica Group]			OASB2
LOC_Os03g50960	--	--	--	4.11192e-10	1.29051	up	0.477961	-0.27408	normal	cortical cell-delineating protein [Oryza sativa Japonica Group]
LOC_Os03g51010	0.35064	0.370858	normal	4.23387e-06	-1.09702	down	0.698275	-0.0975099	normal	monoglyceride lipase [Oryza sativa Japonica Group]
LOC_Os03g51200	--	--	--	0.16789	-0.286063	normal	0.000676333	1.00617	up	probable histone H2AXa [Zea mays]			H2AX
LOC_Os03g51330	--	--	--	3.94584e-13	2.08245	up	0.121309	0.553313	normal	scarecrow-like protein 4 [Oryza sativa Japonica Group]			OsGRAS19|OsSCL7|WG3
LOC_Os03g51350	--	--	--	2.87452e-09	-2.36378	down	--	--	--	uncharacterized protein LOC4333949 [Oryza sativa Japonica Group]
LOC_Os03g51380	0.0136951	-0.454998	normal	5.22824e-11	-1.47257	down	0.0094534	-0.356777	normal	BTB/POZ domain-containing protein At1g63850 [Oryza sativa Japonica Group]
LOC_Os03g51580	0.613499	-0.24695	normal	6.47411e-10	1.31093	up	0.20629	-0.339606	normal	hypothetical protein OsI_13359 [Oryza sativa Indica Group]
LOC_Os03g51610	3.84518e-12	-1.04622	down	2.9611e-39	-1.42738	down	2.62974e-10	-0.736053	normal	RecName: Full=Inositol-tetrakisphosphate 1-kinase 3; AltName: Full=Inositol 1,3,4-trisphosphate 5/6-kinase 3; Short=Inositol-triphosphate 5/6-kinase 3; Short=Ins(1,3,4)P(3) 5/6-kinase 3; Short=OsITP5/6K-3; Short=OsITPK3
LOC_Os03g51640	0.176974	0.244623	normal	9.98913e-12	-1.0134	down	0.17704	-0.193782	normal	uncharacterized protein DDB_G0290803 [Oryza sativa Japonica Group]
LOC_Os03g51880	0.0640132	-0.463729	normal	2.35811e-14	-1.34575	down	0.000149516	-0.564549	normal	expressed protein [Oryza sativa Japonica Group]
LOC_Os03g51910	0.8779	0.0987825	normal	6.61811e-05	1.38661	up	1.04654e-07	1.39912	up	transcription factor bHLH74 [Oryza sativa Japonica Group]
LOC_Os03g51930	0.194674	-0.49085	normal	2.77838e-14	1.14132	up	0.341883	0.129618	normal	hypothetical protein OsJ_12439 [Oryza sativa Japonica Group]
LOC_Os03g52130	0.0616282	-0.6601	normal	1.61286e-06	-1.41393	down	0.00249202	-0.375545	normal	uncharacterized protein LOC4333999 [Oryza sativa Japonica Group]
LOC_Os03g52230	0.0196562	-0.517255	normal	4.22113e-07	-1.07823	down	0.000270327	-0.401996	normal	Dynamin-2B, putative [Oryza sativa Japonica Group]
LOC_Os03g52340	0.082078	0.414365	normal	7.64078e-10	1.00441	up	0.000832741	0.492073	normal	endoplasmic reticulum oxidoreductin-1 [Oryza sativa Japonica Group]			OsEro1
LOC_Os03g52390	6.22789e-06	1.65146	up	0.315692	-0.522372	normal	1.94516e-05	1.47992	up	proteinase inhibitor PSI-1.2 [Oryza sativa Japonica Group]
LOC_Os03g52460	0.31026	-0.225221	normal	7.90825e-17	1.01786	up	0.381627	0.115946	normal	glucose-1-phosphate adenylyltransferase large subunit [Oryza sativa Japonica Group]			OsAPL1|OsAGPL3|OsAGPL1
LOC_Os03g52475	--	--	--	0.00216417	-1.33934	down	--	--	--	expressed protein [Oryza sativa Japonica Group]
LOC_Os03g52660	0.00446818	-0.876031	normal	3.28429e-14	-1.65588	down	0.608355	-0.0883656	normal	uncharacterized protein LOC4334032 [Oryza sativa Japonica Group]
LOC_Os03g52670	0.000455426	-0.475224	normal	2.14595e-12	-1.16445	down	0.0372358	-0.312407	normal	GEM-like protein 1 [Oryza sativa Japonica Group]
LOC_Os03g52680	0.393632	-0.304137	normal	1.1299e-13	1.28126	up	0.395316	-0.194717	normal	Os03g0736900, partial [Oryza sativa Japonica Group]
LOC_Os03g52690	1.84814e-08	-0.741162	normal	3.18824e-31	-2.68816	down	0.00165446	-0.398187	normal	CBS domain containing protein, expressed [Oryza sativa Japonica Group]			OsCBSX4
LOC_Os03g52720	0.0694285	0.401835	normal	0.0882863	0.417655	normal	3.88456e-06	1.05743	up	magnesium-dependent phosphatase 1 [Oryza sativa Japonica Group]
LOC_Os03g52910	0.0974756	0.553315	normal	0.000336225	1.97728	up	0.020039	0.433719	normal	uncharacterized protein LOC4334054 [Oryza sativa Japonica Group]
LOC_Os03g53000	0.000259954	1.17716	up	0.070508	0.453703	normal	0.240713	0.318894	normal	DNA repair protein XRCC4 [Oryza sativa Japonica Group]
LOC_Os03g53010	0.00175502	0.911459	normal	0.00242125	1.26518	up	0.326329	0.346944	normal	Os03g0741000 [Oryza sativa Japonica Group]
LOC_Os03g53020	0.0157279	0.495682	normal	1.20515e-06	1.07051	up	0.00551882	-0.403441	normal	transcription factor BHLH148 [Oryza sativa Japonica Group]			OsbHLH148
LOC_Os03g53220	0.52547	0.318383	normal	1.8224e-08	2.12641	up	--	--	--	putative Sec63 domain containing protein [Oryza sativa Japonica Group]
LOC_Os03g53340	--	--	--	9.52656e-17	1.70432	up	--	--	--	heat stress transcription factor A-2a [Oryza sativa Japonica Group]
LOC_Os03g53440	--	--	--	0.000265435	1.40822	up	--	--	--	hypothetical protein [Oryza sativa Japonica Group]
LOC_Os03g53710	0.0879954	-0.735515	normal	1.70339e-15	-3.17377	down	0.188534	-0.166058	normal	protein NDH-DEPENDENT CYCLIC ELECTRON FLOW 5 [Oryza sativa Japonica Group]
LOC_Os03g53920	--	--	--	9.43868e-09	1.35204	up	0.213899	0.475431	normal	Kinesin motor domain containing protein, expressed [Oryza sativa Japonica Group]
LOC_Os03g53950	0.0114026	0.539694	normal	0.0146399	-0.438905	normal	7.75942e-13	1.07788	up	protein STRICTOSIDINE SYNTHASE-LIKE 3 [Oryza sativa Japonica Group]
LOC_Os03g54050	0.000622132	-1.05646	down	0.731872	0.121677	normal	0.158378	-0.326354	normal	protein TsetseEP isoform X1 [Oryza sativa Japonica Group]
LOC_Os03g54910	--	--	--	6.03942e-06	2.45588	up	--	--	--	PLASMODESMATA CALLOSE-BINDING PROTEIN 2 [Oryza sativa Japonica Group]
LOC_Os03g55010	0.532288	0.18444	normal	7.01921e-13	-1.41978	down	0.494389	-0.10598	normal	UDP-glycosyltransferase 83A1 [Oryza sativa Japonica Group]
LOC_Os03g55020	--	--	--	8.06944e-06	-2.12801	down	0.562332	0.185762	normal	putative glucosyltransferase [Oryza sativa Japonica Group]
LOC_Os03g55070	1.24322e-10	1.06862	up	8.90396e-63	1.83357	up	2.36875e-36	1.48152	up	UDP-glucose 6-dehydrogenase 3 [Oryza sativa Japonica Group]
LOC_Os03g55090	0.0180094	-0.722939	normal	2.91558e-42	2.81411	up	0.00904266	0.407274	normal	starch phosphorylase, partial [Oryza sativa Japonica Group]			Pho1
LOC_Os03g55300	0.00209872	1.17094	up	0.0312595	0.678142	normal	--	--	--	hypothetical protein [Oryza sativa Japonica Group]
LOC_Os03g55310	--	--	--	0.0182024	-1.02667	down	0.592432	0.224721	normal	upstream activation factor subunit UAF30 [Oryza sativa Japonica Group]
LOC_Os03g55320	8.53928e-05	0.50011	normal	2.4313e-33	1.31492	up	0.000114191	0.395351	normal	probable protein phosphatase 2C 34 [Oryza sativa Japonica Group]			OsBIERF1|OsPP2C34
LOC_Os03g55420	--	--	--	--	--	--	0.00237813	1.06697	up	peroxidase 35 [Oryza sativa Japonica Group]
LOC_Os03g55430	0.104743	0.628073	normal	7.71777e-05	1.09185	up	0.965195	0.0212838	normal	expressed protein [Oryza sativa Japonica Group]
LOC_Os03g55530	0.160907	-0.664646	normal	5.54018e-17	-2.82944	down	0.212116	-0.392508	normal	probable N-acetyltransferase HLS1 [Oryza sativa Japonica Group]
LOC_Os03g55590	0.248207	-0.231493	normal	8.57266e-21	-1.08887	down	0.00092467	0.419706	normal	uncharacterized protein LOC4334216 [Oryza sativa Japonica Group]
LOC_Os03g55660	0.425129	-0.26134	normal	1.52552e-23	-3.00415	down	0.00607738	-0.701042	normal	nucleoporin, putative, expressed [Oryza sativa Japonica Group]
LOC_Os03g55670	0.186893	-0.358283	normal	1.93472e-24	-2.54932	down	0.101746	-0.235762	normal	uncharacterized protein LOC107275253 [Oryza sativa Japonica Group]
LOC_Os03g55720	0.0689803	-0.491403	normal	0.000548743	-1.01983	down	0.146928	-0.175029	normal	uncharacterized protein LOC4334225 [Oryza sativa Japonica Group]
LOC_Os03g55770	0.542088	-0.277393	normal	6.96779e-06	-1.02522	down	2.89096e-05	0.828136	normal	unnamed protein product [Oryza sativa Japonica Group]
LOC_Os03g55776	0.066321	-0.284521	normal	8.72985e-23	-1.14463	down	1.77795e-28	0.992438	normal	uncharacterized protein LOC4334231 [Oryza sativa Japonica Group]
LOC_Os03g55840	--	--	--	0.000883551	-1.15292	down	0.246265	0.439265	normal	pentatricopeptide repeat-containing protein At5g46460, mitochondrial [Oryza sativa Japonica Group]
LOC_Os03g55874	0.167578	0.649683	normal	9.72363e-18	2.68502	up	0.915866	0.0337167	normal	ATP synthase beta chain, putative [Oryza sativa Japonica Group]
LOC_Os03g55920	0.195622	-0.445811	normal	9.07851e-06	-1.4922	down	0.146607	-0.313579	normal	uncharacterized protein LOC9266933 [Oryza sativa Japonica Group]
LOC_Os03g55990	0.0383265	-0.50702	normal	2.98294e-15	-2.36011	down	1.31371e-12	-0.837275	normal	putative homeodomain leucine-zipper protein Hox9 [Oryza sativa Japonica Group]
LOC_Os03g56060	0.247395	-0.566518	normal	9.65469e-13	1.57368	up	--	--	--	glycosyl transferase, group 2 family protein, expressed [Oryza sativa Japonica Group]
LOC_Os03g56160	0.0306743	0.414406	normal	0.13181	-0.291314	normal	2.79237e-17	1.19413	up	putative receptor-like kinase [Oryza sativa Japonica Group]	RLKs
LOC_Os03g56250	0.00337469	0.564154	normal	1.67999e-13	1.02391	up	1.27427e-07	0.691877	normal	probable LRR receptor-like serine/threonine-protein kinase At2g16250 [Oryza sativa Japonica Group]	RLKs
LOC_Os03g56270	--	--	--	8.24692e-08	-1.75279	down	0.362916	-0.192604	normal	leucine-rich repeat receptor-like serine/threonine-protein kinase BAM1 [Oryza sativa Japonica Group]	RLKs	OsRLCK117
LOC_Os03g56470	0.882453	0.0566429	normal	5.02786e-14	-1.62138	down	1.98904e-06	-0.506063	normal	proline-rich receptor-like protein kinase PERK4 [Oryza sativa Japonica Group]	RLKs
LOC_Os03g56540	0.680959	0.116176	normal	4.2137e-12	1.01286	up	0.948432	0.0232621	normal	mitochondrial import inner membrane translocase subunit TIM14-3 isoform X1 [Oryza sativa Japonica Group]
LOC_Os03g56580	1.00779e-09	1.46857	up	0.865768	0.0815834	normal	0.00111171	0.690048	normal	transcription factor JUNGBRUNNEN 1 [Oryza sativa Japonica Group]
LOC_Os03g56610	1.20909e-06	1.32439	up	0.426974	-0.201203	normal	0.713693	0.0944748	normal	uncharacterized protein LOC4334296 [Oryza sativa Japonica Group]
LOC_Os03g56782	--	--	--	1.46835e-06	1.90493	up	0.59658	-0.218637	normal	uncharacterized protein LOC4334306 [Oryza sativa Japonica Group]
LOC_Os03g56820	--	--	--	1.4712e-06	1.61926	up	0.0326519	0.731854	normal	fatty acid 2-hydroxylase 2 [Oryza sativa Japonica Group]			OsFAH2
LOC_Os03g56860	5.66033e-05	0.935965	normal	3.45992e-05	1.05105	up	0.432023	0.266743	normal	hypothetical protein [Oryza sativa Japonica Group]
LOC_Os03g57149	0.000138519	-0.779011	normal	9.68368e-09	-1.36291	down	1.25651e-10	-0.687179	normal	uncharacterized protein LOC4334343 [Oryza sativa Japonica Group]
LOC_Os03g57220	0.135515	-0.433171	normal	9.20405e-15	-1.58697	down	0.043513	-0.211259	normal	RecName: Full=Peroxisomal (S)-2-hydroxy-acid oxidase GLO1; AltName: Full=Glycolate oxidase 1; Short=GOX 1; Short=OsGLO1; AltName: Full=Short chain alpha-hydroxy acid oxidase GLO1			GLO1
LOC_Os03g57340	0.367308	0.270426	normal	4.49012e-43	1.46381	up	0.0982294	0.17075	normal	dnaJ protein homolog [Oryza sativa Japonica Group]
LOC_Os03g57349	2.24459e-05	-0.644651	normal	4.30435e-60	-2.75189	down	1.92019e-08	-0.593334	normal	expressed protein [Oryza sativa Japonica Group]
LOC_Os03g57450	0.0689425	0.517161	normal	5.59106e-11	1.46883	up	0.0105722	0.738489	normal	RecName: Full=Calcium-dependent protein kinase 10; Short=OsCDPK10; Short=OsCPK10			OsCPK10
LOC_Os03g57460	--	--	--	4.79127e-05	2.16994	up	0.334213	0.37891	normal	fasciclin-like arabinogalactan protein 16 [Oryza sativa Japonica Group]
LOC_Os03g57545	0.0148858	-0.403378	normal	4.96674e-13	-1.6574	down	7.81643e-09	-0.646433	normal	Os06g0507101, partial [Oryza sativa Japonica Group]
LOC_Os03g57580	0.24793	-0.238444	normal	1.31518e-11	-1.2712	down	3.40494e-08	-0.536516	normal	expressed protein [Oryza sativa Japonica Group]
LOC_Os03g57640	0.000168976	1.03998	up	0.161439	0.395783	normal	--	--	--	probable carboxylesterase 15 [Oryza sativa Japonica Group]
LOC_Os03g57660	0.126747	-0.508247	normal	0.000101319	-1.19813	down	2.62974e-10	-0.86652	normal	RecName: Full=Probable glutamate carboxypeptidase PLA3; AltName: Full=Protein GOLIATH; AltName: Full=Protein PLASTOCHRON3
LOC_Os03g57680	0.0546144	-0.592902	normal	0.0363225	-1.14569	down	0.637428	-0.130308	normal	probable aldehyde oxidase 3 [Oryza sativa Japonica Group]
LOC_Os03g57900	0.847424	-0.0904608	normal	0.374199	-0.295559	normal	1.40187e-06	-1.01013	down	zinc finger A20 and AN1 domain-containing stress-associated protein 7 isoform X2 [Oryza sativa Japonica Group]			OsiSAP7
LOC_Os03g57910	0.30617	-0.336201	normal	0.000503797	-1.1682	down	0.00550957	-0.545178	normal	expressed protein [Oryza sativa Japonica Group]
LOC_Os03g57950	--	--	--	1.57686e-07	1.72394	up	0.000657799	1.15694	up	type IV inositol polyphosphate 5-phosphatase 7 isoform X1 [Oryza sativa Japonica Group]
LOC_Os03g58000	0.49757	0.232574	normal	0.00123512	-1.188	down	0.132337	-0.347555	normal	hypothetical protein [Oryza sativa Japonica Group]
LOC_Os03g58020	0.998279	-0.00118696	normal	0.00123643	-1.01749	down	8.2878e-06	-1.00542	down	uncharacterized N-acetyltransferase p20 [Oryza sativa Japonica Group]
LOC_Os03g58040	0.891751	0.0477809	normal	2.53978e-20	-1.51549	down	0.258445	0.226697	normal	glutamate dehydrogenase [Oryza sativa Japonica Group]			OsGDH1
LOC_Os03g58100	0.912093	-0.0611283	normal	4.91846e-07	-1.75728	down	0.684666	-0.0855282	normal	pentatricopeptide repeat-containing protein At2g02980, chloroplastic [Oryza sativa Japonica Group]
LOC_Os03g58170	0.286862	-0.244898	normal	6.2926e-09	-1.26771	down	0.239511	-0.280767	normal	stem-specific protein TSJT1 [Oryza sativa Japonica Group]
LOC_Os03g58230	0.041339	-0.439186	normal	3.9756e-44	-2.09399	down	1.49613e-11	0.628375	normal	uncharacterized protein LOC4334422 [Oryza sativa Japonica Group]
LOC_Os03g58470	6.47503e-09	-0.930689	normal	1.33471e-72	-2.19894	down	0.00050785	0.366626	normal	histone H1 [Oryza sativa Japonica Group]
LOC_Os03g58620	0.533873	0.227483	normal	6.403e-08	-1.05078	down	0.481682	0.109172	normal	hypothetical protein OsI_13928 [Oryza sativa Indica Group]
LOC_Os03g58740	0.337795	0.284808	normal	1.08325e-14	1.08075	up	0.0204477	0.520411	normal	hypothetical protein OsI_13936 [Oryza sativa Indica Group]
LOC_Os03g58790	0.64131	-0.10975	normal	0.0217099	-0.292669	normal	1.88357e-05	1.38072	up	AAA-ATPase At3g28580 [Oryza sativa Japonica Group]			OsAAA-ATPase1
LOC_Os03g58900	--	--	--	0.000254756	1.48696	up	--	--	--	probable beta-1,3-galactosyltransferase 19 [Oryza sativa Japonica Group]
LOC_Os03g58940	0.331671	-0.402337	normal	2.34553e-21	-1.92345	down	0.813432	0.0711136	normal	protein YLS3 [Oryza sativa Japonica Group]
LOC_Os03g58980	0.561647	0.266048	normal	0.00127408	0.393337	normal	5.076e-12	1.09606	up	germin-like protein 3-7 [Oryza sativa Japonica Group]			OsGLP3-7
LOC_Os03g59040	0.461304	-0.266429	normal	2.03632e-06	1.0878	up	0.140817	-0.32261	normal	squalene synthase [Oryza sativa Japonica Group]			SQS
LOC_Os03g59080	0.568703	-0.153394	normal	3.0797e-16	-1.18629	down	0.124455	-0.240419	normal	probable acyl-activating enzyme 18, peroxisomal isoform X1 [Oryza sativa Japonica Group]
LOC_Os03g59180	0.0281517	0.532265	normal	1.68101e-11	1.00694	up	0.0265994	0.324606	normal	expressed protein [Oryza sativa Japonica Group]
LOC_Os03g59240	0.916238	-0.0490408	normal	0.0176221	-1.31672	down	0.713345	-0.141776	normal	uncharacterized protein LOC4334507 [Oryza sativa Japonica Group]
LOC_Os03g59320	0.987792	-0.00482833	normal	1.63085e-30	1.03411	up	1.8892e-09	-0.591398	normal	uncharacterized protein LOC4334513 [Oryza sativa Japonica Group]
LOC_Os03g59340	4.69839e-07	-1.40552	down	0.00472443	-0.556262	normal	0.258837	0.203078	normal	probable cellulose synthase A catalytic subunit 2 [UDP-forming] [Oryza sativa Japonica Group]
LOC_Os03g59774	0.557744	-0.279196	normal	1.33965e-12	1.00082	up	0.732083	0.0550889	normal	--
LOC_Os03g60090	3.15043e-12	1.73904	up	0.00193966	0.616673	normal	8.49608e-23	1.24275	up	probable methylenetetrahydrofolate reductase [Oryza sativa Japonica Group]
LOC_Os03g60110	0.542671	-0.176597	normal	1.94721e-23	-1.43685	down	0.066905	-0.238196	normal	KH domain-containing protein SPIN1 [Oryza sativa Japonica Group]			SPIN1
LOC_Os03g60260	8.38737e-08	1.28597	up	1.05955e-41	-2.14826	down	0.187081	-0.304643	normal	amino acid transporter ANT1 [Oryza sativa Japonica Group]
LOC_Os03g60390	0.000782199	-0.487323	normal	1.07994e-16	-1.37577	down	1.67934e-06	-0.644349	normal	PHD finger protein ALFIN-LIKE 3 isoform X2 [Oryza sativa Japonica Group]
LOC_Os03g60419	0.0714161	-0.496139	normal	0.000188549	-1.65991	down	1.07855e-09	-1.43809	down	--
LOC_Os03g60430	0.133559	-0.354325	normal	2.34785e-12	-1.35308	down	0.468394	-0.132064	normal	floral homeotic protein APETALA 2 isoform X1 [Oryza sativa Japonica Group]			OsIDS1
LOC_Os03g60509	0.474554	-0.278983	normal	3.00272e-13	-1.75963	down	0.0137389	0.253867	normal	chalcone--flavonone isomerase [Oryza sativa Japonica Group]			gh1|OsCHI
LOC_Os03g60530	0.764072	0.0683475	normal	9.33457e-19	1.07549	up	0.870284	-0.0293573	normal	ras-related protein RAB1BV [Setaria italica]
LOC_Os03g60570	0.16399	-0.536313	normal	1.75034e-20	1.75808	up	--	--	--	zinc finger protein ZAT12 [Oryza sativa Japonica Group]			ZFP15
LOC_Os03g60639	0.483227	-0.298249	normal	4.55778e-07	-1.6176	down	1.10427e-20	-1.08017	down	Os03g0821250 [Oryza sativa Japonica Group]
LOC_Os03g60780	0.804996	-0.0702847	normal	6.95346e-22	1.28759	up	0.000471521	0.446638	normal	hsp70 nucleotide exchange factor fes1 isoform X1 [Oryza sativa Japonica Group]
LOC_Os03g60840	0.0420069	-0.381107	normal	1.69078e-44	-3.32297	down	0.00663012	-0.379015	normal	Bowman-Birk type trypsin inhibitor [Oryza sativa Japonica Group]
LOC_Os03g60850	0.743178	0.0916373	normal	3.13269e-08	-1.14393	down	0.385211	0.1213	normal	protein NRT1/ PTR FAMILY 5.6 [Oryza sativa Japonica Group]
LOC_Os03g61010	0.0129431	-1.02165	down	--	--	--	0.641521	0.203109	normal	probable serine/threonine-protein kinase At5g41260 [Oryza sativa Japonica Group]		OsRLCK119	OsBSK4
LOC_Os03g61030	--	--	--	6.5872e-05	-1.04376	down	0.444321	0.123711	normal	transcription termination/antitermination protein NusG isoform X1 [Oryza sativa Japonica Group]
LOC_Os03g61150	0.000608959	-0.952983	normal	4.4101e-09	-2.68045	down	1.21326e-08	-1.04614	down	uncharacterized protein LOC4334643 [Oryza sativa Japonica Group]
LOC_Os03g61160	1.102e-16	-1.91743	down	1.65947e-05	-2.81757	down	0.000982601	-1.25167	down	uncharacterized protein LOC4334644 isoform X1 [Oryza sativa Japonica Group]
LOC_Os03g61260	0.184151	-0.501888	normal	2.9889e-07	-1.48072	down	0.297489	-0.170927	normal	50S ribosomal protein L18, chloroplastic [Oryza brachyantha]
LOC_Os03g61360	0.0455679	0.762583	normal	4.38351e-08	-1.32394	down	--	--	--	bifunctional epoxide hydrolase 2 [Oryza sativa Japonica Group]
LOC_Os03g61620	0.895361	-0.0698051	normal	2.67005e-11	1.09295	up	0.956923	0.0241326	normal	uncharacterized protein LOC4334672 [Oryza sativa Japonica Group]
LOC_Os03g61780	--	--	--	0.000161165	-1.98288	down	0.0778453	-0.487845	normal	expressed protein [Oryza sativa Japonica Group]
LOC_Os03g61800	0.143854	-0.506492	normal	2.85464e-06	-1.24721	down	0.611908	0.0991707	normal	probable polygalacturonase isoform X1 [Oryza sativa Japonica Group]
LOC_Os03g61829	0.676812	0.200626	normal	0.891813	-0.0500501	normal	7.52159e-13	1.36319	up	uncharacterized protein LOC9266306 [Oryza sativa Japonica Group]			OsHAD1
LOC_Os03g61900	0.963009	-0.020102	normal	7.83032e-09	-2.0164	down	0.024578	-0.404164	normal	expressed protein [Oryza sativa Japonica Group]
LOC_Os03g61910	0.694077	-0.185412	normal	3.49975e-05	-2.31459	down	0.000818636	-1.18057	down	retrotransposon protein, putative, Ty1-copia subclass, expressed [Oryza sativa Japonica Group]
LOC_Os03g62090	0.606218	-0.230168	normal	1.71498e-07	1.06512	up	0.0948561	0.449095	normal	probable cellulose synthase A catalytic subunit 5 [UDP-forming] [Oryza sativa Japonica Group]
LOC_Os03g62160	--	--	--	0.000334859	1.02088	up	0.969796	0.0154765	normal	uncharacterized protein LOC4334713 isoform X1 [Oryza sativa Japonica Group]
LOC_Os03g62200	0.0102009	0.654764	normal	0.744126	-0.0570613	normal	0.00389596	1.10549	up	ammonium transporter 3 member 2 [Oryza sativa Japonica Group]
LOC_Os03g62230	0.000286801	1.16935	up	0.832197	-0.146771	normal	--	--	--	zinc finger protein STOP1 homolog [Oryza sativa Japonica Group]
LOC_Os03g62270	0.123654	-0.61654	normal	2.90475e-14	-2.31705	down	0.0429734	-0.291376	normal	protein DETOXIFICATION 54 [Oryza sativa Japonica Group]
LOC_Os03g62330	0.0186456	-1.05743	down	0.620298	0.174566	normal	--	--	--	unknown protein [Oryza sativa Japonica Group]
LOC_Os03g62340	2.92826e-07	0.768412	normal	2.2572e-23	1.25201	up	0.189103	0.210222	normal	serine/threonine-protein kinase pakF [Oryza sativa Japonica Group]		OsRLCK122
LOC_Os03g62480	0.0484633	0.443851	normal	0.000180806	1.04749	up	--	--	--	anthocyanidin 5,3-O-glucosyltransferase [Oryza sativa Japonica Group]			OsUGT706C2
LOC_Os03g62610	0.00243547	-0.625835	normal	0.523485	0.115004	normal	1.79532e-20	-1.0938	down	uncharacterized protein YacP [Oryza sativa Japonica Group]
LOC_Os03g62670	0.0165054	-0.785827	normal	3.42998e-18	-2.4593	down	0.965058	-0.0183071	normal	probable thiol methyltransferase 2 [Oryza sativa Japonica Group]			OsHOL1
LOC_Os03g62690	0.456941	-0.362023	normal	0.000290023	-1.34209	down	0.81533	-0.0544608	normal	pentatricopeptide, putative, expressed [Oryza sativa Japonica Group]
LOC_Os03g63150	0.870573	-0.0908836	normal	4.27846e-05	-1.31828	down	0.00533267	0.475032	normal	putative disease resistance protein RGA3 [Oryza sativa Japonica Group]			Bph14
LOC_Os03g63310	3.38133e-09	1.21256	up	1.69563e-32	-1.28646	down	0.287523	0.226874	normal	4-hydroxyphenylacetaldehyde oxime monooxygenase [Oryza sativa Japonica Group]
LOC_Os03g63370	0.219316	0.365855	normal	4.92104e-12	1.16915	up	0.00473387	0.670462	normal	random slug protein 5 [Oryza sativa Japonica Group]
LOC_Os03g63400	0.00709456	0.842077	normal	0.93075	-0.0173406	normal	1.29281e-08	1.03912	up	transcription factor BTF3 homolog 4 [Oryza sativa Japonica Group]			Osj3g2BTF3
LOC_Os03g63440	--	--	--	0.00900153	-1.19713	down	0.812381	0.0766448	normal	protein FRIGIDA isoform X1 [Oryza sativa Japonica Group]
LOC_Os03g63540	--	--	--	0.0283493	1.01992	up	--	--	--	vegetative cell wall protein gp1 [Oryza sativa Japonica Group]
LOC_Os03g63710	0.000593173	0.558352	normal	1.16441e-16	1.01726	up	0.000544369	0.46833	normal	probable ADP-ribosylation factor GTPase-activating protein AGD9 [Oryza sativa Japonica Group]
LOC_Os03g63850	0.480038	-0.164431	normal	6.59923e-06	-1.13663	down	0.186746	-0.301246	normal	uncharacterized protein LOC4334832 [Oryza sativa Japonica Group]
LOC_Os03g63900	0.235167	-0.393154	normal	8.99321e-23	-2.02428	down	0.758705	-0.0527886	normal	S-norcoclaurine synthase 1 [Oryza sativa Japonica Group]
LOC_Os03g63950	3.5773e-08	-0.962697	normal	1.23011e-11	-1.12904	down	5.66014e-06	-0.581275	normal	hypothetical protein OsI_14401 [Oryza sativa Indica Group]
LOC_Os03g63970	0.301424	-0.493425	normal	0.0198145	1.12528	up	0.878784	0.0446441	normal	gibberellin 20 oxidase 1 [Oryza sativa Japonica Group]			OsGA20ox1|GNP1|SDSFL1
LOC_Os03g63999	0.0793351	-0.446951	normal	0.00233388	-1.11114	down	0.00213662	-0.665604	normal	hypothetical protein OsI_14404 [Oryza sativa Indica Group]
LOC_Os03g64010	0.474363	-0.168421	normal	7.64937e-21	-2.0822	down	7.7011e-07	-0.800815	normal	--
LOC_Os03g64050	0.00290673	-1.07608	down	--	--	--	--	--	--	hypothetical protein OsI_14409 [Oryza sativa Indica Group]
LOC_Os03g64150	0.994187	0.00491458	normal	2.37004e-10	-1.82625	down	0.290765	0.261149	normal	protein DETOXIFICATION 56 [Oryza sativa Japonica Group]
LOC_Os03g64260	2.77746e-07	1.86857	up	--	--	--	--	--	--	ethylene-responsive transcription factor 15 [Oryza sativa Japonica Group]			OsERF83
LOC_Os03g64280	0.842456	0.108228	normal	3.47083e-13	-3.1038	down	0.0265782	-0.256932	normal	DIBOA-glucoside dioxygenase BX6 [Oryza sativa Japonica Group]
LOC_Os04g01160	0.888882	-0.0778955	normal	1.66778e-09	-2.333	down	0.632082	0.123989	normal	uncharacterized protein LOC4334888 [Oryza sativa Japonica Group]			SOR1
LOC_Os04g01470	--	--	--	0.267311	0.762248	normal	3.5568e-11	2.36424	up	probable inactive methyltransferase Os04g0175900 [Oryza sativa Japonica Group]
LOC_Os04g01510	0.19525	-0.5016	normal	1.1417e-39	-2.05639	down	0.721021	0.0607127	normal	uncharacterized protein C594.04c [Oryza sativa Japonica Group]
LOC_Os04g01520	0.0990751	-0.36773	normal	2.93165e-20	-1.10341	down	0.666535	0.0630676	normal	Os04g0105400 [Oryza sativa Japonica Group]			OsNope1
LOC_Os04g01570	0.000225894	1.06725	up	0.00329993	-0.842761	normal	0.78885	0.0798522	normal	21 kDa protein [Oryza sativa Japonica Group]
LOC_Os04g01674	0.318548	0.272619	normal	5.0962e-16	-1.52375	down	0.556473	0.112486	normal	glyoxylate/hydroxypyruvate reductase HPR3 isoform X2 [Oryza sativa Japonica Group]
LOC_Os04g01780	0.0242614	-0.340799	normal	1.12904e-26	-1.81873	down	0.000313965	-0.33743	normal	uncharacterized protein LOC9270448 [Oryza sativa Japonica Group]
LOC_Os04g01850	0.36604	-0.431118	normal	--	--	--	6.07547e-05	-1.20014	down	transposon protein, putative, CACTA, En/Spm sub-class [Oryza sativa Japonica Group]
LOC_Os04g01874	0.252185	0.312673	normal	6.32164e-05	-2.62879	down	0.00654705	-0.813733	normal	probable L-type lectin-domain containing receptor kinase S.5 [Oryza sativa Japonica Group]	RLKs	OsRLCK125
LOC_Os04g01950	0.000133188	1.54336	up	--	--	--	--	--	--	uncharacterized protein LOC4334926 [Oryza sativa Japonica Group]			BLEC-Str8
LOC_Os04g02050	0.0982361	0.251927	normal	1.59908e-15	1.56248	up	6.81347e-05	0.507671	normal	LOW QUALITY PROTEIN: ATP sulfurylase 2 [Oryza sativa Japonica Group]
LOC_Os04g02620	1.20267e-05	-1.23748	down	3.3203e-13	-3.21952	down	0.836663	-0.0563333	normal	very-long-chain 3-oxoacyl-CoA reductase 1 [Oryza sativa Japonica Group]
LOC_Os04g02780	0.741174	-0.108411	normal	1.71267e-16	-1.9129	down	0.959318	-0.00736462	normal	amidase 1 [Oryza sativa Japonica Group]
LOC_Os04g02850	0.137157	-0.57569	normal	1.09623e-08	-2.88295	down	0.374427	-0.138675	normal	OSJNBa0020P07.6 [Oryza sativa Japonica Group]
LOC_Os04g02880	3.81775e-05	-1.04221	down	1.21075e-12	-2.94472	down	6.52514e-10	-1.08565	down	uncharacterized protein LOC4334965 [Oryza sativa Japonica Group]
LOC_Os04g02900	0.00456244	-0.494208	normal	1.6202e-31	-2.47013	down	2.99884e-06	-0.790805	normal	pyruvate dehydrogenase E1 component subunit alpha-3, chloroplastic [Oryza sativa Japonica Group]
LOC_Os04g03164	1.07064e-14	1.7727	up	0.0410178	0.962998	normal	4.2439e-26	1.78428	up	hypothetical protein OsJ_13599 [Oryza sativa Japonica Group]
LOC_Os04g03180	0.77265	0.106541	normal	1.82899e-08	-2.07952	down	0.650551	-0.127637	normal	LRR receptor-like serine/threonine-protein kinase ERECTA isoform X1 [Oryza sativa Japonica Group]	RLKs
LOC_Os04g03210	--	--	--	--	--	--	6.54735e-14	2.63415	up	putative receptor-like protein kinase At3g47110 [Oryza sativa Japonica Group]	RLKs
LOC_Os04g03830	0.295231	0.374378	normal	0.867428	0.0723904	normal	3.05178e-05	1.02624	up	putative wall-associated receptor kinase-like 16 [Oryza sativa Japonica Group]	RLKs
LOC_Os04g03850	--	--	--	0.00587426	1.71009	up	--	--	--	B1340F09.11 [Oryza sativa Japonica Group]
LOC_Os04g03920	0.908774	-0.07449	normal	3.58005e-17	1.59595	up	1.2283e-06	1.31469	up	uncharacterized protein LOC4334993 [Oryza sativa Japonica Group]
LOC_Os04g05010	--	--	--	8.08547e-06	1.42176	up	0.0804803	0.410337	normal	uncharacterized protein LOC4335011 [Oryza sativa Japonica Group]
LOC_Os04g06520	0.917089	-0.0611552	normal	3.64837e-22	1.87004	up	0.0918074	0.455556	normal	hypothetical protein OsJ_13694 [Oryza sativa Japonica Group]
LOC_Os04g06590	0.967157	-0.0239217	normal	8.74535e-15	2.24453	up	--	--	--	uncharacterized protein LOC4335022 [Oryza sativa Japonica Group]
LOC_Os04g07110	0.538982	0.281018	normal	0.0309004	-0.456057	normal	2.49695e-23	1.60641	up	uncharacterized protein LOC4335030 [Oryza sativa Japonica Group]
LOC_Os04g07260	0.573972	0.305514	normal	4.86319e-05	-1.66673	down	3.22363e-09	1.12674	up	OSJNBa0080E14.8 [Oryza sativa Japonica Group]
LOC_Os04g08350	0.954356	-0.0255914	normal	1.33422e-17	1.39454	up	0.882588	0.0204879	normal	bifunctional L-3-cyanoalanine synthase/cysteine synthase 2, mitochondrial isoform X1 [Oryza sativa Japonica Group]			OsCAS
LOC_Os04g08550	8.86703e-09	0.81006	normal	0.0214219	-0.498262	normal	1.04122e-07	1.13516	up	probable NAD(P)H-dependent oxidoreductase 1 [Oryza sativa Japonica Group]
LOC_Os04g08740	0.10643	0.324079	normal	1.17873e-14	-1.22479	down	0.734981	-0.0564162	normal	ethylene receptor 2 [Oryza sativa Japonica Group]			ETR2|Os-ERL1|OsETR2
LOC_Os04g09604	0.460731	-0.413314	normal	1.56993e-07	-2.23764	down	0.604052	-0.227579	normal	probable inactive methyltransferase Os04g0175900 [Oryza sativa Japonica Group]
LOC_Os04g09654	0.0883619	-0.629291	normal	2.66665e-07	-1.68269	down	0.0168443	-0.355139	normal	RecName: Full=Probable inactive methyltransferase Os04g0175900
LOC_Os04g09840	0.824359	-0.133547	normal	0.0134159	-1.06909	down	0.952733	-0.0331553	normal	OSJNBa0096F01.7 [Oryza sativa Japonica Group]
LOC_Os04g09900	0.0180359	0.893108	normal	0.0370175	-1.30273	down	2.52547e-05	1.54833	up	syn-copalyl diphosphate synthase isoform X1 [Oryza sativa Japonica Group]			OsCPS4|OsCyc1
LOC_Os04g10000	--	--	--	--	--	--	2.66366e-14	2.50808	up	momilactone A synthase-like isoform X2 [Oryza sativa Japonica Group]
LOC_Os04g10010	8.65151e-07	1.86458	up	0.00163957	1.6301	up	0.0103068	0.890709	normal	momilactone A synthase [Oryza sativa Japonica Group]			MAS|OsMAS
LOC_Os04g10060	--	--	--	--	--	--	2.12664e-22	3.26096	up	syn-pimara-7,15-diene synthase [Oryza sativa Japonica Group]			OsDTS2|OsKSL4|OsKS4
LOC_Os04g10460	0.737785	-0.176658	normal	0.00452713	-1.00743	down	0.0486758	0.39252	normal	putative amidase ARB_02965 [Oryza sativa Japonica Group]
LOC_Os04g10530	0.918537	-0.0623526	normal	0.0719061	-0.574789	normal	5.93005e-11	1.05884	up	OSJNBb0006L01.10 [Oryza sativa Japonica Group]
LOC_Os04g12010	0.38055	0.276299	normal	5.35698e-12	-1.93129	down	0.152507	0.290388	normal	uncharacterized protein LOC4335139 isoform X1 [Oryza sativa Japonica Group]
LOC_Os04g12499	0.0477121	-0.786384	normal	6.24751e-26	-3.7038	down	1.23846e-13	-1.15801	down	amino acid transporter ANT1 [Oryza sativa Japonica Group]
LOC_Os04g12530	0.368701	-0.447849	normal	1.69355e-15	-3.35148	down	0.0145318	-0.515196	normal	OSJNBa0014F04.29 [Oryza sativa Japonica Group]
LOC_Os04g12720	1.11993e-05	1.26256	up	--	--	--	--	--	--	Os04g0204100 [Oryza sativa Japonica Group]
LOC_Os04g12920	0.2137	-0.338096	normal	2.39347e-05	-1.16919	down	7.54162e-08	-0.604806	normal	hypothetical protein OsI_14853 [Oryza sativa Indica Group]
LOC_Os04g12960	0.00235425	1.02599	up	--	--	--	--	--	--	crocetin glucosyltransferase 2 [Oryza sativa Japonica Group]
LOC_Os04g12980	0.0383419	0.444365	normal	0.335018	0.191419	normal	8.60031e-11	1.01866	up	UDP-glycosyltransferase 74F2 [Oryza sativa Japonica Group]			UGT74J1
LOC_Os04g13210	1.23467e-18	2.04143	up	0.975911	0.0215598	normal	1.65223e-08	1.37932	up	ABC transporter C family member 14 [Oryza sativa Japonica Group]
LOC_Os04g13220	0.0112924	0.667672	normal	2.39503e-15	-1.60995	down	0.154012	0.287028	normal	ABC transporter C family member 4 [Oryza sativa Japonica Group]
LOC_Os04g14150	9.00065e-07	1.0844	up	0.418569	-0.138418	normal	0.0805288	-0.284907	normal	probable methyltransferase PMT20 [Oryza sativa Japonica Group]
LOC_Os04g14690	--	--	--	0.305326	-0.687495	normal	8.44494e-08	1.38496	up	probable flavin-containing monooxygenase 1 [Oryza sativa Japonica Group]
LOC_Os04g14810	--	--	--	0.375723	0.425574	normal	9.61186e-05	1.14816	up	Werner Syndrome-like exonuclease [Oryza sativa Japonica Group]
LOC_Os04g15530	0.0912784	0.643991	normal	0.722933	0.106863	normal	6.02461e-09	1.52393	up	Os04g0226340, partial [Oryza sativa Japonica Group]
LOC_Os04g15580	9.06923e-11	1.46337	up	4.24687e-05	0.727632	normal	8.87779e-10	0.874178	normal	Os04g0226600 [Oryza sativa Japonica Group]		OsRLCK138	SDK5
LOC_Os04g15690	0.767186	-0.111796	normal	3.50716e-26	-1.83324	down	7.19612e-05	1.13867	up	uncharacterized protein LOC4335218 [Oryza sativa Japonica Group]
LOC_Os04g16450	0.144469	-0.719254	normal	2.7045e-08	-2.08347	down	0.000119119	-0.638357	normal	probable aquaporin PIP2-6 [Oryza sativa Japonica Group]			OsPIP2;6
LOC_Os04g16726	--	--	--	2.17458e-13	3.5269	up	--	--	--	hypothetical protein OrsajCp082 (plastid) [Oryza sativa Japonica Group]
LOC_Os04g16728	--	--	--	5.65261e-39	4.55484	up	--	--	--	ribosomal protein S15 (plastid) [Oryza sativa Japonica Group]
LOC_Os04g16732	0.22811	0.539795	normal	5.67615e-57	4.21851	up	--	--	--	NADH dehydrogenase subunit 7 (plastid) [Oryza sativa Japonica Group]
LOC_Os04g16734	0.820692	0.11637	normal	4.58069e-16	2.40461	up	0.499487	-0.24832	normal	maturase K (chloroplast) [Oryza glumipatula]
LOC_Os04g16736	0.770921	-0.182941	normal	0.00782567	1.26666	up	0.894758	0.067443	normal	photosystem I assembly protein Ycf3 (plastid) [Oryza glaberrima]
LOC_Os04g16738	--	--	--	5.22518e-05	1.96891	up	--	--	--	ribosomal protein S4 (plastid) [Oryza sativa Japonica Group]
LOC_Os04g16742	0.746556	0.168811	normal	0.000933505	1.08424	up	0.315688	0.40403	normal	ndhB gene product [Rhynchoryza subulata]
LOC_Os04g16772	--	--	--	1.44405e-13	3.56423	up	--	--	--	ribosomal protein S19 (plastid) [Monachather paradoxus]
LOC_Os04g16818	--	--	--	1.12972e-23	3.8619	up	--	--	--	ribosomal protein S19 (plastid) [Monachather paradoxus]
LOC_Os04g16820	--	--	--	4.90619e-05	1.7471	up	0.639199	-0.167008	normal	RNA polymerase beta subunit (plastid) [Oryza sativa Japonica Group]
LOC_Os04g16842	0.648585	0.247311	normal	1.40898e-07	2.04331	up	--	--	--	RNA polymerase alpha subunit (plastid) [Oryza sativa Japonica Group]
LOC_Os04g16846	0.0892918	0.768403	normal	2.16027e-14	2.18447	up	0.959153	-0.0239965	normal	cytochrome b6 (chloroplast) [Oryza barthii]
LOC_Os04g16848	0.0814829	0.828807	normal	1.06766e-14	2.80767	up	--	--	--	photosystem II protein H (plastid) [Oryza sativa Japonica Group]
LOC_Os04g16866	0.766949	0.179216	normal	3.78271e-11	2.41105	up	0.0245566	-0.508559	normal	photosystem II protein K (chloroplast) [Oryza sativa Japonica Group]
LOC_Os04g16872	0.548684	0.340195	normal	4.72861e-06	2.52362	up	0.302378	-0.156224	normal	photosystem II protein D2 (chloroplast) [Oryza sativa Indica Group]
LOC_Os04g16874	0.464476	0.399633	normal	1.05524e-05	2.62841	up	0.995362	0.00162802	normal	photosystem II 44 kDa protein (plastid) [Oryza sativa Japonica Group]
LOC_Os04g16876	--	--	--	2.35398e-22	4.29712	up	--	--	--	putative Hooker&apos;s evening primrose chloroplast hypothetical 8.4 kDa protein in ycf9-trnS intergenic region (ORF75) [Oryza sativa Japonica Group]
LOC_Os04g16886	0.998452	-0.0011657	normal	1.26211e-05	1.11898	up	0.102177	-0.680194	normal	ribosomal protein S7 (chloroplast) [Zea mays]
LOC_Os04g17479	0.516444	-0.153792	normal	4.38331e-45	-2.18495	down	5.04752e-10	-0.605726	normal	Os04g0247500 [Oryza sativa Japonica Group]
LOC_Os04g17660	0.456764	0.362137	normal	5.81267e-11	-2.64562	down	0.00311567	-0.899743	normal	thiosulfate sulfurtransferase 16, chloroplastic [Oryza sativa Japonica Group]			OsHAC1;2
LOC_Os04g17850	--	--	--	0.011798	1.13264	up	--	--	--	putative gag-pol polyprotein [Oryza sativa Japonica Group]
LOC_Os04g18090	1.69402e-05	-0.896705	normal	1.43462e-53	-2.92605	down	0.413805	-0.0962514	normal	histone H1 [Oryza sativa Japonica Group]
LOC_Os04g20474	0.320385	-0.27084	normal	1.10062e-13	-1.3967	down	0.00114204	-0.34415	normal	UDP-glycosyltransferase 92A1 isoform X1 [Oryza sativa Japonica Group]
LOC_Os04g21320	0.119312	-0.416014	normal	4.20133e-38	-2.02927	down	0.491679	-0.128283	normal	CASP-like protein 2A1 [Oryza sativa Japonica Group]
LOC_Os04g21350	0.0623431	0.686332	normal	7.21241e-51	-2.77902	down	0.108684	-0.500788	normal	flowering-promoting factor 1-like protein 4 [Oryza sativa Japonica Group]			OsFPFL4
LOC_Os04g21790	0.0383498	0.790656	normal	0.67469	0.19663	normal	9.47897e-06	1.38823	up	OSJNBb0032D24.8 [Oryza sativa Japonica Group]
LOC_Os04g21820	2.80938e-14	1.09704	up	1.64351e-07	0.845172	normal	3.58052e-21	1.06186	up	Os04g0286300 [Oryza sativa Japonica Group]
LOC_Os04g22080	0.0593028	0.733936	normal	6.54657e-11	-2.63958	down	0.00660995	0.986955	normal	OSJNBa0065J03.5 [Oryza sativa Japonica Group]
LOC_Os04g22120	0.101614	0.497114	normal	1.45646e-14	-2.35321	down	4.9798e-15	1.66201	up	L-type lectin-domain containing receptor kinase IX.1 [Oryza sativa Japonica Group]	RLKs
LOC_Os04g22690	0.00857904	-1.03793	down	--	--	--	0.0155386	-0.889589	normal	OSJNBb0068N06.9 [Oryza sativa Japonica Group]
LOC_Os04g23040	0.255038	-0.427813	normal	1.42135e-15	-1.77799	down	0.233518	-0.166055	normal	unnamed protein product [Oryza sativa Japonica Group]
LOC_Os04g23600	--	--	--	7.61019e-06	1.21632	up	--	--	--	OSJNBb0018A10.11 [Oryza sativa Japonica Group]
LOC_Os04g23890	0.178909	-0.330299	normal	1.84226e-12	-1.01872	down	0.371151	-0.100909	normal	phototropin-2 [Oryza sativa Japonica Group]			OsNPH1b
LOC_Os04g24220	0.0637906	0.49098	normal	0.658098	-0.0864193	normal	3.62736e-34	1.80329	up	wall-associated receptor kinase 4 isoform X1 [Oryza sativa Japonica Group]	RLKs
LOC_Os04g24300	0.00343541	0.579272	normal	1.87985e-10	1.13163	up	0.0510602	0.353838	normal	OSJNBb0032D24.11 [Oryza sativa Japonica Group]
LOC_Os04g24510	0.963223	0.0214236	normal	9.20619e-05	-1.10057	down	0.245427	-0.273416	normal	OSJNBa0033H08.8 [Oryza sativa Japonica Group]		OsRLCK140
LOC_Os04g24710	0.667954	0.183227	normal	8.73202e-11	-1.43341	down	0.547981	0.131339	normal	protein ROOT PRIMORDIUM DEFECTIVE 1 [Oryza sativa Japonica Group]
LOC_Os04g24804	--	--	--	--	--	--	1.02354e-13	-1.7597	down	unnamed protein product [Oryza sativa Japonica Group]
LOC_Os04g24850	0.282969	0.443502	normal	0.000167302	-1.45354	down	0.873138	0.0683692	normal	OSJNBa0087H01.9 [Oryza sativa Japonica Group]
LOC_Os04g25060	0.00165235	0.995457	normal	1.03428e-05	-2.12413	down	--	--	--	cysteine-rich repeat secretory protein 38 [Oryza sativa Japonica Group]
LOC_Os04g25140	--	--	--	6.36949e-05	-1.02991	down	0.0318067	0.443006	normal	OSJNBa0050F15.6 [Oryza sativa Japonica Group]
LOC_Os04g25490	0.921135	-0.0709891	normal	0.00692656	0.671201	normal	9.87709e-10	1.41202	up	OSJNBa0041M06.6 [Oryza sativa Japonica Group]
LOC_Os04g25650	0.268778	0.389113	normal	1.07796e-17	-2.8202	down	--	--	--	cysteine-rich repeat secretory protein 38 [Oryza sativa Japonica Group]
LOC_Os04g25740	0.295955	-0.235155	normal	2.14063e-13	-1.51236	down	1.42087e-05	-0.560345	normal	Os04g0323500 [Oryza sativa Japonica Group]
LOC_Os04g25800	0.0628379	0.604208	normal	4.12935e-10	-1.81515	down	0.992399	0.00355597	normal	UDP-glycosyltransferase 85A3 [Oryza sativa Japonica Group]
LOC_Os04g26360	0.185413	-0.456043	normal	0.00411808	-1.74366	down	0.000960177	-0.66288	normal	putative polyprotein [Oryza sativa Japonica Group]
LOC_Os04g26380	0.36706	-0.281473	normal	6.40797e-13	-1.49321	down	1.40347e-06	-0.548822	normal	hypothetical protein OsI_15370 [Oryza sativa Indica Group]
LOC_Os04g26400	0.552432	-0.18541	normal	2.93127e-06	-1.01394	down	0.402872	-0.162567	normal	uncharacterized protein LOC109736190 [Aegilops tauschii subsp. tauschii]
LOC_Os04g26910	0.00547772	0.489854	normal	1.64689e-14	-1.07926	down	4.26259e-10	0.733983	normal	probable aldo-keto reductase 2 [Oryza sativa Japonica Group]
LOC_Os04g26920	0.172116	-0.284804	normal	1.70976e-34	-1.47592	down	0.0373886	0.225201	normal	hypothetical protein OsI_15388 [Oryza sativa Indica Group]
LOC_Os04g27020	0.138675	0.727167	normal	0.000277813	-1.21823	down	1.36666e-11	2.37015	up	ent-cassadiene C2-hydroxylase-like [Oryza sativa Japonica Group]
LOC_Os04g27060	0.775813	0.165619	normal	0.000193142	-1.56861	down	--	--	--	RecName: Full=Probable aldo-keto reductase 3
LOC_Os04g27190	--	--	--	0.000271963	-1.92806	down	0.159962	-0.514955	normal	alpha-humulene synthase [Oryza sativa Japonica Group]			OsTPS19
LOC_Os04g27250	0.00283098	-0.529752	normal	4.46186e-20	-1.85675	down	2.10421e-16	-0.652556	normal	uncharacterized protein LOC4335520 isoform X1 [Oryza sativa Japonica Group]
LOC_Os04g27400	4.19163e-08	2.15084	up	--	--	--	--	--	--	OSJNBb0062B06.5 [Oryza sativa Japonica Group]
LOC_Os04g27750	0.0941491	-0.638468	normal	4.14141e-11	-1.93562	down	0.110128	-0.520569	normal	Os04g0344800 [Oryza sativa Japonica Group]
LOC_Os04g27790	--	--	--	0.000168006	1.92197	up	--	--	--	alpha-humulene synthase isoform X1 [Oryza sativa Japonica Group]			OsTPS24
LOC_Os04g27810	0.87892	0.0855875	normal	1.07514e-05	1.40235	up	--	--	--	hypothetical protein LOC_Os11g33280 [Oryza sativa Japonica Group]
LOC_Os04g27950	0.160622	-0.415464	normal	1.02783e-11	-1.27859	down	0.511854	0.124472	normal	unnamed protein product [Oryza sativa Japonica Group]
LOC_Os04g28780	3.33779e-05	1.31277	up	0.114279	-0.452878	normal	0.00010844	0.92882	normal	G-type lectin S-receptor-like serine/threonine-protein kinase At2g19130 isoform X1 [Oryza sativa Japonica Group]	RLKs		SDRLK-25
LOC_Os04g29550	0.518743	0.259102	normal	2.9344e-10	-2.32623	down	0.757692	-0.0921657	normal	putative ripening-related protein 1 [Oryza sativa Japonica Group]
LOC_Os04g29580	0.00910088	1.01842	up	0.000338708	1.62079	up	2.33335e-11	1.5841	up	wall-associated receptor kinase 2 isoform X1 [Oryza sativa Japonica Group]	RLKs
LOC_Os04g29680	0.182952	0.663116	normal	0.503713	0.265803	normal	1.10657e-43	1.75329	up	putative wall-associated receptor kinase-like 16 [Oryza sativa Japonica Group]	RLKs
LOC_Os04g29810	0.949863	0.0433794	normal	0.195647	-0.637174	normal	8.60031e-11	1.2568	up	Os04g0367000 [Oryza sativa Japonica Group]
LOC_Os04g30010	--	--	--	6.72375e-05	1.59009	up	2.72592e-06	1.28393	up	wall-associated receptor kinase 2 [Oryza sativa Japonica Group]	RLKs	OsRLCK143
LOC_Os04g30110	0.0799294	0.659336	normal	0.734279	-0.0998551	normal	0.000116872	1.27944	up	wall-associated receptor kinase 5-like [Oryza sativa Japonica Group]	RLKs
LOC_Os04g30160	0.00133071	0.967931	normal	0.02509	0.520638	normal	4.20783e-09	1.14221	up	wall-associated receptor kinase 2 [Oryza sativa Japonica Group]	RLKs
LOC_Os04g30180	--	--	--	4.93745e-05	-1.52086	down	0.856984	0.0508649	normal	unnamed protein product [Oryza sativa Japonica Group]
LOC_Os04g30240	0.00583573	0.602263	normal	0.00282346	-0.608083	normal	1.88168e-50	1.35341	up	wall-associated receptor kinase 2 [Oryza sativa Japonica Group]	RLKs
LOC_Os04g30250	0.855323	0.0991443	normal	4.8368e-26	-2.14782	down	0.757417	0.0515014	normal	wall-associated receptor kinase 2 [Oryza sativa Japonica Group]	RLKs
LOC_Os04g30490	1.03683e-07	1.46015	up	0.162281	-0.64297	normal	2.14982e-17	1.55381	up	protein DETOXIFICATION 16 [Oryza sativa Japonica Group]
LOC_Os04g30720	--	--	--	0.00799118	1.12255	up	--	--	--	kinesin-like protein KIF22 [Oryza sativa Japonica Group]
LOC_Os04g30920	--	--	--	1.23057e-05	1.62036	up	--	--	--	OSJNBa0083D01.13 [Oryza sativa Japonica Group]
LOC_Os04g30930	0.00434262	0.633968	normal	4.10281e-06	1.11765	up	0.0183184	0.636103	normal	OSJNBa0083D01.14 [Oryza sativa Japonica Group]
LOC_Os04g31030	0.0262275	0.376673	normal	1.50465e-27	1.40578	up	3.89458e-13	0.779738	normal	RPM1-interacting protein 4 [Oryza sativa Japonica Group]
LOC_Os04g31120	0.616033	-0.162523	normal	4.09545e-40	-1.88564	down	0.000141775	-0.626508	normal	F-box/kelch-repeat protein At1g67480 [Oryza sativa Japonica Group]
LOC_Os04g31340	0.0838489	-0.397184	normal	3.25649e-31	-2.56026	down	1.22487e-06	-0.565425	normal	SNF1-related protein kinase regulatory subunit gamma-1 [Oryza sativa Japonica Group]
LOC_Os04g31550	0.194674	-0.484213	normal	0.00150017	-1.22032	down	0.0103716	-0.665747	normal	uncharacterized protein LOC9269698 [Oryza sativa Japonica Group]
LOC_Os04g31760	0.0387884	-0.690321	normal	6.62278e-14	-3.50997	down	2.51098e-09	-1.25673	down	Os04g0387000 [Oryza sativa Japonica Group]
LOC_Os04g32030	0.921135	-0.0621916	normal	3.54527e-05	-1.60981	down	0.370034	-0.356552	normal	hypothetical protein OsI_15670 [Oryza sativa Indica Group]
LOC_Os04g32380	0.962023	-0.030663	normal	--	--	--	1.15321e-06	-1.50606	down	OSJNBa0072K14.10 [Oryza sativa Japonica Group]
LOC_Os04g32460	0.425836	-0.132573	normal	1.50765e-37	-1.40376	down	0.572468	-0.0708863	normal	transport inhibitor response 1-like protein Os04g0395600 [Oryza sativa Japonica Group]			OsAFB2
LOC_Os04g32480	1.52406e-10	2.14236	up	0.538781	-0.23373	normal	--	--	--	protein TIFY 9 [Oryza sativa Japonica Group]
LOC_Os04g32590	0.356086	-0.250498	normal	5.09755e-13	-1.63809	down	1.38189e-13	-1.02486	down	hypothetical protein OsJ_14636 [Oryza sativa Japonica Group]
LOC_Os04g32740	0.115586	0.288443	normal	2.05767e-78	-4.58258	down	0.430431	-0.236597	normal	nudix hydrolase 12, mitochondrial [Oryza sativa Japonica Group]
LOC_Os04g32920	2.80213e-17	1.69911	up	0.65971	0.221074	normal	1.96815e-17	1.09469	up	RecName: Full=Potassium transporter 1; AltName: Full=OsHAK1			OsHAK1
LOC_Os04g33070	0.874855	-0.101418	normal	4.50804e-06	-1.71932	down	0.0847518	-0.627252	normal	hypothetical protein OsI_15759 [Oryza sativa Indica Group]
LOC_Os04g33080	0.879453	-0.0419276	normal	6.27782e-54	-2.01472	down	0.0144344	-0.301673	normal	probable protein phosphatase 2C 39 [Oryza sativa Japonica Group]
LOC_Os04g33110	0.896627	0.0634304	normal	0.00593464	1.02778	up	1.15796e-05	-0.614621	normal	hypothetical protein OsI_15761 [Oryza sativa Indica Group]
LOC_Os04g33240	0.0764131	0.672275	normal	3.07636e-07	-1.47679	down	0.952892	-0.0236698	normal	momilactone A synthase-like [Oryza sativa Japonica Group]
LOC_Os04g33310	0.990426	-0.00502827	normal	1.04601e-15	-1.44844	down	0.734004	-0.0568962	normal	uncharacterized protein LOC4335754 [Oryza sativa Japonica Group]
LOC_Os04g33350	0.253742	0.501379	normal	0.00661427	-1.13717	down	0.464238	-0.227979	normal	Os04g0407500 [Oryza sativa Japonica Group]
LOC_Os04g33390	2.38062e-06	1.02471	up	0.435331	-0.219026	normal	3.18241e-07	1.19412	up	arogenate dehydratase/prephenate dehydratase 6, chloroplastic [Oryza sativa Japonica Group]
LOC_Os04g33460	0.000221733	-0.841	normal	5.25162e-53	3.09966	up	5.42133e-07	0.981678	normal	OSJNBa0042I15.21 [Oryza sativa Japonica Group]			OsBEIIa|OsSBE4|RBE4
LOC_Os04g33470	0.795081	0.0964239	normal	3.47166e-19	1.39861	up	0.125163	0.225361	normal	Os04g0409500 [Oryza sativa Japonica Group]
LOC_Os04g33490	0.347757	-0.203627	normal	1.78287e-42	1.29032	up	0.645885	0.07659	normal	neutral/alkaline invertase 3, chloroplastic-like [Oryza sativa Japonica Group]
LOC_Os04g33600	0.299814	0.383779	normal	6.62265e-13	-1.79149	down	3.87315e-08	0.980898	normal	Os04g0412000, partial [Oryza sativa Japonica Group]
LOC_Os04g33610	0.963113	0.0194204	normal	1.97145e-11	-1.1691	down	2.20536e-06	0.687003	normal	uncharacterized protein LOC4335778 [Oryza sativa Japonica Group]			OsBIC1
LOC_Os04g33650	0.801035	-0.135728	normal	0.000285856	-1.29583	down	0.000732134	-0.758789	normal	hypothetical protein OsJ_14728 [Oryza sativa Japonica Group]
LOC_Os04g33830	0.00465157	-0.788005	normal	1.27733e-18	-1.87628	down	0.00187157	-0.375836	normal	photosystem I subunit O [Oryza sativa Japonica Group]
LOC_Os04g33860	0.0308325	0.468695	normal	1.49917e-13	-1.55101	down	0.808618	-0.058162	normal	uncharacterized protein LOC4335802 [Oryza sativa Japonica Group]			ACL1
LOC_Os04g33950	0.998279	0.0010953	normal	3.41676e-11	1.0072	up	0.881082	-0.0499156	normal	transcription factor E2FA isoform X2 [Oryza sativa Japonica Group]
LOC_Os04g33990	0.775966	-0.18775	normal	0.000128234	-1.40898	down	0.548801	-0.121792	normal	protein YLS9 [Oryza sativa Japonica Group]
LOC_Os04g34000	0.371327	0.307794	normal	8.11226e-10	0.990256	normal	1.82257e-16	1.5087	up	digalactosyldiacylglycerol synthase 1, chloroplastic [Oryza sativa Japonica Group]
LOC_Os04g34180	1.96254e-09	2.32062	up	0.61737	0.333607	normal	--	--	--	OSJNBb0108J11.10 [Oryza sativa Japonica Group]
LOC_Os04g34240	--	--	--	--	--	--	0.00114006	-1.0185	down	histone H3-like centromeric protein CSE4 [Oryza sativa Japonica Group]
LOC_Os04g34270	0.539065	-0.22859	normal	3.52354e-10	1.14751	up	8.16545e-06	0.607361	normal	Os04g0419900, partial [Oryza sativa Japonica Group]			SDRLK-52
LOC_Os04g34460	0.00583103	-0.713756	normal	2.39944e-06	-1.2247	down	0.00116439	-0.311967	normal	probable plastid-lipid-associated protein 7, chloroplastic isoform X1 [Oryza sativa Japonica Group]			OsFBN5
LOC_Os04g35140	0.0214415	0.61583	normal	0.0135388	1.10935	up	0.00448174	0.478367	normal	subtilisin-like protease SBT1.7 [Oryza sativa Japonica Group]
LOC_Os04g35510	0.0250926	0.620705	normal	8.2779e-09	1.26519	up	0.221185	-0.377854	normal	centromere-associated protein E isoform X2 [Oryza sativa Japonica Group]
LOC_Os04g35540	5.51586e-06	0.988599	normal	0.131181	-0.239634	normal	3.2126e-13	1.41192	up	amino-acid permease BAT1 homolog [Oryza sativa Japonica Group]
LOC_Os04g35560	0.466588	-0.217896	normal	1.39752e-21	1.05701	up	0.45762	-0.207669	normal	glutathione S-transferase TCHQD [Oryza sativa Japonica Group]			OsTCHQD1
LOC_Os04g35680	4.32551e-08	1.80048	up	--	--	--	--	--	--	U-box domain-containing protein 26 [Oryza sativa Japonica Group]
LOC_Os04g35760	--	--	--	9.55485e-06	-1.58483	down	0.0143887	0.431522	normal	uncharacterized protein LOC4335917 [Oryza sativa Japonica Group]
LOC_Os04g35790	0.152435	-0.390622	normal	2.06722e-28	-2.53391	down	0.61254	-0.209485	normal	glycolipid transfer protein 3 [Oryza sativa Japonica Group]
LOC_Os04g35890	0.07317	0.826754	normal	2.06751e-10	1.32373	up	0.335965	0.393233	normal	serine/threonine-protein kinase-like protein CCR4 [Oryza sativa Japonica Group]
LOC_Os04g36070	0.926916	-0.0466031	normal	0.000118248	1.161	up	0.269362	-0.370804	normal	two-component response regulator ORR1 [Oryza sativa Japonica Group]			OsRR1
LOC_Os04g36670	0.523897	-0.332008	normal	1.98954e-09	-2.62434	down	0.585604	-0.246251	normal	protein AUXIN-REGULATED GENE INVOLVED IN ORGAN SIZE [Oryza sativa Japonica Group]			OsARGOS
LOC_Os04g36800	--	--	--	0.000156779	-1.71485	down	0.230822	0.41629	normal	3-oxoacyl-[acyl-carrier-protein] synthase I, chloroplastic [Oryza sativa Japonica Group]
LOC_Os04g37490	0.0153021	0.794169	normal	4.6177e-05	0.988124	normal	7.58318e-10	1.86561	up	Os04g0447700 [Oryza sativa Japonica Group]
LOC_Os04g37570	0.921561	-0.0650325	normal	1.02021e-05	1.38707	up	--	--	--	aspartic proteinase nepenthesin-2 [Oryza sativa Japonica Group]			OsAP37
LOC_Os04g37670	3.7385e-13	1.55864	up	7.64648e-06	0.708537	normal	7.44015e-06	0.853092	normal	uncharacterized membrane protein At3g27390 [Oryza sativa Japonica Group]
LOC_Os04g37700	0.550074	0.334931	normal	9.46654e-13	1.38592	up	0.565925	0.266486	normal	uncharacterized protein LOC4335993 [Oryza sativa Japonica Group]
LOC_Os04g37710	0.585452	-0.162424	normal	1.23677e-22	1.10206	up	0.0119666	-0.425427	normal	H0818E04.16 [Oryza sativa]
LOC_Os04g37820	0.630714	-0.201703	normal	1.57902e-64	-2.78347	down	0.00356275	-0.365942	normal	7-deoxyloganetin glucosyltransferase [Oryza sativa Japonica Group]
LOC_Os04g37904	0.0187046	0.323663	normal	2.05468e-30	1.11909	up	3.57896e-07	0.535498	normal	probable protein phosphatase 2C 41 [Oryza sativa Japonica Group]
LOC_Os04g37970	--	--	--	--	--	--	5.64102e-06	1.2629	up	OSJNBa0086B14.28 [Oryza sativa Japonica Group]
LOC_Os04g37980	0.964306	-0.0176939	normal	1.65632e-34	-3.57368	down	0.0429458	0.242156	normal	sugar transport protein 5 [Oryza sativa Japonica Group]			OsMST1
LOC_Os04g37990	0.000200367	-1.13825	down	2.07766e-32	-3.17964	down	8.31433e-06	-0.682779	normal	sugar transport protein 5 [Oryza sativa Japonica Group]
LOC_Os04g38310	--	--	--	1.16119e-05	1.17697	up	0.122684	0.581139	normal	uncharacterized protein LOC4336021 [Oryza sativa Japonica Group]			HN1L
LOC_Os04g38370	0.042312	-0.551022	normal	0.105668	-0.859228	normal	0.000310458	-1.28477	down	uncharacterized protein LOC107277705 [Oryza sativa Japonica Group]
LOC_Os04g38390	0.127109	-0.269779	normal	1.30636e-08	-1.05134	down	1.79218e-08	0.663047	normal	uncharacterized protein LOC4336027 [Oryza sativa Japonica Group]
LOC_Os04g38410	4.11412e-07	-1.21025	down	0.162637	-0.22907	normal	0.00525772	-0.347531	normal	chlorophyll a-b binding protein CP24, chloroplastic [Oryza sativa Japonica Group]			CP24
LOC_Os04g38450	0.222907	0.299334	normal	6.55793e-14	-1.12387	down	5.35659e-05	0.495471	normal	OSJNBa0036B21.10 [Oryza sativa Japonica Group]
LOC_Os04g38480	0.00154428	0.489129	normal	3.71091e-34	1.31478	up	2.57295e-12	0.647873	normal	somatic embryogenesis receptor kinase 1 [Oryza sativa Japonica Group]	RLKs		SERK2|OsSERK2
LOC_Os04g38500	--	--	--	0.000342741	1.482	up	--	--	--	OSJNBa0036B21.15 [Oryza sativa Japonica Group]
LOC_Os04g38530	0.581882	-0.16037	normal	3.11506e-32	-2.64265	down	0.0672427	0.336973	normal	aldose 1-epimerase [Oryza sativa Japonica Group]
LOC_Os04g38540	0.181745	0.551543	normal	6.39486e-11	-2.70895	down	8.10165e-09	1.5858	up	aldose 1-epimerase [Oryza sativa Japonica Group]
LOC_Os04g38720	0.382957	-0.406352	normal	1.1223e-05	-1.08699	down	0.154213	0.36466	normal	NAC domain-containing protein 92 [Oryza sativa Japonica Group]			OsNAC2|OsTIL1|OMTN2|OsORE1
LOC_Os04g38750	0.116182	-0.30588	normal	4.22123e-06	-1.0183	down	0.906143	0.0202244	normal	30S ribosomal protein 3, chloroplastic [Oryza sativa Japonica Group]
LOC_Os04g38880	0.392827	0.297314	normal	1.01158e-06	1.3643	up	0.202454	0.437337	normal	Os04g0462600 [Oryza sativa Japonica Group]
LOC_Os04g38914	0.0480466	-0.497649	normal	1.34845e-09	-1.72553	down	1.60248e-25	-0.944015	normal	Os04g0463100, partial [Oryza sativa Japonica Group]
LOC_Os04g39010	--	--	--	3.05822e-27	3.1857	up	4.27328e-11	2.2733	up	uncharacterized protein LOC4336080 isoform X1 [Oryza sativa Japonica Group]
LOC_Os04g39130	0.467833	-0.331643	normal	0.702327	-0.193935	normal	6.23227e-09	-1.01259	down	OSJNBb0048E02.10 [Oryza sativa Japonica Group]
LOC_Os04g39140	0.742686	-0.154521	normal	1.4855e-05	-1.1951	down	0.0351826	-0.322578	normal	uncharacterized protein LOC4336090 [Oryza sativa Japonica Group]
LOC_Os04g39300	0.483631	-0.324725	normal	0.000223586	-1.28871	down	9.50478e-05	0.631127	normal	uncharacterized protein LOC107280571 [Oryza sativa Japonica Group]
LOC_Os04g39320	0.880993	-0.0718638	normal	1.00887e-24	-1.66292	down	1.48177e-44	1.13172	up	unnamed protein product [Oryza sativa Japonica Group]
LOC_Os04g39350	0.275124	0.322863	normal	1.52722e-08	1.10587	up	3.81121e-17	1.14884	up	uncharacterized protein LOC4336109 [Oryza sativa Japonica Group]			OsHIPP19
LOC_Os04g39380	0.0322467	0.961812	normal	5.36583e-06	2.06534	up	0.00852435	0.760247	normal	uncharacterized protein LOC9266035 [Oryza sativa Japonica Group]
LOC_Os04g39430	0.0555212	-0.540231	normal	5.75684e-06	-1.28765	down	0.0020461	-0.431842	normal	cytochrome P450 724B1 [Oryza sativa Japonica Group]			D11|CPB1|CYP724B1|GNS4|PMM1
LOC_Os04g39520	0.40845	-0.234467	normal	4.89425e-11	-2.63071	down	0.0579835	-0.308608	normal	hypothetical protein OsJ_15138 [Oryza sativa Japonica Group]
LOC_Os04g39814	0.27795	-0.279096	normal	1.59028e-11	-1.45931	down	0.0207947	-0.315824	normal	PUTATIVE PSEUDOGENE: RecName: Full=Putative beta-glucosidase 9; Short=Os4bglu9; Flags: Precursor
LOC_Os04g39950	0.0103656	-0.695211	normal	1.13213e-10	-1.53396	down	0.0735966	-0.216023	normal	uncharacterized protein LOC4336148 [Oryza sativa Japonica Group]
LOC_Os04g39970	0.304364	-0.393554	normal	1.38013e-11	-1.59829	down	0.822317	0.042328	normal	Os04g0475500 [Oryza sativa Japonica Group]			OsV4
LOC_Os04g39980	5.20232e-05	-1.16967	down	7.6668e-07	-1.14551	down	0.672923	-0.132334	normal	2-oxoglutarate-dependent dioxygenase DAO [Oryza sativa Japonica Group]			DAO
LOC_Os04g40520	0.0784677	-0.314776	normal	1.54293e-39	-2.16249	down	0.0227505	-0.381167	normal	OSJNBb0011N17.8 [Oryza sativa Japonica Group]
LOC_Os04g40530	0.0543416	-0.731875	normal	1.69169e-06	-1.67182	down	0.0950912	-0.293824	normal	uncharacterized protein LOC4336185 [Oryza sativa Japonica Group]
LOC_Os04g40540	0.159496	-0.31447	normal	5.69807e-11	-1.0239	down	0.19805	-0.200151	normal	protein-L-isoaspartate O-methyltransferase [Oryza sativa Japonica Group]			OsPIMT2
LOC_Os04g40630	0.882948	-0.0890385	normal	6.37211e-12	1.20032	up	1.93054e-12	1.23271	up	BTB/POZ and TAZ domain-containing protein 1 isoform X1 [Oryza sativa Japonica Group]
LOC_Os04g40730	0.717352	0.188141	normal	1.85378e-06	-1.10444	down	0.0816376	0.353708	normal	very-long-chain 3-oxoacyl-CoA reductase 1 [Oryza sativa Japonica Group]			WSL3
LOC_Os04g40990	0.849104	-0.0929954	normal	8.09859e-14	-3.40836	down	0.0823777	-0.639934	normal	malate synthase [Oryza sativa Japonica Group]
LOC_Os04g41050	0.720275	0.204833	normal	--	--	--	9.61186e-05	1.22942	up	OJ991113_30.9 [Oryza sativa Japonica Group]
LOC_Os04g41130	0.852885	0.13171	normal	3.96824e-08	1.60477	up	0.765245	-0.104268	normal	protein FLOWERING LOCUS T [Oryza sativa Japonica Group]
LOC_Os04g41229	0.310834	-0.317179	normal	1.02063e-10	-1.7027	down	1.28352e-06	-0.639793	normal	transcription factor bHLH129 [Oryza sativa Japonica Group]			HBP1
LOC_Os04g41320	0.000164786	0.526921	normal	1.02512e-16	1.01337	up	0.939243	-0.018782	normal	CMP-sialic acid transporter 4 [Oryza sativa Japonica Group]
LOC_Os04g41340	0.0475825	-0.496611	normal	3.26601e-18	1.3543	up	0.886684	0.0238818	normal	phosphoglycolate phosphatase 1B, chloroplastic [Oryza sativa Japonica Group]			Os4NPP1
LOC_Os04g41380	0.117154	0.569287	normal	0.762937	0.232156	normal	1.22937e-05	1.4419	up	uncharacterized protein LOC4336247 [Oryza sativa Japonica Group]
LOC_Os04g41400	7.98997e-14	1.51	up	0.657948	-0.248676	normal	0.664136	0.137197	normal	protein NRT1/ PTR FAMILY 4.5-like isoform X1 [Oryza sativa Japonica Group]
LOC_Os04g41570	1.01573e-05	-1.0677	down	1.41251e-05	0.551204	normal	0.603608	0.084964	normal	transcription factor bHLH113 [Oryza sativa Japonica Group]			OsbHLH65
LOC_Os04g41620	2.82704e-07	1.8845	up	0.331005	0.607433	normal	0.000275977	0.883842	normal	chitinase IIb [Oryza sativa Japonica Group]
LOC_Os04g41680	0.000538037	1.26009	up	0.475944	0.407529	normal	0.00704785	0.890985	normal	chitinase 5 [Oryza sativa Japonica Group]			OsChia4a
LOC_Os04g41860	0.45615	0.302908	normal	0.0310491	0.588453	normal	2.33226e-06	1.55282	up	uncharacterized protein LOC4336276 [Oryza sativa Japonica Group]
LOC_Os04g41875	0.00225364	1.17252	up	0.19902	0.582426	normal	--	--	--	Os04g0496150 [Oryza sativa Japonica Group]
LOC_Os04g41930	0.575557	-0.153896	normal	2.81872e-19	-1.75655	down	0.0132263	-0.435187	normal	uncharacterized protein LOC107277775 [Oryza sativa Japonica Group]
LOC_Os04g41970	--	--	--	0.00100263	0.836712	normal	1.47352e-05	1.13428	up	endoglucanase 12 [Oryza sativa Japonica Group]			OsGLU3|RT
LOC_Os04g42340	5.32103e-07	1.02413	up	0.0308564	-0.518676	normal	0.0370627	-0.356285	normal	uncharacterized protein LOC4336313 [Oryza sativa Japonica Group]
LOC_Os04g42470	0.114571	-0.230038	normal	6.09028e-11	-1.08795	down	8.56655e-08	-0.524879	normal	F-box/LRR-repeat protein 14 [Oryza sativa Japonica Group]
LOC_Os04g42480	0.00541329	0.477733	normal	5.9001e-32	1.36648	up	0.000390856	0.421669	normal	unnamed protein product [Oryza sativa Japonica Group]		OsRLCK153
LOC_Os04g43200	--	--	--	0.00760932	-1.12197	down	--	--	--	peroxygenase [Oryza sativa Japonica Group]			EFA27|OsClo5
LOC_Os04g43380	0.0185541	-0.900866	normal	2.00908e-06	-1.4283	down	0.191577	-0.46613	normal	PUTATIVE PSEUDOGENE: RecName: Full=Putative beta-glucosidase 15; Short=Os4bglu15
LOC_Os04g43390	0.806904	-0.156539	normal	3.41702e-21	-1.48301	down	0.340296	-0.187301	normal	beta-glucosidase 16 isoform X3 [Oryza sativa Japonica Group]
LOC_Os04g43400	0.41023	-0.357794	normal	8.75214e-07	-1.13538	down	0.604537	-0.215728	normal	PUTATIVE PSEUDOGENE: RecName: Full=Putative beta-glucosidase 17; Short=Os4bglu17; Flags: Precursor
LOC_Os04g43410	0.047656	-0.564981	normal	4.38078e-05	-1.35339	down	0.00356275	-0.67343	normal	beta-glucosidase 18 [Oryza sativa Japonica Group]
LOC_Os04g43440	0.80737	-0.165384	normal	0.00205015	1.73427	up	6.43556e-05	0.923053	normal	hypothetical protein OsI_16631 [Oryza sativa Indica Group]
LOC_Os04g43490	0.278392	0.525362	normal	0.00049932	1.08964	up	0.612965	0.186214	normal	casein kinase I [Oryza sativa Japonica Group]
LOC_Os04g43550	0.790389	-0.10499	normal	8.83284e-12	-1.29682	down	0.86154	-0.0424087	normal	dCTP pyrophosphatase 1 [Oryza sativa Japonica Group]
LOC_Os04g43650	0.0427117	0.931304	normal	2.87058e-39	2.6302	up	0.195493	0.300313	normal	probable low-specificity L-threonine aldolase 1 [Oryza sativa Japonica Group]
LOC_Os04g43660	0.000915777	1.38828	up	3.8225e-06	2.51066	up	--	--	--	uncharacterized protein LOC4336405 [Oryza sativa Japonica Group]
LOC_Os04g43670	1.75746e-06	1.8887	up	1.23487e-05	1.53123	up	--	--	--	uncharacterized protein LOC4336406 [Oryza sativa Japonica Group]
LOC_Os04g43680	1.34388e-29	1.73243	up	0.0848797	0.530791	normal	0.0203696	0.731513	normal	myb-related protein Myb4 [Oryza sativa Japonica Group]			Osmyb4
LOC_Os04g43820	--	--	--	0.0312281	-1.20481	down	--	--	--	--
LOC_Os04g43990	0.00445056	-0.42445	normal	3.19474e-12	-1.78462	down	3.86084e-10	-1.06714	down	uncharacterized protein LOC4336422 [Oryza sativa Japonica Group]			OsS40-13
LOC_Os04g44200	--	--	--	7.24218e-06	-2.54737	down	0.0307771	-0.373268	normal	psbQ-like protein 3, chloroplastic [Oryza sativa Japonica Group]
LOC_Os04g44300	0.912928	-0.0469392	normal	4.14848e-12	-1.31707	down	4.84466e-06	1.05042	up	probable metal-nicotianamine transporter YSL13 [Oryza sativa Japonica Group]			OsYSL13
LOC_Os04g44320	6.0915e-09	1.56365	up	0.0500098	0.484528	normal	0.0305154	0.406265	normal	probable metal-nicotianamine transporter YSL12 [Oryza sativa Japonica Group]			OsYSL12
LOC_Os04g44340	0.00209618	-0.667582	normal	5.54308e-10	-1.79062	down	0.0931907	-0.167757	normal	uncharacterized protein LOC4336446 [Oryza sativa Japonica Group]
LOC_Os04g44500	0.0793329	0.671019	normal	5.63266e-11	-2.35746	down	--	--	--	GEM-like protein 4 [Oryza sativa Japonica Group]			OsABAR1
LOC_Os04g44510	0.356638	0.440685	normal	4.29487e-08	-1.90103	down	--	--	--	GEM-like protein 4 [Oryza sativa Japonica Group]
LOC_Os04g44650	0.677876	0.147021	normal	2.77539e-19	-1.62376	down	0.0396222	-0.304195	normal	OSJNBa0074L08.8 [Oryza sativa Japonica Group]
LOC_Os04g44670	--	--	--	0.000740478	1.03117	up	0.00950646	0.825341	normal	uncharacterized protein LOC4336472 isoform X1 [Oryza sativa Japonica Group]
LOC_Os04g44750	0.00106369	0.707921	normal	1.0839e-22	1.45871	up	1.95511e-06	0.848202	normal	probable polyol transporter 4 [Oryza sativa Japonica Group]
LOC_Os04g44900	2.10055e-06	0.696133	normal	2.66805e-13	1.34181	up	0.0635387	0.346586	normal	L-type lectin-domain containing receptor kinase IV.1 [Oryza sativa Japonica Group]	RLKs
LOC_Os04g44910	2.98734e-17	1.31932	up	0.000146099	0.73314	normal	1.50242e-15	1.06789	up	L-type lectin-domain containing receptor kinase IV.1 [Oryza sativa Japonica Group]	RLKs
LOC_Os04g44950	0.000386784	-0.63761	normal	2.26538e-07	-1.23213	down	0.0072787	0.365444	normal	salutaridine reductase [Oryza sativa Japonica Group]
LOC_Os04g45210	0.177036	-0.45762	normal	5.36083e-16	-1.67407	down	0.21247	-0.166444	normal	peroxisomal membrane protein 11-4 [Oryza sativa Japonica Group]
LOC_Os04g45220	0.556798	-0.176679	normal	2.90422e-12	-1.25033	down	0.117308	-0.298439	normal	OSJNBb0020O11.13 [Oryza sativa Japonica Group]
LOC_Os04g45290	0.023957	0.551411	normal	9.57068e-10	-1.18624	down	0.000125071	0.655004	normal	beta-fructofuranosidase 1 [Oryza sativa Japonica Group]			OsINV2
LOC_Os04g45370	0.0993441	0.377067	normal	3.50816e-13	-1.14112	down	0.000457193	0.438672	normal	auxin-responsive protein SAUR36 [Oryza sativa Japonica Group]
LOC_Os04g45480	--	--	--	5.93632e-06	1.12961	up	0.260707	0.351469	normal	Os04g0538000, partial [Oryza sativa Japonica Group]
LOC_Os04g45730	0.841784	-0.117632	normal	5.68059e-07	-1.22224	down	0.261079	-0.408364	normal	probable receptor-like protein kinase At1g33260 [Oryza sativa Japonica Group]	RLKs	OsRLCK154	STRK1
LOC_Os04g45750	0.260158	-0.574378	normal	7.24339e-06	-1.31724	down	--	--	--	Os04g0541100, partial [Oryza sativa Japonica Group]			GT-2
LOC_Os04g45890	1.2236e-53	-4.94242	down	3.23583e-06	1.82124	up	--	--	--	OSJNBb0103I08.13 [Oryza sativa Japonica Group]
LOC_Os04g46160	0.854715	-0.102381	normal	0.000550097	1.13869	up	0.44252	0.246536	normal	OSJNBa0079A21.10 [Oryza sativa Japonica Group]
LOC_Os04g46220	0.886453	0.0393396	normal	3.40405e-22	-1.38888	down	0.222848	-0.138662	normal	ethylene-responsive transcription factor 2 [Oryza sativa Japonica Group]			OsERF1
LOC_Os04g46320	0.225171	0.46931	normal	2.33103e-15	1.59165	up	0.918881	0.0487473	normal	putative kinase-like protein TMKL1 [Oryza sativa Japonica Group]		OsRLCK156
LOC_Os04g46440	--	--	--	1.48886e-35	2.03246	up	8.68447e-08	1.34888	up	ethylene-responsive transcription factor ERF038 [Oryza sativa Japonica Group]			OsERF34
LOC_Os04g46444	--	--	--	2.5535e-06	1.4858	up	--	--	--	Os04g0550300 [Oryza sativa Japonica Group]
LOC_Os04g46750	0.111028	0.428272	normal	1.56844e-25	1.2564	up	0.826721	0.0323867	normal	LOW QUALITY PROTEIN: putative glucuronosyltransferase PGSIP8 [Oryza sativa Japonica Group]
LOC_Os04g46860	0.476324	-0.15178	normal	3.69032e-20	-1.333	down	0.130447	-0.240653	normal	scarecrow-like protein 27 [Oryza sativa Japonica Group]			OsSCL6-IIc
LOC_Os04g46930	--	--	--	0.000144309	-1.02112	down	0.702662	-0.0807071	normal	serine racemase [Oryza sativa Japonica Group]			SerR
LOC_Os04g46960	0.0802325	0.304358	normal	5.38227e-24	1.08939	up	7.88609e-07	0.465625	normal	probable phospholipid hydroperoxide glutathione peroxidase [Oryza sativa Japonica Group]			OsGPX1
LOC_Os04g46970	0.0143216	0.514421	normal	0.490138	0.475294	normal	2.73826e-44	3.35422	up	Os04g0556400, partial [Oryza sativa Japonica Group]
LOC_Os04g46990	2.71465e-32	2.55747	up	0.0813936	1.06055	normal	0.0360666	0.844693	normal	cis-zeatin O-glucosyltransferase 1 [Oryza sativa Japonica Group]			cZOGT2
LOC_Os04g47140	0.00378927	-1.07468	down	0.000149435	0.767646	normal	0.842562	0.0742574	normal	uncharacterized protein LOC4336640 [Oryza sativa Japonica Group]
LOC_Os04g47190	0.704368	-0.107718	normal	9.40986e-08	-1.04816	down	0.0418843	-0.325217	normal	branched-chain-amino-acid aminotransferase 5, chloroplastic isoform X2 [Oryza sativa Japonica Group]
LOC_Os04g47300	0.0785066	-0.545136	normal	7.87496e-06	1.25479	up	6.23832e-05	-0.644567	normal	calcium-dependent protein kinase 2 [Oryza sativa Japonica Group]			OsCPK12
LOC_Os04g47320	0.040243	0.760651	normal	0.927355	-0.0585352	normal	0.00164499	1.06585	up	mechanosensitive ion channel protein 6 isoform X1 [Oryza sativa Japonica Group]
LOC_Os04g47360	0.366384	0.302097	normal	3.90457e-08	1.39399	up	0.0214506	0.905064	normal	prolyl endopeptidase [Oryza sativa Japonica Group]
LOC_Os04g47720	--	--	--	0.00762962	1.77123	up	--	--	--	cis-zeatin O-glucosyltransferase 1 [Oryza sativa Japonica Group]
LOC_Os04g47770	0.229095	-0.30697	normal	5.5409e-14	-1.29538	down	0.621169	0.0779822	normal	putative cis-zeatin O-glucosyltransferase [Oryza sativa Japonica Group]			cZOGT3
LOC_Os04g47780	0.67063	-0.105965	normal	9.00584e-31	-2.07622	down	0.925262	0.0185194	normal	amino acid transporter ANTL1 [Oryza sativa Japonica Group]
LOC_Os04g48130	0.24852	0.478277	normal	6.19585e-24	1.50084	up	3.19752e-05	0.755399	normal	OSIGBa0139P06.8 [Oryza sativa]
LOC_Os04g48270	0.16031	-0.51773	normal	5.17516e-15	-3.35849	down	0.0146735	-0.474728	normal	F-box protein PP2-A13 [Oryza sativa Japonica Group]
LOC_Os04g48380	--	--	--	0.000547695	1.93381	up	--	--	--	OSJNBa0019K04.5 [Oryza sativa Japonica Group]
LOC_Os04g48800	0.0393276	-0.376169	normal	1.19247e-11	-1.26258	down	3.39213e-15	-0.844885	normal	Os04g0577300, partial [Oryza sativa Japonica Group]
LOC_Os04g48850	2.74739e-08	1.55739	up	--	--	--	--	--	--	1-aminocyclopropane-1-carboxylate synthase [Oryza sativa Japonica Group]			OsACS2
LOC_Os04g49000	0.976553	0.0225265	normal	3.86668e-17	1.84361	up	0.056465	0.479338	normal	RING-H2 zinc finger protein RHA1a [Oryza sativa Japonica Group]
LOC_Os04g49150	0.921664	0.0675861	normal	0.0497621	-1.07123	down	0.986237	-0.00811955	normal	MADS-box transcription factor 17 [Oryza sativa Japonica Group]
LOC_Os04g49160	0.792414	0.139863	normal	1.03813e-33	-4.29293	down	0.119939	-0.21769	normal	putative RING-H2 finger protein ATL50 [Oryza sativa Japonica Group]			OsRFPH2-6
LOC_Os04g49194	0.972404	0.0192388	normal	6.5095e-11	-1.50859	down	4.55604e-09	1.37841	up	naringenin,2-oxoglutarate 3-dioxygenase [Oryza sativa Japonica Group]			OsF3H04g|OsSAH2
LOC_Os04g49210	--	--	--	0.32427	-0.419677	normal	5.17544e-20	3.10626	up	naringenin,2-oxoglutarate 3-dioxygenase [Oryza sativa Japonica Group]			OsSAH3|OsS5H1
LOC_Os04g49360	0.300408	0.295384	normal	0.000873529	-1.18519	down	--	--	--	Os04g0583000 [Oryza sativa Japonica Group]
LOC_Os04g49370	0.465744	-0.156513	normal	6.69537e-27	-3.66998	down	9.20548e-20	-1.52258	down	OSJNBa0088A01.13 [Oryza sativa Japonica Group]
LOC_Os04g49450	0.965896	0.0147322	normal	6.8733e-06	-1.30489	down	0.753088	0.13424	normal	hypothetical protein OsJ_15918 [Oryza sativa Japonica Group]			OsMYB511|OsMYBR1
LOC_Os04g49460	0.38673	0.284853	normal	1.13348e-06	-1.30513	down	--	--	--	probable L-type lectin-domain containing receptor kinase S.5 isoform X1 [Oryza sativa Japonica Group]	RLKs	OsRLCK158
LOC_Os04g49490	0.618869	0.271024	normal	5.58303e-19	-3.15735	down	0.0288661	0.765492	normal	probable protein phosphatase 2C 43 [Oryza sativa Japonica Group]
LOC_Os04g49500	2.42684e-06	1.29756	up	--	--	--	0.0031099	1.0428	up	unnamed protein product [Oryza sativa Japonica Group]
LOC_Os04g49550	0.172304	-0.579745	normal	4.10584e-07	-1.90713	down	0.548801	0.17515	normal	RING-H2 finger protein ATL44 [Oryza sativa Japonica Group]
LOC_Os04g49620	0.117398	0.419348	normal	1.3379e-90	2.09217	up	1.18248e-39	1.61756	up	uncharacterized protein LOC4336793 [Oryza sativa Japonica Group]
LOC_Os04g49650	--	--	--	0.000537896	1.40356	up	0.168991	0.585452	normal	uncharacterized protein LOC4336794 isoform X2 [Oryza sativa Japonica Group]
LOC_Os04g49660	0.512686	-0.253453	normal	0.000195015	0.471187	normal	2.96442e-10	1.04796	up	uncharacterized protein LOC4336795 [Oryza sativa Japonica Group]
LOC_Os04g49860	--	--	--	0.000399568	1.71443	up	--	--	--	OSJNBb0016D16.17 [Oryza sativa Japonica Group]
LOC_Os04g49950	3.55763e-07	1.29851	up	5.41952e-07	2.18005	up	7.23969e-06	0.955112	normal	OSJNBa0086O06.8 [Oryza sativa Japonica Group]
LOC_Os04g50700	--	--	--	7.88956e-09	2.26621	up	--	--	--	S-norcoclaurine synthase [Oryza sativa Japonica Group]
LOC_Os04g50790	0.251805	0.404614	normal	2.21908e-14	1.04935	up	0.188562	0.356575	normal	binding partner of ACD11 1 isoform X3 [Oryza sativa Japonica Group]
LOC_Os04g50890	0.222369	-0.317513	normal	3.66093e-14	1.06732	up	0.546822	-0.132761	normal	secretory carrier-associated membrane protein 6 [Oryza sativa Japonica Group]
LOC_Os04g50940	1.03484e-13	2.54154	up	0.0281836	1.21984	up	--	--	--	protein NRT1/ PTR FAMILY 8.3 [Oryza sativa Japonica Group]			OsNPF7.4
LOC_Os04g50950	0.000663745	1.20294	up	0.00442969	-1.29753	down	0.111847	0.578808	normal	protein NRT1/ PTR FAMILY 8.3 [Oryza sativa Japonica Group]			OsPTR6|PTR6|OsNPF7.3
LOC_Os04g50970	0.301815	-0.219485	normal	2.73219e-05	-1.57225	down	0.873745	0.0289598	normal	uncharacterized protein LOC4336855 [Oryza sativa Japonica Group]
LOC_Os04g51040	0.312206	0.378564	normal	0.0157949	0.692596	normal	3.54994e-05	1.10667	up	wall-associated receptor kinase 3 [Oryza sativa Japonica Group]	RLKs
LOC_Os04g51130	0.590122	0.253636	normal	2.16917e-06	1.31573	up	0.634744	0.171049	normal	B0403H10-OSIGBa0105A11.2 [Oryza sativa]
LOC_Os04g51160	0.000719811	1.01083	up	1.18757e-15	2.06713	up	1.51943e-16	2.38893	up	ubiquinol oxidase 2, mitochondrial [Oryza sativa Japonica Group]			OsAOX1b
LOC_Os04g51310	0.211872	-0.255163	normal	6.70398e-15	-1.34803	down	0.427194	-0.10852	normal	uncharacterized protein LOC4336887 [Oryza sativa Japonica Group]
LOC_Os04g51320	0.834977	0.0613423	normal	7.85574e-14	1.05364	up	0.00296805	-0.597652	normal	OSJNBa0041A02.12 [Oryza sativa Japonica Group]
LOC_Os04g51400	0.405404	-0.203792	normal	0.136727	0.194686	normal	4.43383e-17	-1.11026	down	E3 ubiquitin-protein ligase MBR1 [Oryza sativa Japonica Group]			OsRMT1
LOC_Os04g51440	0.173742	-0.606633	normal	4.1909e-07	1.82581	up	--	--	--	villin-4 [Oryza sativa Japonica Group]
LOC_Os04g51454	0.000747223	-0.915448	normal	4.59015e-12	-1.25163	down	1.16739e-17	-0.759168	normal	Os04g0604250 [Oryza sativa Japonica Group]
LOC_Os04g51570	0.282639	-0.493885	normal	1.27076e-07	-1.42754	down	0.90869	-0.0350413	normal	putative peptidyl-tRNA hydrolase PTRHD1 [Oryza sativa Japonica Group]
LOC_Os04g51680	0.440435	0.37685	normal	--	--	--	0.000191309	-1.13651	down	OSJNBa0035M09.6 [Oryza sativa Japonica Group]
LOC_Os04g51770	0.181971	-0.259744	normal	8.33581e-07	-1.22427	down	0.0333968	-0.325778	normal	uncharacterized protein LOC4336919 [Oryza sativa Japonica Group]
LOC_Os04g51794	0.301016	0.215088	normal	1.09271e-10	1.12774	up	0.790297	-0.0672872	normal	uncharacterized protein LOC9269547 [Oryza sativa Japonica Group]
LOC_Os04g51820	0.20008	-0.460247	normal	3.99066e-16	1.33042	up	0.136758	-0.458071	normal	cation transporter HKT4 isoform X1 [Oryza sativa Japonica Group]			OsHKT1;1|OsHKT4
LOC_Os04g51830	0.092655	0.723998	normal	1.83201e-05	1.62941	up	--	--	--	probable cation transporter HKT7 isoform X1 [Oryza sativa Japonica Group]			OsHKT1;4
LOC_Os04g51880	0.000516402	-0.511445	normal	7.16281e-64	-3.04851	down	4.64881e-19	-1.3412	down	galacturonokinase [Oryza sativa Japonica Group]
LOC_Os04g51920	0.905711	-0.0589456	normal	0.000153507	-1.63374	down	0.511744	0.12879	normal	RecName: Full=Probable nucleoredoxin 3; Short=OsNrx3
LOC_Os04g51960	0.616752	0.115916	normal	3.41001e-20	1.06368	up	0.547846	-0.0914212	normal	hypothetical protein OsJ_16101 [Oryza sativa Japonica Group]
LOC_Os04g52090	0.520288	0.155949	normal	0.00801627	0.472649	normal	1.42619e-12	1.20038	up	ethylene-responsive transcription factor 11 [Oryza sativa Japonica Group]			OsAP2-39
LOC_Os04g52130	0.986439	-0.0080456	normal	1.63319e-14	-1.74952	down	0.1727	0.174199	normal	oxygen-dependent coproporphyrinogen-III oxidase, chloroplastic [Oryza sativa Japonica Group]			RLIN1
LOC_Os04g52164	0.742686	-0.143096	normal	0.000293998	-1.02418	down	0.000350201	0.644048	normal	protein ECERIFERUM 26-like [Oryza sativa Japonica Group]			OsCER2|OsHMS1I
LOC_Os04g52460	4.50012e-06	1.13667	up	3.54015e-06	0.807451	normal	0.573695	0.0792582	normal	myosin-10 isoform X2 [Oryza sativa Japonica Group]
LOC_Os04g52504	5.02393e-10	1.28405	up	0.168564	0.666965	normal	1.30985e-05	1.13461	up	--
LOC_Os04g52640	0.930343	-0.0341199	normal	2.45993e-16	-1.63081	down	0.019437	0.225047	normal	probable LRR receptor-like serine/threonine-protein kinase At1g56130 isoform X8 [Oryza sativa Japonica Group]	RLKs
LOC_Os04g52660	0.366384	-0.213287	normal	6.53038e-29	-2.56441	down	0.182824	-0.151455	normal	uncharacterized protein LOC4337003 [Oryza sativa Japonica Group]
LOC_Os04g52670	0.336877	-0.284687	normal	0.00470752	-1.12096	down	0.000397684	-0.860985	normal	OSJNBa0093O08.8 [Oryza sativa Japonica Group]
LOC_Os04g52725	0.00514625	1.1924	up	0.572611	0.15935	normal	0.348281	0.360601	normal	pentatricopeptide repeat-containing protein At3g14580, mitochondrial [Oryza sativa Japonica Group]
LOC_Os04g52730	1.69698e-09	0.886269	normal	5.88098e-16	1.24249	up	2.84493e-06	0.64395	normal	probable UDP-arabinose 4-epimerase 2 [Oryza sativa Japonica Group]
LOC_Os04g52780	5.04762e-12	2.26135	up	2.3568e-18	2.47665	up	--	--	--	LRR receptor-like serine/threonine-protein kinase FLS2 [Oryza sativa Japonica Group]	RLKs		OsFLS2
LOC_Os04g52810	0.89923	0.0743709	normal	5.12395e-27	-2.36303	down	0.012443	0.725667	normal	OSJNBa0058K23.9 [Oryza sativa Japonica Group]			ONAC083
LOC_Os04g53210	0.531833	-0.333455	normal	1.79956e-07	-1.96977	down	0.943199	-0.0287344	normal	peroxisomal (S)-2-hydroxy-acid oxidase GLO3 isoform X1 [Oryza sativa Japonica Group]			GLO2
LOC_Os04g53310	9.78883e-05	-0.774203	normal	4.49512e-13	1.09775	up	0.641786	-0.0699488	normal	starch synthase 3, chloroplastic/amyloplastic [Oryza sativa Japonica Group]			OsSSIIIb
LOC_Os04g53320	--	--	--	0.00976343	1.13582	up	--	--	--	hypothetical protein OsJ_16227 [Oryza sativa Japonica Group]
LOC_Os04g53606	0.112439	0.588499	normal	0.000172595	1.02581	up	--	--	--	unnamed protein product [Oryza sativa Japonica Group]
LOC_Os04g53630	0.272971	0.434287	normal	6.88056e-07	-1.1805	down	0.0957433	0.339136	normal	OSJNBa0089N06.5 [Oryza sativa Japonica Group]
LOC_Os04g53640	0.355038	0.393529	normal	8.37304e-08	-1.18302	down	0.026048	-0.426939	normal	peroxidase 1-like isoform X1 [Oryza sativa Japonica Group]
LOC_Os04g53740	0.31527	-0.287486	normal	3.1301e-22	-1.637	down	0.0254878	-0.285933	normal	thioredoxin-like protein CXXS1 [Oryza sativa Japonica Group]			OsTrx15
LOC_Os04g53810	0.700533	0.123688	normal	1.56782e-44	-1.7072	down	0.00732048	0.426406	normal	anthocyanidin reductase [Oryza sativa Japonica Group]
LOC_Os04g53820	0.784858	-0.136721	normal	8.83584e-13	-2.71366	down	0.75246	0.106939	normal	OSJNBa0089N06.23 [Oryza sativa Japonica Group]
LOC_Os04g53850	0.351928	0.326183	normal	2.72769e-41	-3.38433	down	0.0592669	0.27636	normal	anthocyanidin reductase [Oryza sativa Japonica Group]
LOC_Os04g53860	0.377638	-0.306315	normal	7.27039e-48	-4.70823	down	0.786229	0.112366	normal	Os04g0630900 [Oryza sativa Japonica Group]
LOC_Os04g53930	0.00148113	0.838668	normal	1.44936e-11	-1.42918	down	1.70427e-07	0.932752	normal	hypothetical protein OsJ_16284 [Oryza sativa Japonica Group]
LOC_Os04g53990	0.18887	0.37068	normal	1.09447e-06	1.04654	up	0.752274	0.0827925	normal	hypothetical protein OsI_17552 [Oryza sativa Indica Group]			OsbHLH068
LOC_Os04g53994	5.28622e-05	0.766576	normal	4.90323e-05	1.0416	up	0.297494	0.332043	normal	receptor-like serine/threonine-protein kinase SD1-6 [Oryza sativa Japonica Group]	RLKs	OsRLCK162	SDK6
LOC_Os04g54240	8.17302e-08	-1.0874	down	0.00683201	-0.713267	normal	0.0120952	-0.675711	normal	uncharacterized protein LOC4337130 [Oryza sativa Japonica Group]
LOC_Os04g54560	0.852065	0.0952146	normal	0.000116127	-1.1787	down	0.695992	0.119427	normal	phenolic glucoside malonyltransferase 1 [Oryza sativa Japonica Group]
LOC_Os04g55270	0.271255	-0.268353	normal	3.11746e-21	-3.03763	down	0.0131644	-0.363035	normal	Os04g0645800 [Oryza sativa Japonica Group]
LOC_Os04g55600	0.281532	-0.506797	normal	1.48542e-07	-3.18164	down	8.72512e-09	-1.60264	down	uncharacterized protein LOC4337219 [Oryza sativa Japonica Group]
LOC_Os04g55610	0.726954	-0.170997	normal	1.36563e-06	-2.19119	down	3.79204e-05	-1.29417	down	uncharacterized protein LOC4337220 [Oryza sativa Japonica Group]
LOC_Os04g55720	0.000697847	0.772804	normal	5.85743e-10	0.824978	normal	5.05203e-25	1.01232	up	D-3-phosphoglycerate dehydrogenase 3, chloroplastic [Oryza sativa Japonica Group]
LOC_Os04g55850	7.07798e-05	1.11382	up	9.20827e-06	-0.745769	normal	2.32989e-06	0.779224	normal	endonuclease 2 [Oryza sativa Japonica Group]
LOC_Os04g56040	0.406922	0.294559	normal	7.88105e-29	2.0008	up	0.248859	0.45463	normal	Os04g0654500, partial [Oryza sativa Japonica Group]
[truncated: 2,661 more rows]
