# Supplementary material for: Coordinated transcriptomic and metabolomic responses in rice reveal lignin-based physical barriers as key mechanisms of nonhost resistance to rust fungi
Source: PLoS Genet. 2025 May 9;21(5):e1011679. doi: 10.1371/journal.pgen.1011679 (PMC12121910; doi:10.1371/journal.pgen.1011679)
Supplement: S3 Table — (XLSX) [file pgen.1011679.s012.xlsx]

## Sheet: S3 Tab.
S3 Table. KEGG enrichment of metabolic pathways by upregulated genes in rice upon Puccinia striiformis f. sp. tritici (Pst) infection.
Time points	ID	Description	GeneRatio	BgRatio	enrich_factor	pvalue	qvalue	geneID	gene_number
24 hpi	ko00400	Phenylalanine, tyrosine and tryptophan biosynthesis	0.1204	0.0104	11.61	2.74895e-11	1.53363e-09	LOC_Os01g27750;LOC_Os01g65090;LOC_Os03g03450;LOC_Os03g14990;LOC_Os03g15780;LOC_Os03g27230;LOC_Os04g33390;LOC_Os06g04280;LOC_Os07g08430;LOC_Os07g42960;LOC_Os08g04180;LOC_Os08g23150;LOC_Os09g08130	13
24 hpi	ko00940	Phenylpropanoid biosynthesis	0.1852	0.0326	5.67	1.33803e-10	3.7324e-09	LOC_Os01g22370;LOC_Os01g73200;LOC_Os02g08100;LOC_Os02g09490;LOC_Os02g14430;LOC_Os02g26810;LOC_Os02g41670;LOC_Os02g41680;LOC_Os04g59150;LOC_Os05g25640;LOC_Os05g35290;LOC_Os05g41440;LOC_Os06g35520;LOC_Os07g48010;LOC_Os08g34280;LOC_Os08g34790;LOC_Os09g04050;LOC_Os09g23530;LOC_Os10g36848;LOC_Os11g02100	20
24 hpi	ko01230	Biosynthesis of amino acids	0.213	0.0521	4.09	3.66802e-09	6.82123e-08	LOC_Os01g02880;LOC_Os01g16960;LOC_Os01g27750;LOC_Os01g65090;LOC_Os02g07490;LOC_Os03g03450;LOC_Os03g14990;LOC_Os03g15780;LOC_Os03g17120;LOC_Os03g27230;LOC_Os04g33390;LOC_Os06g04280;LOC_Os07g08430;LOC_Os07g42960;LOC_Os08g02700;LOC_Os08g04180;LOC_Os08g23150;LOC_Os09g08130;LOC_Os09g20820;LOC_Os11g26860;LOC_Os12g13320;LOC_Os12g42876;LOC_Os12g42884	23
24 hpi	ko00360	Phenylalanine metabolism	0.0741	0.0097	7.63	6.95671e-06	9.70278e-05	LOC_Os01g65090;LOC_Os02g08100;LOC_Os02g26810;LOC_Os02g41670;LOC_Os02g41680;LOC_Os05g25640;LOC_Os05g35290;LOC_Os08g34790	8
24 hpi	ko00270	Cysteine and methionine metabolism	0.0833	0.0258	3.23	0.00171255	0.0191085	LOC_Os03g12110;LOC_Os04g48850;LOC_Os05g05680;LOC_Os08g33720;LOC_Os10g28350;LOC_Os10g37340;LOC_Os11g26850;LOC_Os12g42876;LOC_Os12g42884	9
24 hpi	ko00945	Stilbenoid, diarylheptanoid and gingerol biosynthesis	0.0278	0.004	7	0.00827028	0.0768991	LOC_Os02g26810;LOC_Os05g25640;LOC_Os05g41440	3
24 hpi	ko00904	Diterpenoid biosynthesis	0.037	0.0084	4.42	0.0120672	0.0892649	LOC_Os02g36110;LOC_Os02g36150;LOC_Os04g10010;LOC_Os06g39780	4
24 hpi	ko00450	Selenocompound metabolism	0.0278	0.0046	6	0.0128003	0.0892649	LOC_Os10g37340;LOC_Os12g42876;LOC_Os12g42884	3
24 hpi	ko00130	Ubiquinone and other terpenoid-quinone biosynthesis	0.037	0.009	4.09	0.0156802	0.0971988	LOC_Os02g08100;LOC_Os02g26810;LOC_Os05g25640;LOC_Os08g34790	4
24 hpi	ko01200	Carbon metabolism	0.1111	0.0582	1.91	0.0221226	0.123421	LOC_Os01g02880;LOC_Os01g16960;LOC_Os01g54860;LOC_Os02g07490;LOC_Os02g38840;LOC_Os03g60090;LOC_Os05g09440;LOC_Os06g02144;LOC_Os08g02700;LOC_Os08g33720;LOC_Os09g20820;LOC_Os11g26860	12
24 hpi	ko00941	Flavonoid biosynthesis	0.0278	0.0066	4.2	0.0334938	0.160228	LOC_Os02g26810;LOC_Os05g25640;LOC_Os05g41440	3
24 hpi	ko00520	Amino sugar and nucleotide sugar metabolism	0.0648	0.0287	2.26	0.0344642	0.160228	LOC_Os03g17000;LOC_Os03g55070;LOC_Os04g41620;LOC_Os04g41680;LOC_Os06g51060;LOC_Os09g32670;LOC_Os12g25690	7
24 hpi	ko00710	Carbon fixation in photosynthetic organisms	0.0463	0.0179	2.59	0.0429178	0.184182	LOC_Os01g02880;LOC_Os02g07490;LOC_Os05g09440;LOC_Os08g02700;LOC_Os08g33720	5
24 hpi	ko00030	Pentose phosphate pathway	0.037	0.013	2.85	0.0510062	0.202002	LOC_Os01g02880;LOC_Os02g38840;LOC_Os06g02144;LOC_Os08g02700	4
24 hpi	ko00670	One carbon pool by folate	0.0185	0.0035	5.25	0.0543119	0.202002	LOC_Os03g60090;LOC_Os11g26860	2
24 hpi	ko00944	Flavone and flavonol biosynthesis	0.0093	0.0011	8.39	0.113631	0.396215	LOC_Os08g06100	1
24 hpi	ko00040	Pentose and glucuronate interconversions	0.0278	0.0117	2.38	0.131349	0.401055	LOC_Os01g20980;LOC_Os03g55070;LOC_Os12g25690	3
24 hpi	ko04075	Plant hormone signal transduction	0.0741	0.0477	1.55	0.141495	0.401055	LOC_Os03g08320;LOC_Os03g08330;LOC_Os03g64260;LOC_Os04g32480;LOC_Os05g05180;LOC_Os07g42370;LOC_Os09g26780;LOC_Os10g25290	8
24 hpi	ko00770	Pantothenate and CoA biosynthesis	0.0185	0.0062	3	0.142667	0.401055	LOC_Os02g04120;LOC_Os06g10520	2
24 hpi	ko00220	Arginine biosynthesis	0.0185	0.0064	2.89	0.150963	0.401055	LOC_Os03g17120;LOC_Os12g13320	2
48 hpi	ko00195	Photosynthesis	0.1364	0.0247	5.52	1.95227e-18	1.60291e-16	LOC_Os01g57942;LOC_Os01g57962;LOC_Os01g65902;LOC_Os02g24632;LOC_Os02g24634;LOC_Os02g24642;LOC_Os03g55874;LOC_Os04g16846;LOC_Os04g16848;LOC_Os04g16866;LOC_Os04g16872;LOC_Os04g16874;LOC_Os05g01675;LOC_Os05g35320;LOC_Os06g39708;LOC_Os08g15292;LOC_Os08g15296;LOC_Os08g15322;LOC_Os08g35420;LOC_Os09g04680;LOC_Os10g21192;LOC_Os10g21212;LOC_Os10g21236;LOC_Os10g21248;LOC_Os10g21250;LOC_Os10g21266;LOC_Os10g…	36
48 hpi	ko00190	Oxidative phosphorylation	0.0871	0.0379	2.3	0.000127731	0.0052437	LOC_Os01g23580;LOC_Os01g51380;LOC_Os01g58024;LOC_Os02g07870;LOC_Os02g47600;LOC_Os03g55874;LOC_Os04g16732;LOC_Os04g16742;LOC_Os05g02310;LOC_Os05g35320;LOC_Os06g46435;LOC_Os07g09340;LOC_Os07g22504;LOC_Os08g15248;LOC_Os10g21236;LOC_Os10g21266;LOC_Os10g21394;LOC_Os10g21398;LOC_Os10g21418;LOC_Os10g38274;LOC_Os10g38276;LOC_Os12g10570;Oryza_sativa_newGene_613	23
48 hpi	ko00500	Starch and sucrose metabolism	0.0909	0.0432	2.1	0.000359466	0.00936752	LOC_Os01g63270;LOC_Os02g44230;LOC_Os03g04770;LOC_Os03g11420;LOC_Os03g12360;LOC_Os03g18860;LOC_Os03g52460;LOC_Os03g55070;LOC_Os03g55090;LOC_Os05g29990;LOC_Os05g50380;LOC_Os06g14510;LOC_Os07g43390;LOC_Os07g46790;LOC_Os07g48370;LOC_Os09g12660;LOC_Os09g29070;LOC_Os09g33680;LOC_Os09g39570;LOC_Os10g11140;LOC_Os10g26680;LOC_Os10g40550;LOC_Os11g37980;LOC_Os12g25690	24
48 hpi	ko00520	Amino sugar and nucleotide sugar metabolism	0.0682	0.0287	2.38	0.000456366	0.00936752	LOC_Os01g64100;LOC_Os03g17000;LOC_Os03g40270;LOC_Os03g52460;LOC_Os03g55070;LOC_Os04g52730;LOC_Os05g29990;LOC_Os05g50380;LOC_Os06g14510;LOC_Os07g38790;LOC_Os07g48370;LOC_Os09g12660;LOC_Os09g15420;LOC_Os09g29070;LOC_Os10g11140;LOC_Os11g37980;LOC_Os12g03720;LOC_Os12g25690	18
48 hpi	ko00230	Purine metabolism	0.0682	0.0338	2.02	0.00307797	0.0505435	LOC_Os01g16960;LOC_Os01g57946;LOC_Os01g64820;LOC_Os02g30800;LOC_Os02g40010;LOC_Os04g16820;LOC_Os04g16842;LOC_Os04g58110;LOC_Os04g58390;LOC_Os07g08340;LOC_Os07g48430;LOC_Os08g15288;LOC_Os10g11140;LOC_Os10g21328;LOC_Os10g42100;LOC_Os11g04730;LOC_Os12g13950;LOC_Os12g33100	18
48 hpi	ko00010	Glycolysis / Gluconeogenesis	0.0606	0.0304	1.99	0.00595011	0.0814225	LOC_Os01g02880;LOC_Os01g16960;LOC_Os02g38920;LOC_Os02g48360;LOC_Os03g18220;LOC_Os04g58110;LOC_Os05g40420;LOC_Os06g04510;LOC_Os06g14510;LOC_Os07g08340;LOC_Os08g02700;LOC_Os09g29070;LOC_Os10g11140;LOC_Os10g42100;LOC_Os11g10480;LOC_Os11g10510	16
48 hpi	ko00030	Pentose phosphate pathway	0.0303	0.013	2.33	0.0198572	0.232911	LOC_Os01g02880;LOC_Os02g38840;LOC_Os02g48360;LOC_Os06g02144;LOC_Os06g14510;LOC_Os08g02700;LOC_Os09g29070;LOC_Os10g11140	8
48 hpi	ko00240	Pyrimidine metabolism	0.0492	0.0287	1.72	0.0380486	0.378342	LOC_Os01g51540;LOC_Os01g57946;LOC_Os01g64820;LOC_Os02g30800;LOC_Os02g53790;LOC_Os04g16820;LOC_Os04g16842;LOC_Os07g43170;LOC_Os07g48430;LOC_Os08g15288;LOC_Os10g21328;LOC_Os11g04730;LOC_Os12g13950	13
48 hpi	ko00600	Sphingolipid metabolism	0.0152	0.0051	2.99	0.0414721	0.378342	LOC_Os02g42660;LOC_Os06g12250;LOC_Os10g11200;LOC_Os11g31640	4
48 hpi	ko00400	Phenylalanine, tyrosine and tryptophan biosynthesis	0.0227	0.0104	2.19	0.0532063	0.393305	LOC_Os01g27750;LOC_Os03g15780;LOC_Os03g27230;LOC_Os07g08430;LOC_Os07g49390;LOC_Os09g36800	6
48 hpi	ko01200	Carbon metabolism	0.0833	0.0582	1.43	0.0538936	0.393305	LOC_Os01g02880;LOC_Os01g16960;LOC_Os01g54860;LOC_Os01g58020;LOC_Os02g10070;LOC_Os02g38840;LOC_Os02g38920;LOC_Os04g08350;LOC_Os04g41340;LOC_Os04g58110;LOC_Os05g09440;LOC_Os05g40420;LOC_Os06g02144;LOC_Os06g04510;LOC_Os06g14510;LOC_Os07g08340;LOC_Os08g02700;LOC_Os08g33720;LOC_Os09g29070;LOC_Os10g21268;LOC_Os10g42100;LOC_Os12g10580	22
48 hpi	ko04626	Plant-pathogen interaction	0.053	0.0335	1.58	0.0576456	0.393305	LOC_Os02g03410;LOC_Os02g10470;LOC_Os02g53340;LOC_Os03g20370;LOC_Os03g57450;LOC_Os04g43440;LOC_Os04g47300;LOC_Os04g52780;LOC_Os05g50810;LOC_Os07g38120;LOC_Os08g39140;LOC_Os08g41470;LOC_Os12g03970;Oryza_sativa_newGene_4323	14
48 hpi	ko00908	Zeatin biosynthesis	0.0114	0.0035	3.22	0.0622733	0.393305	LOC_Os01g71310;LOC_Os04g47720;LOC_Os09g23820	3
48 hpi	ko00904	Diterpenoid biosynthesis	0.0189	0.0084	2.26	0.0672057	0.394138	LOC_Os01g11150;LOC_Os01g22910;LOC_Os02g36150;LOC_Os03g63970;LOC_Os04g10010	5
48 hpi	ko03020	RNA polymerase	0.0227	0.0113	2.02	0.0737687	0.403787	LOC_Os01g57946;LOC_Os04g16820;LOC_Os04g16842;LOC_Os08g15288;LOC_Os10g21328;LOC_Os11g04730	6
48 hpi	ko00430	Taurine and hypotaurine metabolism	0.0114	0.0042	2.71	0.0949275	0.469927	LOC_Os03g13300;LOC_Os03g45250;LOC_Os05g51470	3
48 hpi	ko00710	Carbon fixation in photosynthetic organisms	0.0303	0.0179	1.7	0.0972989	0.469927	LOC_Os01g02880;LOC_Os01g58020;LOC_Os02g38920;LOC_Os05g09440;LOC_Os08g02700;LOC_Os08g33720;LOC_Os10g21268;LOC_Os12g10580	8
48 hpi	ko00590	Arachidonic acid metabolism	0.0076	0.0022	3.43	0.111665	0.509348	LOC_Os03g50030;LOC_Os04g46960	2
48 hpi	ko00592	alpha-Linolenic acid metabolism	0.0189	0.0101	1.87	0.127005	0.548832	LOC_Os03g50030;LOC_Os06g11200;LOC_Os06g11290;LOC_Os11g10480;LOC_Os11g10510	5
48 hpi	ko01230	Biosynthesis of amino acids	0.0682	0.0521	1.31	0.142483	0.584929	LOC_Os01g02880;LOC_Os01g16960;LOC_Os01g27750;LOC_Os02g10070;LOC_Os02g38920;LOC_Os03g15780;LOC_Os03g27230;LOC_Os04g08350;LOC_Os04g43650;LOC_Os04g58110;LOC_Os05g40420;LOC_Os06g04510;LOC_Os07g08340;LOC_Os07g08430;LOC_Os07g49390;LOC_Os08g02700;LOC_Os09g36800;LOC_Os10g42100	18
120 hpi	ko00904	Diterpenoid biosynthesis	0.0738	0.0084	8.8	4.65595e-07	3.03862e-05	LOC_Os01g22910;LOC_Os02g36070;LOC_Os02g36110;LOC_Os02g36140;LOC_Os02g36150;LOC_Os04g09900;LOC_Os04g10060;LOC_Os06g39780;LOC_Os11g28530	9
120 hpi	ko00940	Phenylpropanoid biosynthesis	0.0984	0.0326	3.01	0.000551508	0.0179966	LOC_Os01g22370;LOC_Os01g73200;LOC_Os02g09490;LOC_Os02g41680;LOC_Os03g13210;LOC_Os03g55420;LOC_Os05g35290;LOC_Os07g48010;LOC_Os08g34280;LOC_Os08g34790;LOC_Os10g36848;LOC_Os12g33610	12
120 hpi	ko00400	Phenylalanine, tyrosine and tryptophan biosynthesis	0.0492	0.0104	4.74	0.00146213	0.031587	LOC_Os03g15780;LOC_Os03g50880;LOC_Os04g33390;LOC_Os07g42960;LOC_Os08g23150;LOC_Os09g08130	6
120 hpi	ko00910	Nitrogen metabolism	0.041	0.0075	5.46	0.00193598	0.031587	LOC_Os01g25484;LOC_Os02g52730;LOC_Os02g53130;LOC_Os08g36480;LOC_Os08g36500	5
120 hpi	ko01230	Biosynthesis of amino acids	0.1148	0.0521	2.2	0.00405297	0.0529019	LOC_Os02g07260;LOC_Os03g09910;LOC_Os03g14450;LOC_Os03g15780;LOC_Os03g17120;LOC_Os03g50880;LOC_Os04g33390;LOC_Os04g55720;LOC_Os05g33380;LOC_Os07g42960;LOC_Os08g03290;LOC_Os08g23150;LOC_Os09g08130;LOC_Os12g42876	14
120 hpi	ko00944	Flavone and flavonol biosynthesis	0.0164	0.0011	14.86	0.00681254	0.0687885	LOC_Os08g06100;LOC_Os10g17260	2
120 hpi	ko00592	alpha-Linolenic acid metabolism	0.041	0.0101	4.04	0.00737812	0.0687885	LOC_Os03g12500;LOC_Os06g11210;LOC_Os08g39840;LOC_Os08g39850;LOC_Os12g26290	5
120 hpi	ko00480	Glutathione metabolism	0.0574	0.0194	2.96	0.00900175	0.0734354	LOC_Os01g27480;LOC_Os01g72130;LOC_Os05g05620;LOC_Os09g29200;LOC_Os10g38360;LOC_Os10g38740;LOC_Os12g24650	7
120 hpi	ko00270	Cysteine and methionine metabolism	0.0656	0.0258	2.54	0.0128974	0.0935249	LOC_Os03g12110;LOC_Os03g21960;LOC_Os05g05680;LOC_Os08g33720;LOC_Os09g25620;LOC_Os10g37340;LOC_Os11g26850;LOC_Os12g42876	8
120 hpi	ko00360	Phenylalanine metabolism	0.0328	0.0097	3.38	0.0295979	0.193165	LOC_Os02g41680;LOC_Os05g35290;LOC_Os08g34790;LOC_Os12g33610	4
120 hpi	ko00561	Glycerolipid metabolism	0.0328	0.0119	2.75	0.0562882	0.333959	LOC_Os01g04920;LOC_Os04g34000;LOC_Os08g20420;LOC_Os11g45400	4
120 hpi	ko00710	Carbon fixation in photosynthetic organisms	0.041	0.0179	2.29	0.0659645	0.358754	LOC_Os02g07260;LOC_Os03g31750;LOC_Os05g33380;LOC_Os08g03290;LOC_Os08g33720	5
120 hpi	ko00591	Linoleic acid metabolism	0.0164	0.0038	4.37	0.0751107	0.377074	LOC_Os08g39840;LOC_Os08g39850	2
120 hpi	ko00450	Selenocompound metabolism	0.0164	0.0046	3.54	0.10828	0.495615	LOC_Os10g37340;LOC_Os12g42876	2
120 hpi	ko04626	Plant-pathogen interaction	0.0574	0.0335	1.71	0.113911	0.495615	LOC_Os01g28450;LOC_Os03g04110;LOC_Os05g05460;LOC_Os06g50300;LOC_Os07g03710;LOC_Os08g38990;LOC_Os09g26660	7
120 hpi	ko04075	Plant hormone signal transduction	0.0738	0.0477	1.55	0.125959	0.513782	LOC_Os01g28450;LOC_Os03g08320;LOC_Os03g16170;LOC_Os03g46440;LOC_Os04g57720;LOC_Os07g03710;LOC_Os07g40290;LOC_Os07g42370;LOC_Os10g25290	9
120 hpi	ko00010	Glycolysis / Gluconeogenesis	0.0492	0.0304	1.62	0.166439	0.63896	LOC_Os01g06660;LOC_Os02g07260;LOC_Os03g14450;LOC_Os04g38540;LOC_Os05g33380;LOC_Os08g03290	6
120 hpi	ko00730	Thiamine metabolism	0.0082	0.0024	3.38	0.259511	0.88602	LOC_Os07g09190	1
120 hpi	ko00062	Fatty acid elongation	0.0164	0.0082	2.01	0.262605	0.88602	LOC_Os02g11070;Oryza_sativa_newGene_684	2
120 hpi	ko00520	Amino sugar and nucleotide sugar metabolism	0.041	0.0287	1.43	0.271522	0.88602	LOC_Os01g49320;LOC_Os03g40270;LOC_Os03g55070;LOC_Os04g51880;LOC_Os06g51060	5
