# Supplementary material for: Coordinated transcriptomic and metabolomic responses in rice reveal lignin-based physical barriers as key mechanisms of nonhost resistance to rust fungi
Source: PLoS Genet. 2025 May 9;21(5):e1011679. doi: 10.1371/journal.pgen.1011679 (PMC12121910; doi:10.1371/journal.pgen.1011679)
Supplement: S4 Table — (XLSX) [file pgen.1011679.s013.xlsx]

## Sheet: S4 Tab.
S4 Table. Metabolites identified by wide-targeted metabolomics analysis.
Index	Q1 (Da)	Q3 (Da)	Molecular weight (Da)	Formula	Ionization model	Compounds	Class I	Class II	CAS	Level	Nip-0h-CK-1	Nip-0h-CK-2	Nip-0h-CK-3	Nip-48h-CK-1	Nip-48h-CK-2	Nip-48h-CK-3	Nip-48h-Pst-1	Nip-48h-Pst-2	Nip-48h-Pst-3	Nip-120h-CK-1	Nip-120h-CK-2	Nip-120h-CK-3	Nip-120h-Pst-1	Nip-120h-Pst-2	Nip-120h-Pst-3	QC01	QC02	QC03	cpd_ID	kegg_map
Ymjm000140	369.115	177.053	368.111	C17H20O9	[M+H]+	3-O-Caffeoylquinic acid methyl ester	Phenolic acids	Phenolic acids	123483-19-2	1	7.40024e+06	5.77716e+06	5.7621e+06	2.25162e+07	2.39487e+07	2.47556e+07	3.1943e+07	3.99082e+07	3.5647e+07	2.70996e+07	2.49109e+07	2.59572e+07	2.69453e+07	2.95728e+07	2.84513e+07	2.32386e+07	2.32572e+07	2.33845e+07	-	-
Lmsp008443	333.097	167.034	332.09	C17H16O7	[M+H]+	3,3',5-Trihydroxy-4',7-dimethoxyflavanone	Flavonoids	Flavanones	-	3	15807.1	24120.4	21321	16743.4	28772.3	19398.1	18157	21733.6	23199.2	30551.5	34439.2	26627.7	27065	31662.9	33901.7	19667.9	19807.1	19648.9	-	-
mws1050	148.06	88	147.053	C5H9NO4	[M+H]+	O-Acetylserine	Amino acids and derivatives	Amino acids and derivatives	5147-00-2	3	558050	502561	383931	491349	394348	436333	432933	520274	518547	523922	550522	509669	566723	508939	561199	464315	468542	466130	C00979	ko00270,ko00908,ko00920,ko01100,ko01110,ko01200,ko01230,ko04122
pmb2260	480.308	184.073	479.301	C23H46NO7P	[M+H]+	LysoPC 15:1	Lipids	LPC	-	2	45147.9	31823.4	48427.2	25983	30926.5	34463.1	31880.3	47655.1	40616.1	50255.6	49206.3	47258	40843.9	47024.8	48703.8	36822.3	37015.6	36671.2	-	-
Zmdp001647	247.129	184.097	246.122	C10H18N2O5	[M+H]+	γ-Glutamyl-L-valine	Amino acids and derivatives	Amino acids and derivatives	-	1	100945	119113	118856	231374	211331	183178	260771	250490	247893	130838	124835	117705	167099	146247	146491	148165	146565	147307	-	-
pmb0803	508.181	152.4	507.174	C24H29NO11	[M+H]+	Pyridoxine-5'-O-(6''-feruloyl)glucoside	Others	Vitamin	-	1	475928	400313	382098	675838	881331	748992	1133394	742561	1.14959e+06	815486	887304	776505	625646	544434	537334	645195	651616	645614	-	-
pmb1587	207.138	165.2	206.131	C13H18O2	[M+H]+	4-Hydroxy-3,5-diisopropylbenzaldehyde	Phenolic acids	Phenolic acids	10537-86-7	3	24317.1	29571.1	21715.3	28354.3	24836.3	21881.7	39615.8	66443	69005.9	31581.7	21999.5	28847.9	48253.6	53805.3	53181	34088.9	33728.1	34147.6	-	-
pme2268	138.055	94.0651	137.048	C7H7NO2	[M+H]+	Trigonelline	Alkaloids	Pyridine alkaloids	535-83-1	1	1.67532e+07	2.26911e+07	2.51107e+07	2.29496e+07	1.77685e+07	1.77549e+07	1.63884e+07	2.20785e+07	1.72722e+07	6.33139e+06	5.83476e+06	5.18584e+06	5.31976e+06	4.9283e+06	5.91343e+06	1.44567e+07	1.46505e+07	1.46501e+07	C01004	ko00760
mws5041	189.123	86.1038	188.116	C8H16N2O3	[M+H]+	L-Glycyl-L-isoleucine	Amino acids and derivatives	Amino acids and derivatives	19461-38-2	2	312877	346237	350387	366266	383624	415083	554777	847644	666452	301809	286398	307585	786907	863030	1.02293e+06	437287	437063	443197	-	-
Hmbn005207	471.351	471.351	472.355	C30H48O4	[M-H]-	Hederagenin	Terpenoids	Triterpene	465-99-6	2	9	9	9	9	9	9	136291	461262	390398	10916.5	9	9787.51	986558	1.16363e+06	1.45699e+06	283438	279016	282890	-	-
pme0021	166.086	120.081	165.071	C9H11NO2	[M+H]+	L-Phenylalanine	Amino acids and derivatives	Amino acids and derivatives	63-91-2	1	7.09062e+06	8.46984e+06	8.53352e+06	1.78773e+07	1.50378e+07	1.61227e+07	3.00402e+07	3.14546e+07	3.01862e+07	1.08723e+07	1.1777e+07	1.08297e+07	1.69649e+07	1.6608e+07	1.63103e+07	1.49822e+07	1.49458e+07	1.47443e+07	C00079	ko00360,ko00400,ko00460,ko00940,ko00960,ko00966,ko00970,ko00998,ko01100,ko01110,ko01210,ko01230,ko02010
pmn001610	307.264	307.3	308.272	C20H36O2	[M-H]-	Eicosadienoic acid	Lipids	Free fatty acids	5598-38-9	1	211668	214615	227515	196046	212198	234078	254716	372396	318166	188308	254532	175898	298273	315972	272702	253490	253484	257302	C16525	ko01040
Lmhp009187	440.277	299.258	439.27	C20H42NO7P	[M+H]+	LysoPE 15:0	Lipids	LPE	-	2	68889.8	61920.3	68938.1	67790.4	70007	74831.4	162357	174258	206679	97810.4	102874	102745	138457	146717	132863	112672	112940	111052	-	-
pme0010	106	60	105.043	C3H7NO3	[M+H]+	L-Serine	Amino acids and derivatives	Amino acids and derivatives	56-45-1	3	3.41229e+06	2.59656e+06	2.46655e+06	3.79616e+06	3.10923e+06	3.09039e+06	2.49243e+06	5.52508e+06	4.66575e+06	1.09818e+07	9.49777e+06	1.07437e+07	8.79267e+06	8.87693e+06	9.4065e+06	6.53192e+06	6.53911e+06	6.4275e+06	C00065	ko00260,ko00261,ko00270,ko00460,ko00564,ko00600,ko00630,ko00920,ko00970,ko01100,ko01110,ko01200,ko01230,ko01240,ko02010
Lmcp002302	312.13	180.088	311.123	C12H17N5O5	[M+H]+	N6-(2-Hydroxyethyl)adenosine	Nucleotides and derivatives	Nucleotides and derivatives	4338-48-1	3	54072	66548.7	60352.8	133057	126543	153254	897205	808940	981358	69302.9	75921.8	71201.6	406707	429537	384618	293167	291595	297164	-	-
pmb3039	703.13	329.2	704.138	C35H28O16	[M-H]-	Tricin-4'-O-oxalic acid-7-O-(p-coumaroyl)shikimic acid	Flavonoids	Flavones	-	3	67602.3	67274.8	66049.2	74730	72868.8	72794.3	65491.2	66373.1	69481.2	66546.9	74557.7	71066.7	63444.8	62594.1	64427.1	61681.9	60551.1	60769.6	-	-
mws0823	115.04	71	116.047	C5H8O3	[M-H]-	3-Methyl-2-Oxobutanoic acid	Organic acids	Organic acids	759-05-7	3	31267	30528.3	37881.9	21292.7	27955.7	23532.5	59196.1	73788.2	84566.9	23464	11583.8	23358.6	44583	55990.6	46325.3	37015.6	37779.4	37065.3	C00141	ko00280,ko00290,ko00770,ko00966,ko01100,ko01110,ko01210,ko01230,ko01240
pme0014	148.06	84	147.053	C5H9NO4	[M+H]+	L-Glutamic acid	Amino acids and derivatives	Amino acids and derivatives	56-86-0	1	2.22342e+06	2.25138e+06	2.36303e+06	2.03084e+06	1.94034e+06	1.65454e+06	1.98422e+06	2.08817e+06	2.06676e+06	2.13206e+06	2.06415e+06	2.2574e+06	2.16318e+06	2.23421e+06	2.27215e+06	2.30431e+06	2.36032e+06	2.32664e+06	C00025	ko00220,ko00250,ko00330,ko00332,ko00340,ko00430,ko00480,ko00524,ko00630,ko00650,ko00660,ko00860,ko00910,ko00970,ko01100,ko01110,ko01200,ko01210,ko01230,ko01240,ko02010
pmb0801	346.113	184.1	345.106	C14H19NO9	[M+H]+	4-Pyridoxic acid-O-glucoside	Others	Vitamin	-	1	1.93196e+07	2.09416e+07	1.78451e+07	1.32901e+07	1.24698e+07	1.28268e+07	1.31975e+07	1.99359e+07	1.67196e+07	1.73666e+07	2.01353e+07	1.89072e+07	1.73255e+07	1.61558e+07	1.90473e+07	1.36829e+07	1.36036e+07	1.33634e+07	-	-
Lmgp002595	167.07	121.027	166.063	C9H10O3	[M+H]+	4'-Hydroxy-3'-methoxyacetophenone (Acetovanillone)	Phenolic acids	Phenolic acids	498-02-2	3	153678	160764	165310	134824	120450	154412	92089.8	118892	131659	98267.8	137852	104213	111442	114833	125334	115903	113430	115912	C11380	-
pme1002	138.091	103	137.084	C8H11NO	[M+H]+	L-Tyramine	Alkaloids	Alkaloids	51-67-2	1	3.71384e+06	4.12773e+06	3.44836e+06	3.89336e+06	4.18954e+06	3.97198e+06	3.88358e+06	5.20352e+06	4.78062e+06	3.85294e+06	4.15187e+06	4.17388e+06	4.88253e+06	5.09185e+06	5.13309e+06	3.55847e+06	3.46534e+06	3.49446e+06	C00483	ko00350,ko00950,ko01100,ko01110,ko01240
Zmjp003031	611.161	449.107	610.153	C27H30O16	[M+H]+	Orientin-2''-O-galactoside	Flavonoids	Flavones	-	1	3.33712e+06	3.16265e+06	3.69473e+06	3.36902e+06	3.80311e+06	3.40946e+06	3.40771e+06	2.55072e+06	2.70345e+06	2.73735e+06	2.84697e+06	3.25503e+06	2.20338e+06	2.80253e+06	3.07026e+06	2.68567e+06	2.61391e+06	2.65676e+06	-	-
mws0001	133.061	74	132.054	C4H8N2O3	[M+H]+	L-Asparagine	Amino acids and derivatives	Amino acids and derivatives	70-47-3	1	915169	742982	783715	1.9314e+06	2.00931e+06	1.87336e+06	1.51424e+06	1.85772e+06	1.58547e+06	1.38261e+06	1.26777e+06	1.30721e+06	1.1982e+06	1.24704e+06	1.1258e+06	1.58094e+06	1.56907e+06	1.61137e+06	C00152	ko00250,ko00460,ko00970,ko01100,ko01110,ko01230
Jmyp000635	102.055	56.05	101.048	C4H7NO2	[M+H]+	L-Azetidine-2-carboxylic acid	Alkaloids	Alkaloids	2133-34-8	3	1.0035e+06	967524	835082	894834	948843	774206	847668	821250	764531	959446	982140	947856	917582	947732	892262	957592	971203	984937	-	-
Lmyn002788	183.03	124.016	184.037	C8H8O5	[M-H]-	Methyl gallate	Phenolic acids	Phenolic acids	99-24-1	3	19660.1	7708.07	14265	4499.35	60443.6	16295.4	20228	14161.2	20837.6	15198.2	8612.57	140461	15483.4	17149.7	9835.92	24705.1	24206.3	24042.7	-	-
pmb0752	369.118	177.1	368.111	C17H20O9	[M+H]+	3-O-Feruloylquinic acid	Phenolic acids	Phenolic acids	1899-29-2	1	8.49324e+06	6.05887e+06	5.87692e+06	2.31126e+07	2.54556e+07	2.7673e+07	3.38152e+07	4.36214e+07	3.98815e+07	3.0868e+07	2.5878e+07	2.62328e+07	2.85199e+07	3.199e+07	3.17725e+07	2.41227e+07	2.43317e+07	2.36445e+07	C02572	-
pme1178	284.099	152	283.092	C10H13N5O5	[M+H]+	Guanosine	Nucleotides and derivatives	Nucleotides and derivatives	118-00-3	1	3.04059e+06	1.79706e+06	1.7938e+06	3.18681e+06	2.53057e+06	3.06567e+06	4.33356e+06	5.77208e+06	5.08525e+06	2.3155e+06	2.7216e+06	2.4743e+06	4.94723e+06	6.13906e+06	5.5406e+06	3.01276e+06	2.93551e+06	3.0163e+06	C00387	ko00230,ko01100,ko02010
mws1336	138.055	120	137.048	C7H7NO2	[M+H]+	4-Aminobenzoic acid	Phenolic acids	Phenolic acids	150-13-0	3	2.14847e+06	2.73315e+06	2.74286e+06	1.21064e+06	1.13573e+06	1232813	1.14292e+06	920524	850618	1145153	1.24599e+06	998580	854847	881354	876514	1176075	1.14221e+06	1.1705e+06	C00568	ko00790,ko01100,ko01240
pmp000004	331.081	316.06	330.074	C17H14O7	[M+H]+	4',5,7-Trihydroxy-3',6-dimethoxyflavone (Jaceosidin)	Flavonoids	Flavones	18085-97-7	2	8.0105e+06	7.49111e+06	7.98672e+06	9.47358e+06	9.56428e+06	9.82028e+06	7.96247e+06	5.74638e+06	7.42553e+06	7.83165e+06	8.68513e+06	6.98153e+06	6.098e+06	7.18192e+06	7.78267e+06	7.03368e+06	7.11482e+06	6.89661e+06	-	-
Lmlp002990	595.166	313.07	594.159	C27H30O15	[M+H]+	Isosaponarin(Isovitexin-4'-O-glucoside)	Flavonoids	Flavones	19416-87-6	2	1.47949e+07	1.45218e+07	1.4704e+07	1.29741e+07	1.68167e+07	1.41471e+07	1.31716e+07	1.00699e+07	1.06169e+07	1.14032e+07	1.09331e+07	1.28851e+07	1.08858e+07	9.38483e+06	1.04401e+07	1.16742e+07	1.14406e+07	1.13081e+07	-	-
Hmgp002189	463.125	301.07	462.118	C22H22O11	[M+H]+	Hispidulin-7-O-glucoside(Homoplantaginin)	Flavonoids	Flavones	17680-84-1	1	4.29884e+07	4.02344e+07	4.0277e+07	3.99594e+07	4.42847e+07	4.1974e+07	4.35802e+07	3.2846e+07	3.04486e+07	3.56452e+07	3.54664e+07	3.61185e+07	3.32406e+07	3.5698e+07	3.81933e+07	3.64758e+07	3.52562e+07	3.59893e+07	C17762	-
pmp001045	331.139	151.112	330.132	C15H22O8	[M+H]+	Bartsioside	Others	Alcohol compounds	62133-72-6	2	57426.1	74155.4	79237.1	68643	104846	99569.5	94382.5	72045	51195	69595.5	98438.4	69865.8	70359	113236	111550	85451.2	82995.2	82885.3	-	-
pme3337	384.115	252	383.108	C14H17N5O8	[M+H]+	Succinyladenosine	Nucleotides and derivatives	Nucleotides and derivatives	4542-23-8	1	6.15363e+06	7.56404e+06	7.67949e+06	8.4156e+06	6.74965e+06	7.21594e+06	6.85595e+06	4.86092e+06	5.41549e+06	4.1533e+06	3.99411e+06	4.23484e+06	3.71083e+06	3.67907e+06	4.26375e+06	4.44804e+06	4.49112e+06	4.60506e+06	-	-
MWSHY0069	301.07	286.049	300.063	C16H12O6	[M+H]+	Hispidulin (5,7,4'-Trihydroxy-6-methoxyflavone)	Flavonoids	Flavones	1447-88-7	1	1.02648e+06	1.06015e+06	1.09682e+06	1.12956e+06	1.11305e+06	1.17015e+06	1.10687e+06	621602	685684	702966	671325	672617	573046	728081	712803	840061	819350	810558	C10058	-
Lmmp000897	611.143	287.054	610.132	C30H26O14	[M+H]+	Gallocatechin-(4α→8)-gallocatechin	Flavonoids	Flavanols	-	3	3.42736e+06	2.60576e+06	2.89975e+06	2.71299e+06	2.98485e+06	2.5408e+06	2.77592e+06	1.82962e+06	2.51267e+06	2.65257e+06	2.68673e+06	2.6602e+06	2.4112e+06	2.42478e+06	2.83592e+06	2.51935e+06	2.52847e+06	2.44337e+06	-	-
mws0752	185.155	185.156	186.162	C11H22O2	[M-H]-	Undecylic Acid	Lipids	Free fatty acids	112-37-8	1	281602	306892	336361	326191	362513	342706	235528	285426	280487	317580	316126	307473	298048	310754	313900	267144	259668	257700	C17715	-
pme1474	298.097	136	297.09	C11H15N5O3S	[M+H]+	5'-Deoxy-5'-(methylthio)adenosine	Nucleotides and derivatives	Nucleotides and derivatives	2457-80-9	1	2.22167e+07	2.38951e+07	2.32861e+07	2.6389e+07	2.57e+07	2.41274e+07	2.96864e+07	3.21748e+07	3.29501e+07	2.43974e+07	2.36411e+07	2.41259e+07	2.57777e+07	2.73201e+07	2.64653e+07	2.62239e+07	2.71497e+07	26326989	C00170	ko00270,ko00908,ko01100
Lmmn003323	271.228	225.22	272.235	C16H32O3	[M-H]-	2-Hydroxyhexadecanoic acid	Organic acids	Organic acids	764-67-0	1	237324	239821	232568	231328	212231	255226	336613	567700	472631	236486	269423	323850	5.50489e+06	546023	461067	606895	629138	626722	-	-
pmb0500	411.192	177.055	410.184	C23H26N2O5	[M+H]+	N-p-Coumaroyl-N'-feruloylputrescine	Alkaloids	Phenolamine	380302-96-5	3	9	9	9	9	9	9	1.17627e+06	1.78832e+06	1.50576e+06	9	9	9	34197.7	19824.9	32917.8	323870	317297	311364	-	-
Lmlp005236	451.123	289.083	450.116	C21H22O11	[M+H]+	Dihydrokaempferol-3-O-glucoside	Flavonoids	Flavanonols	1049-08-8	3	2.05521e+06	1.73671e+06	2.33747e+06	2014252	2.27934e+06	2.16896e+06	1.76414e+06	1.65389e+06	1527509	1482013	1922162	1.96951e+06	2.11174e+06	1.42129e+06	1.67827e+06	1.72723e+06	1.79463e+06	1.77624e+06	-	-
mws1661	609.181	301	608.174	C28H32O15	[M+H]+	Diosmetin-7-O-rutinoside (Diosmin)	Flavonoids	Flavones	520-27-4	1	1.02335e+07	9.85298e+06	9.09025e+06	1.04856e+07	1.08596e+07	1.08206e+07	9.36888e+06	5.63243e+06	7.97166e+06	9.41118e+06	8.6157e+06	1.01282e+07	7.63706e+06	9.18037e+06	8.62404e+06	7.56046e+06	7.86049e+06	7.79016e+06	C10039	-
Lmbp000728	121.065	77.0388	120.058	C8H8O	[M+H]+	(S)-2-Phenyloxirane	Phenolic acids	Phenolic acids	20780-54-5	1	3.01692e+06	2.85301e+06	2.54908e+06	2.28269e+06	2.23679e+06	2.47054e+06	2.34774e+06	3.79469e+06	2.96054e+06	2.41545e+06	2.49626e+06	2.49753e+06	2.99261e+06	2.40338e+06	3.57788e+06	2.284e+06	2.37216e+06	2.36964e+06	C20782	ko01100
pma3101	256.08	124.1	256.082	C11H14NO6+	[M]+	Nicotinate D-ribonucleoside	Others	Vitamin	17720-18-2	3	6.25297e+06	7.55897e+06	6.48945e+06	7.58903e+06	8.20587e+06	7.82889e+06	1.19628e+07	1.09301e+07	1.20671e+07	4.68001e+06	5.00026e+06	4.84846e+06	8.76488e+06	9.15435e+06	1.04258e+07	6.74888e+06	6.97778e+06	6.69979e+06	C05841	ko00760,ko01100
Hmgp002953	653.172	331.081	652.164	C29H32O17	[M+H]+	Tricin-7-O-(2''-O-rhamnosyl)galacturonide	Flavonoids	Flavones	89915-54-8	3	17395.5	23174	16117.5	17274	17277.2	17316	16159.5	25446.5	25335	25503.5	31676.8	26689.8	43697.8	48450.8	38605	37099	36835.5	35589	-	-
Lmgp004474	579.171	271.06	578.164	C27H30O14	[M+H]+	Genistein-7-O-galactoside-rhamnose	Flavonoids	Isoflavones	-	1	992513	1173071	1.01832e+06	1215591	1.4323e+06	1.24275e+06	1155973	573376	862021	796946	1.02449e+06	853698	793961	957802	864349	925659	939088	966578	-	-
Hmjp002999	625.176	317.06	624.162	C28H32O16	[M+H]+	Isorhamnetin-3-O-rutinoside (Narcissin)*	Flavonoids	Flavonols	604-80-8	3	632725	488458	479182	547823	651948	627342	462452	365812	513376	541762	526015	541836	458698	447302	458240	519902	497398	509070	-	-
MWStz073	102.055	84.0468	101.048	C4H7NO2	[M+H]+	5-Hydroxy-2-pyrrolidinone	Alkaloids	Pyrrole alkaloids	62312-55-4	3	152633	169109	154528	123392	125782	121116	182399	96310.3	126177	149683	132648	136552	124339	162489	154597	155403	161175	154847	-	-
Hmmp003156	595.164	313.07	594.159	C27H30O15	[M+H]+	Isovitexin-7-O-glucoside(Saponarin)	Flavonoids	Flavones	20310-89-8	1	1.31854e+07	1.1651e+07	1.26801e+07	1.19919e+07	1.55259e+07	1.25059e+07	1.20878e+07	9.80413e+06	1.00565e+07	1.08079e+07	1.01597e+07	1.17313e+07	1.04337e+07	8.91481e+06	8.42471e+06	1.10161e+07	1.05353e+07	1.06732e+07	C08064	-
MWSmce689	293.248	95.0855	292.24	C19H32O2	[M+H]+	Methyl linolenate	Lipids	Free fatty acids	301-00-8	3	4234.66	3975.07	5461.76	6538.8	6226.98	5032.95	6775.28	10045.8	10471	7483.06	8243.46	7090.89	8797.14	8147.97	9038.78	8895.69	9239.45	9279.25	-	-
Lmsp004749	655.187	347.077	654.18	C29H34O17	[M+H]+	Syringetin-3-O-rutinoside	Flavonoids	Flavonols	-	1	1.29209e+07	1.19806e+07	1.17449e+07	1.22854e+07	1.35958e+07	1.41382e+07	1.26613e+07	1.13971e+07	1.19525e+07	1.11436e+07	1.20737e+07	1.12224e+07	9.19035e+06	1.03803e+07	1.09487e+07	1.14136e+07	1.16629e+07	1.11278e+07	-	-
Hmln002355	549.199	387.146	550.205	C27H34O12	[M-H]-	5'-Methoxymatairesinoside	Lignans and Coumarins	Lignans	1691201-82-7	1	29717	35298.4	39733.2	44491.3	31328.5	39219.1	53149.5	34265.8	43657.7	49489.1	34439.4	43129.7	135835	171511	166339	52114.7	54621.5	53410.8	-	-
Lmgp004539	655.188	331.08	654.18	C29H34O17	[M+H]+	5,7,4'-Trihydroxy-6,8-dimethoxyisoflavone-7-O-galactoside-glucoside	Flavonoids	Isoflavones	-	2	1.44702e+06	1.36452e+06	1706161	1495750	1.81535e+06	1.83088e+06	1631142	1.14619e+06	1.224e+06	1.20595e+06	1.48152e+06	1.30877e+06	1.1944e+06	1584782	1.49597e+06	1.43377e+06	1.49751e+06	1.49026e+06	-	-
MWS20145	451.123	289.074	450.116	C21H22O11	[M+H]+	Eriodictyol-7-O-glucoside	Flavonoids	Flavanones	38965-51-4	3	2.17478e+06	1.94534e+06	2.43601e+06	2097544	2.2395e+06	2.04319e+06	1.79076e+06	1.76808e+06	1.47898e+06	1.68194e+06	2.23936e+06	1.76539e+06	1.88718e+06	1493817	1.79286e+06	1.94232e+06	2.03103e+06	1.9592e+06	-	-
mws0366	277.217	277.219	278.225	C18H30O2	[M-H]-	γ-Linolenic Acid*	Lipids	Free fatty acids	506-26-3	1	4.82821e+07	3.83564e+07	5.15844e+07	4.63413e+07	4.92449e+07	6.00458e+07	72428719	7.40141e+07	7.43756e+07	4.79461e+07	5.26853e+07	4.97145e+07	6.65906e+07	7.22152e+07	6.73431e+07	5.72179e+07	6.00049e+07	5.83828e+07	C06426	ko00591,ko01040,ko01100
pmb0854	518.324	184.073	517.317	C26H48NO7P	[M+H]+	LysoPC 18:3	Lipids	LPC	-	1	5.76152e+06	5.4515e+06	6.75045e+06	9.99766e+06	1.14822e+07	1.1091e+07	2.46241e+07	1.86277e+07	2.3988e+07	1.24154e+07	1.29506e+07	1.45883e+07	1.64742e+07	1.65505e+07	1.53136e+07	1.26169e+07	1.27849e+07	1.21972e+07	-	-
Hmcp009963	180.137	123.07	180.138	C11H18NO+	[M]+	Candicine	Alkaloids	Phenolamine	6656-13-9	2	856712	730717	799803	888063	949598	872036	629309	546671	496263	711078	663172	675554	474427	535009	587406	614161	597192	585224	C10575	-
Hmln000297	179.055	59.01	180.063	C6H12O6	[M-H]-	Inositol	Others	Saccharides	87-89-8	1	555508	376818	367587	535590	672328	680549	903847	1.64075e+06	1.25942e+06	833005	992515	1.09222e+06	1.89291e+06	1.36969e+06	1.40217e+06	881187	899073	925363	C00137	ko00052,ko00053,ko00562,ko01100,ko01110,ko02010,ko04070
Zmyn000110	258.039	78.9583	259.046	C6H14NO8P	[M-H]-	D-Glucosamine 1-phosphate	Others	Saccharides	2152-75-2	3	25781.9	21765.5	26257.1	31208.2	25551.1	30946.5	67407.9	105086	100324	22946.4	22065.5	25563.8	60205.5	45451.1	58714.5	34802.4	33129.1	34131.9	C06156	ko00520,ko01100
Lmbn004790	209.082	179.035	210.089	C11H14O4	[M-H]-	Methyl 3-(3-hydroxy-4-methoxyphenyl)propanoate	Phenolic acids	Phenolic acids	129150-61-4	3	7569.75	15315.2	5780.25	8932.5	7573.25	10150.5	236026	206435	237647	17892.8	5796	12684	21638	20947.8	31685.8	45951.8	48253.2	46780.8	-	-
Lmnp002584	625.18	463.13	624.169	C28H32O16	[M+H]+	Hispidulin-8-C-(2''-O-glucosyl)glucoside	Flavonoids	Flavones	-	1	1.95859e+06	2.59012e+06	2.37441e+06	2.83705e+06	2.34954e+06	2.70372e+06	2.51206e+06	1535415	1.72998e+06	1.72226e+06	1.78754e+06	1876725	1.69281e+06	1852672	2.16881e+06	2.04408e+06	2.03703e+06	2.13045e+06	-	-
Lmzn006284	471.35	471.35	472.355	C30H48O4	[M-H]-	2α-Hydroxyursolic acid	Terpenoids	Triterpene	-	3	9	9	9	9	9	9	470149	1.72048e+06	1.47236e+06	9	9	9	2.94755e+06	3.03537e+06	3.8149e+06	723796	761305	745770	-	-
pme3033	104.071	86	103.063	C4H9NO2	[M+H]+	N,N-Dimethylglycine	Amino acids and derivatives	Amino acids and derivatives	1118-68-9	2	360292	291888	278723	210871	239973	223197	795915	850521	843856	205861	209503	194976	266792	313221	231775	391122	407575	389306	C01026	ko00260,ko01100
mws1073	595.166	457.2	594.159	C27H30O15	[M+H]+	Apigenin-6,8-di-C-glucoside (Vicenin-2)	Flavonoids	Flavones	23666-13-9	3	729871	556641	731382	742809	948152	603552	705516	621732	522992	577999	517624	500613	710850	641047	607197	512849	487880	495230	C10195	-
Lmqp006559	330.337	312.326	329.327	C20H43NO2	[M+H]+	2-Amino-1,3-eicosanediol	Others	Saccharides	-	1	1.00407e+06	985124	843773	994938	1.02112e+06	822442	1.0005e+06	932217	999166	1.01083e+06	1.13684e+06	1.07839e+06	1.05293e+06	964824	995944	2.91787e+06	3.01252e+06	3.07143e+06	-	-
HJN083	521.202	359.15	522.211	C26H34O11	[M-H]-	Lariciresinol-4'-O-glucoside	Lignans and Coumarins	Lignans	143663-00-7	2	526162	615887	663238	662534	733872	825462	560704	927396	959940	671014	784380	752650	722085	753612	829489	624804	648050	616384	-	-
MWS1882	132.03	88.0403	133.037	C4H7NO4	[M-H]-	Iminodiacetic acid	Organic acids	Organic acids	142-73-4	1	1.66562e+06	1.83869e+06	1.76645e+06	1.72378e+06	1.99126e+06	1.95666e+06	1.48291e+06	1.29314e+06	1.19045e+06	952108	794629	888017	1.12931e+06	1.15025e+06	1.25043e+06	1.26492e+06	1.3092e+06	1.33203e+06	C19911	-
pme2617	166.053	102	165.046	C5H11NO3S	[M+H]+	L-Methionine Sulfoxide	Amino acids and derivatives	Amino acids and derivatives	3226-65-1	2	6.64816e+06	6.13515e+06	5.79252e+06	6.01593e+06	6.30941e+06	6.38861e+06	6.65285e+06	5.97502e+06	7.13321e+06	6.9378e+06	7.08649e+06	7.60355e+06	7.51781e+06	6.84795e+06	7.28631e+06	6.36596e+06	6.25834e+06	6.04278e+06	C02989	ko00270
pme1598	463.125	301	464.132	C22H24O11	[M-H]-	Hesperetin-5-O-glucoside	Flavonoids	Flavanones	69651-80-5	2	343312	253055	268480	307424	399233	385075	292444	290657	289644	327042	374031	346607	302446	395073	308377	277820	270183	263426	-	-
pme2746	784.15	437	785.157	C27H33N9O15P2	[M-H]-	Riboflavin 5'-Adenosine Diphosphate	Nucleotides and derivatives	Nucleotides and derivatives	146-14-5	1	4.19979e+06	3.68979e+06	3.48166e+06	3.49146e+06	3.6216e+06	3.65955e+06	3.18392e+06	3.58102e+06	3.60106e+06	3.21724e+06	2.95057e+06	3.35504e+06	2.41472e+06	2.85024e+06	2.59296e+06	2.94778e+06	3.03481e+06	2875783	C00016	ko00740,ko01100,ko01110,ko01240
Lmgp000796	150.057	61.01	149.048	C8H7NO2	[M+H]+	4-Hydroxymandelonitrile	Alkaloids	Phenolamine	13093-65-7	3	5.43573e+06	5.59993e+06	5.65679e+06	2.53142e+06	1.8933e+06	2.0777e+06	2.39081e+06	3.22346e+06	2.16854e+06	3.08038e+06	3.00362e+06	2.82685e+06	1.83621e+06	1.57957e+06	1.87284e+06	2.60453e+06	2.74793e+06	2.66013e+06	C00650	-
pmb2319	482.324	184.073	481.317	C23H48NO7P	[M+H]+	LysoPC 15:0	Lipids	LPC	108273-89-8	1	317837	310326	366142	318002	367110	367553	769990	783259	971065	453725	452717	484269	652135	643834	579008	473280	498183	493929	-	-
MWS2430	241.218	241.211	242.225	C15H30O2	[M-H]-	13-methylmyristic acid	Lipids	Free fatty acids	2485-71-4	1	90635.2	121147	148059	381632	282686	291423	234919	180589	181445	408651	256186	328126	255380	198693	200790	256044	243595	255086	-	-
pmb0501	131.129	114.103	130.122	C5H14N4	[M+H]+	Agmatine	Alkaloids	Alkaloids	306-60-5	3	288970	394014	336417	306489	334809	350368	321606	290106	311823	395855	443273	441769	551790	581561	530228	342830	343164	326894	C00179	ko00330,ko01100
pme1730	117	59	118.027	C4H6O4	[M-H]-	D-Erythronolactone	Organic acids	Organic acids	15667-21-7	3	408998	437256	341643	486115	525760	426652	329828	449191	546910	540090	525828	523066	446400	473204	426873	414884	438060	422828	-	-
pme0295	146.081	86	145.074	C6H11NO3	[M+H]+	4-Acetamidobutyric acid	Organic acids	Organic acids	3025-96-5	3	1.89685e+06	2.13515e+06	1.22808e+06	2.62465e+06	2.43297e+06	2.74703e+06	547972	512068	781263	4.66238e+06	4.25413e+06	3.33935e+06	403100	368283	348913	1.20542e+06	1.17791e+06	1.14054e+06	C02946	ko00330,ko01100
MWSHY0020	443.097	123.044	442.09	C22H18O10	[M+H]+	Epicatechin gallate	Flavonoids	Flavanols	1257-08-5	3	112245	31091.2	20596.5	25452	9765.5	9646	88574	23240.2	43662.5	18898.5	11262.8	62350.5	4809	30849.5	20514	25555.8	26741.2	25445	-	-
pmb0608	549.124	301.4	548.117	C25H24O14	[M+H]+	Chrysoeriol-7-O-(6''-malonyl)glucoside	Flavonoids	Flavones	-	1	359594	366026	347310	384664	410243	435105	314282	170520	199069	225936	281630	265966	216926	198639	271714	263732	266004	252377	-	-
mws1292	565.155	409.092	564.123	C26H28O14	[M+H]+	Isoschaftoside	Flavonoids	Flavones	52012-29-0	3	2.90345e+07	2.98482e+07	2.76178e+07	2.69347e+07	2.85959e+07	2.91964e+07	2.51391e+07	3.00088e+07	3.00593e+07	2.71403e+07	2.95847e+07	2.63158e+07	2.8257e+07	2.74809e+07	2.69445e+07	2.67003e+07	2.61082e+07	2.52469e+07	-	-
pme1439	165.055	119	164.047	C9H8O3	[M+H]+	p-Coumaric acid	Phenolic acids	Phenolic acids	501-98-4	3	96884	91925.5	53449	90110.8	94231.2	103316	85014.2	168374	152178	133165	124539	100253	110069	213935	129410	107825	106607	112524	C00811	ko00130,ko00350,ko00940,ko00950,ko00998,ko01100,ko01110
pmn001706	471.348	471.35	472.355	C30H48O4	[M-H]-	2-Hydroxyoleanolic acid	Terpenoids	Triterpene	26707-60-8	3	9	9	9	9	9	9	523374	1.76367e+06	1.49734e+06	9	9	9	2.89395e+06	3.06534e+06	3.58928e+06	777438	753606	798493	-	-
mws0242	173.082	111	174.089	C8H14O4	[M-H]-	Suberic Acid	Organic acids	Organic acids	505-48-6	1	8085.75	12191.2	3952	13344.5	8147.25	10875.5	248857	562137	529328	17195.2	13506.5	24620	329396	331989	459774	128070	134497	127881	C08278	-
pme0040	136.062	119	135.054	C5H5N5	[M+H]+	Adenine	Nucleotides and derivatives	Nucleotides and derivatives	73-24-5	1	3.95168e+06	4.67704e+06	4.11663e+06	5.30795e+06	3.92915e+06	3.77137e+06	5.37385e+06	9.3633e+06	1.06082e+07	4.0951e+06	2.44579e+06	1.9019e+06	5.45148e+06	6.4864e+06	7.0198e+06	4.61814e+06	4.63612e+06	4.39664e+06	C00147	ko00230,ko00908,ko01100
pmb3045	505.099	329.1	506.106	C23H22O13	[M-H]-	Tricin-7-O-Glucuronide	Flavonoids	Flavones	-	3	52279.8	59098.2	65489	80936.2	78468.8	86150.2	105562	58701.2	90902.5	189362	187982	163377	122576	164109	172778	89725	95034.8	93399.2	-	-
pmb0064	374.108	198.077	373.101	C15H19NO10	[M+H]+	DIMBOA glucoside	Alkaloids	Alkaloids	18607-79-9	3	2.01051e+06	1.93999e+06	1.81169e+06	1.85655e+06	1.98977e+06	1.87367e+06	2.04575e+06	1.93393e+06	1.84253e+06	1.77718e+06	1.81077e+06	1.76673e+06	2.16256e+06	2.6096e+06	2.85895e+06	1.63249e+06	1.71733e+06	1.63307e+06	C04831	ko00402
Lmjp004941	301.071	286.047	300.063	C16H12O6	[M+H]+	3,5,4'-Trihydroxy-7-methoxyflavone (Rhamnocitrin)	Flavonoids	Flavonols	569-92-6	1	996485	1.14971e+06	1.02148e+06	1.09987e+06	1.0954e+06	1.11806e+06	1.02654e+06	574203	733186	705436	654722	632310	585561	693135	697943	787480	809397	763169	C17059	-
Xmzn007677	580.365	506.325	581.264	C33H35N5O5	[M-H]-	Ergotamine	Alkaloids	Plumerane	113-15-5	3	106388	77698.3	116347	62037.2	57480.2	55138.9	83999.7	73478.7	91015.7	80524.3	85218.9	81181.2	65957.6	62684.2	65218.2	72556	68768.3	69244.2	C07544	ko01110
Zmdp000376	130.091	84.0806	129.09	C5H11N3O	[M+H]+	4-Guanidinobutanal	Others	Aldehyde compounds	-	2	1.01653e+07	8.43915e+06	8.28054e+06	9.83625e+06	9.45275e+06	9.11351e+06	8.97328e+06	1.16881e+07	1.10256e+07	1.20719e+07	1.1316e+07	1.12684e+07	1.2722e+07	1.24043e+07	1.4317e+07	1.10908e+07	1.15872e+07	1.17347e+07	-	-
pmn001691	327.218	291.198	328.225	C18H32O5	[M-H]-	9,12,13-Trihydroxy-10,15-octadecadienoic acid	Lipids	Free fatty acids	-	1	9194.91	9772.58	8056.33	5544.16	5560.63	5858.05	22814.5	51552.1	19535.9	8131.09	7664.93	5723.89	31161.8	31344.2	33579.5	16703.2	15872.3	15851.4	-	-
Lmnp302744	625.18	493.14	624.169	C28H32O16	[M+H]+	5,3',4'-Trihydroxy-7,8-dimethoxyflavone-6-C-[apiosyl-(1-2)]-glucoside	Flavonoids	Flavones	-	3	898157	742484	816712	642082	672586	774368	740086	670964	639245	647343	482212	712606	451223	735137	661162	670615	647570	687824	-	-
pmb3042	491.12	329.1	492.127	C23H24O12	[M-H]-	Tricin-5-O-Glucoside	Flavonoids	Flavones	32769-00-9	3	1.07886e+07	1.05621e+07	1.01437e+07	1.16337e+07	1.18225e+07	1.15984e+07	1.13162e+07	1.01721e+07	1.15189e+07	1.18751e+07	1.27007e+07	1.17315e+07	1.08205e+07	1.14326e+07	1.14523e+07	1.09146e+07	1.13039e+07	1.06302e+07	-	-
Hmmn003659	549.12	345.06	550.132	C25H26O14	[M-H]-	Limocitrin-7-O-(6''-Acetyl)glucoside	Flavonoids	Flavonols	-	1	21482.3	22945.5	30368.9	28917.1	24463.5	27408.2	20053	24529.6	24199.6	29050.5	30491.8	30714.3	21679.7	22755.3	22212.8	23802.5	22431	22784.1	-	-
Zmhp003514	301.072	286.054	300.063	C16H12O6	[M+H]+	6,7,8-Tetrahydroxy-5-methoxyflavone	Flavonoids	Flavones	-	3	1.00749e+06	1.12981e+06	1.12722e+06	1.17379e+06	1.13842e+06	1.22396e+06	1.08453e+06	647596	719972	721359	642869	704646	591720	718191	722509	824649	835223	786123	-	-
Lmzp004885	331.081	315.05	330.074	C17H14O7	[M+H]+	Tricin (5,7,4'-Trihydroxy-3',5'-dimethoxyflavone)	Flavonoids	Flavones	520-32-1	1	1.58763e+07	1.51142e+07	1.58783e+07	1.87354e+07	1.96083e+07	2.0277e+07	1.55361e+07	1.22508e+07	1.4983e+07	1.63239e+07	1.60622e+07	1.44882e+07	1.28839e+07	1.48357e+07	1.59991e+07	1.50858e+07	1.44667e+07	1.41693e+07	C10193	-
pmb0721	831.234	177.1	830.227	C39H42O20	[M+H]+	Tricin-7-O-(2''-feruloyl)glucoside-5-O-glucoside	Flavonoids	Flavones	-	3	435756	438987	412830	564544	576461	608571	385933	213929	298580	686461	593158	672233	364417	473833	437467	413027	427309	440438	-	-
Zmzn003953	309.205	227.203	310.214	C18H30O4	[M-H]-	13(s)-hydroperoxy-(9z,11e,15z)-octadecatrienoic acid	Lipids	Free fatty acids	67597-26-6	1	248447	196594	271145	443497	336799	413138	663038	584030	560698	462449	433857	412890	494149	627414	695837	613690	639887	600704	C04785	ko00592,ko01100,ko01110
mws1346	162.076	98	161.069	C6H11NO4	[M+H]+	DL-2-Aminoadipic acid	Alkaloids	Alkaloids	542-32-5	3	308200	312744	290854	422699	354128	400150	3.41297e+06	5.00852e+06	3.94277e+06	501407	414057	293152	1.25183e+06	939615	790429	1.39327e+06	1.42499e+06	1.33651e+06	C00956	ko00300,ko00310,ko00311,ko01100,ko01110,ko01210,ko01230
pme3017	104.071	58	103.063	C4H9NO2	[M+H]+	2-Aminoisobutyric acid	Organic acids	Organic acids	62-57-7	1	2.53578e+06	2.08598e+06	2.6825e+06	2.46133e+06	2.12234e+06	2.52852e+06	6.87721e+06	6.62336e+06	8.10696e+06	2.03728e+06	2.24225e+06	1.65688e+06	2.98566e+06	3.04582e+06	2.35965e+06	3.50689e+06	3.68441e+06	3.46841e+06	C03665	-
Lmfn004093	435.13	315.088	436.137	C21H24O10	[M-H]-	Phloretin-4'-O-glucoside (Trilobatin)	Flavonoids	Chalcones	4192-90-9	1	1.44556e+06	1.6864e+06	2.01855e+06	2.24755e+06	2.0015e+06	1.88287e+06	2.0413e+06	1298797	1.15934e+06	1.65666e+06	1.28453e+06	1.69158e+06	1.20737e+06	1213436	1.42183e+06	1.11155e+06	1.09234e+06	1.04323e+06	-	-
pme3311	339	97	339.996	C6H14O12P2	[M-H]-	D-Fructose-1,6-biphosphate	Others	Saccharides	488-69-7	3	82843.8	70132.7	86499.5	78695.5	75724	93916	118516	131632	141386	87204.2	75682.4	97875	57131.4	77059.7	92267.4	92267.9	95731.1	98491.9	C00354	ko00400,ko00710,ko01100,ko01110,ko01200
Lmhp008801	476.277	335.258	475.27	C23H42NO7P	[M+H]+	LysoPE 18:3	Lipids	LPE	-	1	1.12509e+06	1.03404e+06	1.19541e+06	1.88424e+06	2.03498e+06	1.9625e+06	7.35293e+06	5.54999e+06	7.24855e+06	2.17328e+06	2.04903e+06	2.38144e+06	3.72068e+06	3.49151e+06	3.30379e+06	2.89595e+06	3.0005e+06	2.80971e+06	-	-
pme3382	160.061	98	161.069	C6H11NO4	[M-H]-	N-Acetyl-L-threonine	Amino acids and derivatives	Amino acids and derivatives	17093-74-2	3	307916	337515	285393	320209	293619	281380	236087	331686	264902	282647	310422	288635	232187	243066	217739	248114	248698	234466	-	-
Hmgp002327	188.071	118.06	187.063	C11H9O2N	[M+H]+	3-amino-2-naphthoic acid	Alkaloids	Alkaloids	-	1	2.01111e+06	2.86402e+06	2.92673e+06	6.71314e+06	5.5661e+06	5.41971e+06	3.67395e+07	3.01407e+07	3.32794e+07	3.32712e+06	3.16488e+06	3.23097e+06	9.3047e+06	7.66729e+06	7.09322e+06	1.07807e+07	1.01547e+07	1.02216e+07	-	-
MWSmce675	271.083	108.022	272.09	C12H16O7	[M-H]-	Arbutin	Phenolic acids	Phenolic acids	497-76-7	1	107513	116243	98565.8	105568	118157	104446	95933.7	107104	87985.2	106959	111524	104953	93995.8	107673	112590	92652.1	86670.4	90161	C06186	ko00010
Zmjp003463	565.156	433.114	564.147	C26H28O14	[M+H]+	Vitexin-2''-O-xyloside	Flavonoids	Flavones	-	3	1.13286e+07	1.124e+07	1.13206e+07	9.79431e+06	1.13775e+07	1.08751e+07	1.05457e+07	9.31114e+06	9.79215e+06	9.93551e+06	1.11901e+07	9.60741e+06	1.08907e+07	9.63599e+06	1.08271e+07	9.75453e+06	1.03904e+07	9.875e+06	-	-
pmp001264	274.274	256.265	273.267	C16H35NO2	[M+H]+	Hexadecylsphingosine	Lipids	Sphingolipids	-	1	6.44005e+06	5.60418e+06	6.3839e+06	6.39224e+06	6.45987e+06	6.95789e+06	6.58902e+06	6.4612e+06	6.36976e+06	7.60764e+06	6.80678e+06	6.65159e+06	5.89832e+06	5.95636e+06	6.19357e+06	5.6375e+06	5.96263e+06	5.61693e+06	-	-
mws0120	258.11	104.111	257.103	C8H20NO6P	[M+H]+	Choline Alfoscerate	Lipids	PC	28319-77-9	1	1.26507e+06	1.43482e+06	1.64691e+06	1.25572e+06	1.35048e+06	1.11796e+06	2.78814e+06	4.24957e+06	4.24345e+06	1.14142e+06	959634	977333	2.786e+06	2.38618e+06	1.95538e+06	1.92676e+06	1.80143e+06	1.85262e+06	C00670	ko00564,ko00565
pmp000596	627.156	465.1	626.148	C27H30O17	[M+H]+	Quercetin-3-O-(2''-O-galactosyl)glucoside	Flavonoids	Flavonols	56782-99-1	3	6.26656e+06	6.96761e+06	6.64896e+06	7.22518e+06	7.5149e+06	6.99771e+06	6.30672e+06	4.89255e+06	5.11659e+06	4.73862e+06	5.03233e+06	5.87208e+06	5.55542e+06	5.15881e+06	5.51955e+06	5.38929e+06	5.66101e+06	5.75662e+06	-	-
Lmtn002796	449.108	287.057	450.116	C21H22O11	[M-H]-	Aromadendrin-7-O-glucoside	Flavonoids	Flavanonols	28189-90-4	2	241367	190970	246310	254132	233163	233212	331096	139235	195444	256030	198753	237236	199816	206715	233315	181852	194645	189756	-	-
pmf0139	179.056	59	180.063	C6H12O6	[M-H]-	D-Galactose	Others	Saccharides	59-23-4	3	407395	373281	351517	338868	339568	442989	633780	894654	684460	599751	769191	923210	1.59529e+06	1.24276e+06	1.16134e+06	500286	506041	533954	C00124	ko00052,ko01100
Hmcn001884	463.089	301.03	464.096	C21H20O12	[M-H]-	6-Hydroxyluteolin 5-glucoside	Flavonoids	Flavones	-	2	325770	321539	272748	322945	398995	312868	286330	295243	278566	393428	330529	345576	327470	301649	382577	297714	287732	277479	-	-
mws0361	253.217	235.19	254.225	C16H30O2	[M-H]-	Palmitoleic Acid*	Lipids	Free fatty acids	373-49-9	3	6455.13	13963.3	16639.2	13271.4	11051.7	11609.9	11492.1	10196.3	12086.1	14844.8	11338.4	8957.01	15906.7	14707	14405.1	14855	14507.1	13854.4	C08362	ko00061
Lmlp012720	279.158	149.023	278.152	C16H22O4	[M+H]+	Dibutyl phthalate*	Phenolic acids	Phenolic acids	84-74-2	1	6.2212e+07	7.10127e+07	6.6071e+07	4.02227e+07	4.0534e+07	3.78479e+07	2.55271e+07	2.62712e+07	2.6598e+07	2.90974e+07	2.8118e+07	2.72316e+07	2.83947e+07	2.90477e+07	3.08734e+07	3.58737e+07	3.7554e+07	3.50301e+07	C14214	-
pmp001251	520.34	184.073	519.332	C26H50NO7P	[M+H]+	LysoPC 18:2(2n isomer)	Lipids	LPC	-	1	1.29365e+07	1.1417e+07	1.44609e+07	1.02552e+07	1.04371e+07	9.82554e+06	1.37602e+07	1.43129e+07	1.66578e+07	1.49672e+07	1.49822e+07	1.51476e+07	1.20329e+07	1.30598e+07	1.21964e+07	1.18239e+07	1.17226e+07	1.10654e+07	-	-
pmb0885	291	190.9	290.188	C18H26O3	[M+H]+	4-Oxo-9Z,11Z,13E,15E-Octadecatetraenoic Acid	Lipids	Free fatty acids	-	3	83375.8	70573.2	63783.6	80770.8	83697.5	62655.2	64467.1	112464	128643	92493.1	97340.3	88723.3	157260	126307	105232	84783	90591.5	85680.2	-	-
Lmdp004892	535.108	287.055	534.101	C24H22O14	[M+H]+	Kaempferol-3-O-(6''-malonyl)galactoside*	Flavonoids	Flavonols	-	1	540138	458286	433667	411220	538980	465081	430512	170034	260761	327666	324527	389373	228894	215183	310719	326798	351165	340161	-	-
pmb0624	611.161	431.3	610.153	C27H30O16	[M+H]+	Isoorientin-7-O-glucoside	Flavonoids	Flavones	-	1	1.60812e+07	1.707e+07	2.01125e+07	1.7437e+07	2.00552e+07	1.66678e+07	1.987e+07	1.37375e+07	1.5083e+07	1.68468e+07	1.77471e+07	1.61409e+07	1.14632e+07	1.51719e+07	1.47077e+07	1.66949e+07	1.58371e+07	1.69775e+07	-	-
Lmbn013410	205.16	189.127	206.167	C14H22O	[M-H]-	2,4-Di-Tert-Butylphenol*	Phenolic acids	Phenolic acids	96-76-4	2	115888	114397	122316	155051	106263	125623	98698.7	107284	150207	112755	152671	110477	108991	104278	117470	98026.1	97059.5	103702	-	-
Lmqn008288	299.259	299.256	300.267	C18H36O3	[M-H]-	3-Hydroxyoctadecanoic Acid	Lipids	Free fatty acids	45261-96-9	1	216272	194874	300723	4.05317e+06	2.72416e+06	2.90049e+06	2.46365e+06	2257741	1.91619e+06	3.4224e+06	3.12144e+06	2.36606e+06	2.32078e+06	3.44727e+06	2.45225e+06	1.87218e+06	1.99412e+06	1.99441e+06	-	-
Zmhn002334	355.104	193.049	356.111	C16H20O9	[M-H]-	6-O-Feruloyl-β-D-glucose	Phenolic acids	Phenolic acids	137887-25-3	1	99062.8	104818	104309	233826	186336	171245	520446	803606	712001	607570	471359	509332	727000	533241	549998	360988	385840	364539	-	-
pma6455	229.012	96.97	230.02	C5H11O8P	[M-H]-	Ribulose-5-phosphate	Others	Saccharides	4300-28-1	3	67665	62152.2	75494.8	260118	224162	254198	240678	269922	246552	237784	232045	218902	161458	174310	157714	133380	141972	142310	C00117	ko00030,ko00230,ko00440,ko00710,ko00750,ko01100,ko01110,ko01200,ko01230,ko01240
Lmhp008589	476.277	335.258	475.27	C23H42NO7P	[M+H]+	LysoPE 18:3(2n isomer)	Lipids	LPE	-	1	1.04558e+06	1.01836e+06	1.20666e+06	1.81692e+06	1.97021e+06	2.00634e+06	7.44898e+06	5.37064e+06	7.25979e+06	2.28165e+06	2.13246e+06	2.42481e+06	3.64262e+06	3.5283e+06	3.31599e+06	2.83345e+06	3.03442e+06	3.00217e+06	-	-
Lmhn002926	279.05	163.04	280.058	C13H12O7	[M-H]-	p-Coumaroylmalic acid	Phenolic acids	Phenolic acids	-	1	2.47385e+07	2.76769e+07	2.52752e+07	2.54564e+07	2.86492e+07	3.07708e+07	2.85899e+07	2.07672e+07	2.23732e+07	2.87397e+07	3.10067e+07	3.02125e+07	2.47629e+07	2.60681e+07	2.568e+07	2.26424e+07	2.407e+07	2.42438e+07	-	-
mws4176	237.123	120.088	236.116	C12H16N2O3	[M+H]+	L-Alanyl-L-Phenylalanine	Amino acids and derivatives	Amino acids and derivatives	3061-90-3	1	48902.5	35667	47183.8	66817.8	60936.2	64067.5	106817	88418	104326	51266.2	69632.8	71035.5	128797	115856	139212	62837.5	65495.5	60801.8	-	-
pmb0489	397.197	147.044	396.19	C19H28N2O7	[M+H]+	N-Glucosyl-p-coumaroylputrescine	Alkaloids	Phenolamine	-	3	7269.11	6085.06	7273.02	5578.14	14141	5714.43	222136	325107	324402	19352.2	18872.1	10505	326337	380356	383194	129988	121959	121843	-	-
pma0948	138.091	121.1	137.084	C8H11NO	[M+H]+	Phenylethanolamine	Alkaloids	Alkaloids	7568-93-6	3	1.58945e+06	1.87502e+06	1.58062e+06	1.68514e+06	1.76608e+06	1.7923e+06	1.67545e+06	2.33952e+06	2.09563e+06	1.71129e+06	1.78424e+06	1.91096e+06	2.08522e+06	2.18786e+06	2.17111e+06	1.38426e+06	1.45723e+06	1.49055e+06	C02735	-
Lmgp004305	801.246	493.13	800.237	C35H44O21	[M+H]+	5,7,4'-Trihydroxy-6,8-dimethoxyisoflavone-7-O-galactoside-glucose-rhamnose	Flavonoids	Isoflavones	-	3	350488	313920	282940	289652	292970	291984	194508	330772	256096	298899	498294	421871	447536	289720	246293	274899	282744	262322	-	-
MWS2066	143.051	115.055	144.058	C10H8O	[M-H]-	1-Naphthol*	Phenolic acids	Phenolic acids	90-15-3	2	10715.6	7394.08	9369.24	238091	146023	158455	135031	114732	112516	176928	167699	127092	101824	129321	87326.4	93419.5	96813	100821	C11714	-
Lmtp002642	565.155	457.111	564.148	C26H28O14	[M+H]+	Apigenin-8-C-(2''-glucosyl)arabinoside	Flavonoids	Flavones	-	2	4.72735e+07	5.41564e+07	4.50035e+07	5.02537e+07	5.25182e+07	5.53264e+07	5.13512e+07	5.14356e+07	5.18976e+07	4.71842e+07	47188230	5.15752e+07	4.66225e+07	4.81415e+07	5.16552e+07	4.55022e+07	4.75411e+07	4.40587e+07	-	-
pmb0865	518.324	184.073	517.317	C26H48NO7P	[M+H]+	LysoPC 18:3(2n isomer)	Lipids	LPC	-	1	5.88705e+06	5.71307e+06	6.98856e+06	1.04576e+07	1.19246e+07	1.11674e+07	2.48213e+07	1.91194e+07	2.39955e+07	1.28373e+07	1.34249e+07	1.45434e+07	1.65051e+07	1.744e+07	1.60577e+07	1.32537e+07	1.35718e+07	1.25856e+07	-	-
pme0026	147.113	84	146.106	C6H14N2O2	[M+H]+	L-Lysine	Amino acids and derivatives	Amino acids and derivatives	56-87-1	1	2.28299e+06	2.77563e+06	2.96576e+06	5.23397e+06	4.51028e+06	4.43495e+06	1.01717e+07	1.24643e+07	1.02358e+07	3.03737e+06	2.83901e+06	2.32645e+06	4.64833e+06	4.67258e+06	4.13466e+06	4.72862e+06	4.87529e+06	4.51194e+06	C00047	ko00300,ko00310,ko00780,ko00960,ko00970,ko01100,ko01110,ko01210,ko01230,ko02010
Zmxp004503	655.177	331.056	654.18	C29H34O17	[M+H]+	Tricin-5,7-O-diglucoside	Flavonoids	Flavones	-	3	4.1206e+06	3.90552e+06	3.47297e+06	3.66439e+06	4.82432e+06	3.73856e+06	3.57561e+06	2.43498e+06	2.99997e+06	5.77739e+06	4.47878e+06	4.91901e+06	4.1932e+06	4.54357e+06	4.4584e+06	3.4695e+06	3.61931e+06	3347762	-	-
pmb0484	104.1	60.1	104.107	C5H14NO+	[M]+	Choline	Alkaloids	Alkaloids	62-49-7	3	2.63281e+07	2.2804e+07	2.98837e+07	2.39289e+07	2.24495e+07	2.51489e+07	6.28018e+07	5.78987e+07	6.92677e+07	2.18697e+07	2.38892e+07	1.85882e+07	3.24862e+07	3.15512e+07	2.67298e+07	3.25381e+07	3.29006e+07	3.49684e+07	C00114	ko00260,ko00564,ko01100,ko02010
pmc0274	167.1	121.1	166.031	C6H6N4S	[M+H]+	6-Methylmercaptopurine	Nucleotides and derivatives	Nucleotides and derivatives	50-66-8	3	9.00926e+06	1.02477e+07	1.10142e+07	2.27793e+07	2.00632e+07	2.03854e+07	3.69451e+07	4.01644e+07	3.94212e+07	1.34841e+07	1.50449e+07	1.35061e+07	2.17722e+07	2.16554e+07	2.04479e+07	1.93803e+07	1.97023e+07	1.82625e+07	C16614	-
mws0367	277.217	277.217	278.225	C18H30O2	[M-H]-	α-Linolenic Acid*	Lipids	Free fatty acids	463-40-1	1	4.43694e+07	3.5216e+07	4.83585e+07	4.1002e+07	4.64529e+07	5.6516e+07	6.84204e+07	7.10151e+07	7.14804e+07	4.52085e+07	4.91305e+07	4.52994e+07	6.24861e+07	6.79238e+07	6.2293e+07	5.17545e+07	5.59602e+07	5.32144e+07	C06427	ko00592,ko01040,ko01100,ko01110
MWSmce116	252.104	136.061	251.102	C10H13N5O3	[M+H]+	5'-Deoxyadenosine	Nucleotides and derivatives	Nucleotides and derivatives	4754-39-6	1	652594	691582	689642	280394	259241	275022	227239	212848	195713	407642	493114	431291	332531	356305	343832	364392	355565	336719	C05198	-
Lmhp003162	787.229	625.169	786.222	C34H42O21	[M+H]+	Chrysoeriol-6,8-di-C-glucoside-4'-O-glucoside	Flavonoids	Flavones	-	2	1.08126e+06	1.0595e+06	1.25115e+06	908449	1.1368e+06	1.37042e+06	931816	488306	623778	1138471	1.07857e+06	1.03188e+06	960122	981443	1.14093e+06	958250	896078	892523	-	-
Cmsn002371	491.191	327.123	492.2	C25H32O10	[M-H]-	Isolariciresinol-9-O-xyloside	Lignans and Coumarins	Lignans	-	3	150353	160950	114948	133650	143066	149813	125183	139015	130598	106912	146952	160023	84354.8	105082	146510	110404	119399	113110	-	-
Lmbn007891	313.238	183.14	314.246	C18H34O4	[M-H]-	Hydroxy ricinoleic acid	Lipids	Free fatty acids	-	3	20066.3	20768.7	20547.5	19075.3	21050.9	22430.2	20138.6	22392.4	22209.8	21140.5	26402.4	22326	24400	27490.1	24902.1	20066	19607.2	21204	-	-
MWStz054	152.107	91.0641	151.1	C9H13NO	[M+H]+	2,4,6,6-Tetramethyl-3(6H)-pyridinone	Alkaloids	Pyridine alkaloids	203524-64-5	2	5.88704e+06	6.29489e+06	6.51242e+06	1.69822e+06	1.55139e+06	1.81802e+06	970483	1118077	1308679	462330	403342	454848	1.02332e+06	1.02174e+06	1.0802e+06	1.87969e+06	1775220	1.73829e+06	-	-
Zmhn001446	579.208	417.156	580.216	C28H36O13	[M-H]-	Syringaresinol-4'-O-glucoside	Lignans and Coumarins	Lignans	7374-79-0	1	253591	230152	210449	231398	297698	260958	3.8818e+06	1.64797e+06	1.79305e+06	303203	299241	301158	2.60747e+06	2.74047e+06	2.13527e+06	943650	999761	924771	C10890	-
Lmln010063	205.158	189.129	206.167	C14H22O	[M-H]-	2,6-Di-tert-butylphenol*	Phenolic acids	Phenolic acids	128-39-2	1	114522	110978	129877	145860	113376	115067	100106	101602	134033	117399	147864	112452	107874	96408.6	123972	95816.8	92875.3	100713	-	-
Zmgn004894	151.04	136.017	152.047	C8H8O3	[M-H]-	Methyl 4-hydroxybenzoate	Phenolic acids	Phenolic acids	99-76-3	3	192345	178985	182355	208808	203701	187361	183075	251872	282392	237233	224496	210884	286389	252249	245014	192454	197834	208740	-	-
Zmyn005026	283.264	283.26	284.272	C18H36O2	[M-H]-	16-Methylheptadecanoic acid	Lipids	Free fatty acids	2724-58-5	1	6.7266e+07	6.96761e+07	7.90364e+07	8.14651e+07	8.63974e+07	8.86778e+07	8.66222e+07	8.19849e+07	7.70639e+07	9.34296e+07	7.89998e+07	9.21859e+07	8.0881e+07	6.32188e+07	6.76239e+07	2.91904e+07	2.97954e+07	3.16213e+07	C20356	-
Zmbp002538	205.097	146.061	204.09	C11H12N2O2	[M+H]+	1-Methoxy-indole-3-acetamide	Alkaloids	Plumerane	-	1	9.31726e+06	1.14954e+07	1.30979e+07	2.89262e+07	2.41657e+07	2.35261e+07	7.70551e+07	7.23776e+07	7.65294e+07	1.40333e+07	1.34852e+07	1.32151e+07	3.47488e+07	3.23221e+07	2.82529e+07	4.09415e+07	4.04196e+07	3.78176e+07	-	-
mws0491	122.096	105	121.089	C8H11N	[M+H]+	2-Phenylethylamine	Alkaloids	Benzylphenylethylamine alkaloids	156-28-5	3	157202	225400	184863	517267	274648	263490	590776	876360	1.09651e+06	241562	127630	133540	1.01858e+06	1.01331e+06	904719	453487	442330	417210	C05332	ko00360,ko01100
Zmzp006857	569.163	331.081	568.158	C29H28O12	[M+H]+	Tricin-4'-O-[β-guaiacyl-(9''-O-acetyl)glycerol]ether	Flavonoids	Flavones	-	1	4.95585e+06	5.07632e+06	4.84104e+06	5.48641e+06	5.58642e+06	5.71641e+06	4.44362e+06	3.63485e+06	3.86968e+06	4.42983e+06	4.53482e+06	4.88681e+06	3.26334e+06	3.83248e+06	3.69816e+06	3.8343e+06	3.75127e+06	3.52922e+06	-	-
pmb0620	787.229	625.1	786.222	C34H42O21	[M+H]+	Chrysoeriol-6,8-di-C-glucoside-7-O-glucoside	Flavonoids	Flavones	-	3	1.22413e+06	864026	1053134	840012	1.31697e+06	1190415	1.09323e+06	554812	596213	814978	1.11123e+06	942988	796698	996334	1069762	809447	842225	773409	-	-
Zmdp000292	189.135	70.0652	188.127	C7H16N4O2	[M+H]+	Arginine methyl ester	Amino acids and derivatives	Amino acids and derivatives	-	3	320768	343090	305640	540482	390245	565540	545077	401632	417707	270903	259259	307993	340475	380699	355111	319354	340236	313970	-	-
Lmmn001643	163.04	119.046	164.047	C9H8O3	[M-H]-	2-Hydroxycinnamic acid*	Phenolic acids	Phenolic acids	583-17-5	3	808202	949979	784387	1.09669e+06	941659	976156	1.31712e+06	1.65503e+06	1.93719e+06	1.69591e+06	1.23207e+06	1.14172e+06	1943479	1.92071e+06	1.81351e+06	1.16102e+06	1112879	1.21241e+06	C01772	ko00360,ko00940,ko01100,ko01110
Lmhp001670	231.16	72.082	230.163	C11H22N2O3	[M+H]+	L-Valyl-L-Leucine	Amino acids and derivatives	Amino acids and derivatives	3989-97-7	2	98788.2	138958	120400	214996	223596	185008	426627	708788	594790	172626	183866	172473	694098	809161	1.09388e+06	313927	309068	334878	-	-
Wmzn002116	515.118	353.089	516.127	C25H24O12	[M-H]-	3,5-Dicaffeoylquinic acid	Phenolic acids	Phenolic acids	-	3	27358.2	29279.8	23012.2	30724.2	38855.5	31223.5	32951.2	33425.8	34429.8	38991.2	40125.8	24091.8	38040.5	38991	39496	31193	34010.5	32797.5	-	-
pme2563	249.055	128	250.062	C8H14N2O5S	[M-H]-	γ-Glu-Cys	Amino acids and derivatives	Amino acids and derivatives	636-58-8	3	77709.2	97019.2	89856.1	39923	22162.1	48724.5	55010.9	60887.1	36514.8	28316.2	21040	35813.7	19626.2	28187.3	21460.1	30781	33564.3	32500.6	C00669	ko00480,ko01100,ko01240
Hmmp001310	188.071	118.065	187.063	C11H9NO2	[M+H]+	3-Indoleacrylic acid	Alkaloids	Plumerane	1204-06-4	1	2.18067e+06	2.77576e+06	3.07316e+06	6.75507e+06	6.46322e+06	5.9735e+06	3.8672e+07	3.2404e+07	3.50096e+07	3.28239e+06	3.35526e+06	3.26376e+06	9.78529e+06	7.98109e+06	7.50002e+06	1.15603e+07	1.07402e+07	1.07205e+07	C21283	-
mws0921	149.061	131	150.068	C9H10O2	[M-H]-	p-Coumaryl alcohol	Phenolic acids	Phenolic acids	3690-05-9	3	18662.5	13536.8	23218.2	21333.5	14242.8	15973.2	110785	65872.8	110209	29615.5	14784	7531.25	37906	31436.8	34107	35626	36533	33530.8	C02646	ko00940,ko01100,ko01110
pmp000972	355.118	299.055	354.11	C20H18O6	[M+H]+	8-Prenylkaempferol	Flavonoids	Flavonols	28610-31-3	3	9	9	9	14371.2	6903.27	8068.56	7768.81	5415.01	7326.32	7130.5	8542.13	7588.2	7333.42	14159.5	7532.88	6272.01	5747.4	5992.38	-	-
pmp001287	120.081	103.055	119.073	C8H9N	[M+H]+	N-Benzylmethylene isomethylamine	Alkaloids	Alkaloids	-	1	2.46327e+06	3.12789e+06	3.15992e+06	6.31322e+06	5.93364e+06	5.69648e+06	1.2033e+07	1.24711e+07	1.30765e+07	4.00144e+06	4.30711e+06	3.89202e+06	6.61282e+06	6.39956e+06	6.10045e+06	5.75019e+06	5.56414e+06	5.26921e+06	-	-
pme1611	433.114	313	434.121	C21H22O10	[M-H]-	Isohemiphloin	Flavonoids	Flavanones	3682-02-8	3	280346	284719	271616	369981	369540	362276	325668	213932	246361	234981	280066	253715	276032	288218	295552	326259	305375	300530	-	-
pme0193	147.076	84	146.069	C5H10N2O3	[M+H]+	L-Glutamine	Amino acids and derivatives	Amino acids and derivatives	56-85-9	1	2.14545e+06	2.42534e+06	2.72895e+06	5.00247e+06	4.01682e+06	3.70765e+06	9.83047e+06	1.13899e+07	9.66522e+06	2.79887e+06	2.76797e+06	2.1874e+06	4.23108e+06	4.23956e+06	4.12036e+06	4.61506e+06	4.34737e+06	4.23763e+06	C00064	ko00220,ko00230,ko00240,ko00250,ko00630,ko00750,ko00910,ko00970,ko01100,ko01230,ko01240,ko02010
mws0344	165.041	75.0091	166.048	C5H10O6	[M-H]-	D-Xylonic acid	Others	Saccharides	526-91-0	1	740206	687442	600220	869298	947294	898872	1197888	1.20545e+06	1128814	819192	689241	729401	1.03531e+06	1.04839e+06	950560	843775	855587	786840	C00502	ko00040,ko01100
mws0671	120.066	74.1	119.058	C4H9NO3	[M+H]+	L-Homoserine	Amino acids and derivatives	Amino acids and derivatives	672-15-1	3	9.4591e+06	8.89234e+06	9.72046e+06	8.26453e+06	8.02565e+06	7.77788e+06	5.70601e+06	7.28366e+06	5.84582e+06	6.70128e+06	6.44697e+06	6.70904e+06	5.84545e+06	5.98786e+06	6.27356e+06	7.43159e+06	7.89578e+06	8.11454e+06	C00263	ko00260,ko00270,ko00300,ko00920,ko01100,ko01110,ko01230
pmf0174	157.16	157.2	158.167	C10H22O	[M-H]-	1-Decanol*	Others	Saccharides	112-30-1	3	2.88568e+06	2.7097e+06	2.82722e+06	2.44191e+06	2.57755e+06	2.58393e+06	2.67246e+06	2.45194e+06	2.2719e+06	2.57295e+06	2.61322e+06	2.63349e+06	2.41945e+06	2.4371e+06	2.6581e+06	2.28849e+06	2.48419e+06	2.46462e+06	C01633	-
mws0256	118.086	72.1	117.079	C5H11NO2	[M+H]+	L-Valine	Amino acids and derivatives	Amino acids and derivatives	72-18-4	1	6.04076e+06	6.37391e+06	6.5588e+06	1.10985e+07	1.03357e+07	1.06011e+07	2.13107e+07	2.69884e+07	2.16675e+07	6.97743e+06	6.78864e+06	6.39168e+06	1.14079e+07	1.03275e+07	9.57206e+06	1.02126e+07	1.11563e+07	1.05568e+07	C00183	ko00280,ko00290,ko00311,ko00460,ko00770,ko00966,ko00970,ko01100,ko01110,ko01210,ko01230,ko01240,ko02010
pme0006	116.071	70.1	115.063	C5H9NO2	[M+H]+	L-Proline	Amino acids and derivatives	Amino acids and derivatives	147-85-3	1	1.91357e+07	2.01479e+07	1.95569e+07	2.39172e+07	2.01763e+07	2.21122e+07	2.17635e+07	2.32603e+07	1.95082e+07	2.70022e+07	2.72991e+07	2.55269e+07	2.39475e+07	2.15805e+07	2.20878e+07	2.29395e+07	2.32278e+07	2.49106e+07	C00148	ko00330,ko00332,ko00970,ko01100,ko01110,ko01230,ko02010
pmb0876	454.293	313.274	453.286	C21H44NO7P	[M+H]+	LysoPE 16:0	Lipids	LPE	53862-35-4	1	2.33619e+06	2.36965e+06	2.62832e+06	2.54697e+06	3.07914e+06	2.94902e+06	3.86334e+06	4.33742e+06	4.42155e+06	3.60853e+06	3.87181e+06	4.25427e+06	3.59534e+06	3.74407e+06	3.64229e+06	3.74563e+06	3.89062e+06	3.5563e+06	-	-
pme3096	118	74	119.022	C3H5NO4	[M-H]-	Aminomalonic acid	Organic acids	Organic acids	1068-84-4	3	745963	611005	645779	485919	598892	476043	463338	457544	453950	726981	605576	729192	469007	410443	392716	443204	462669	484898	C00872	-
mws0230	120.066	74	119.058	C4H9NO3	[M+H]+	L-Threonine	Amino acids and derivatives	Amino acids and derivatives	72-19-5	3	9.90702e+06	8.43132e+06	9.04103e+06	8.46187e+06	7.11467e+06	7.69709e+06	5.71913e+06	6.44421e+06	5.94293e+06	6.56298e+06	6.16747e+06	5.92798e+06	5.33162e+06	5.43363e+06	5.7672e+06	7.21754e+06	7.65284e+06	7.89468e+06	C00188	ko00260,ko00261,ko00290,ko00860,ko00970,ko01100,ko01110,ko01230,ko02010
HX1366	147.044	91.0547	146.037	C9H6O2	[M+H]+	coumarin	Lignans and Coumarins	Coumarins	91-64-5	1	1.60582e+06	899916	907487	1.37408e+06	1.111e+06	1.44466e+06	3.04488e+06	3.72438e+06	2.94603e+06	4.34243e+06	4.18035e+06	3.79782e+06	2.7703e+06	3.18953e+06	2.90628e+06	2.26989e+06	2.17149e+06	2.07342e+06	C05851	ko00940,ko01110
pmp001270	494.324	184.073	493.317	C24H48NO7P	[M+H]+	LysoPC 16:1	Lipids	LPC	76790-27-7	2	92478.5	114849	120367	104980	111724	83033.2	157139	157681	176648	149918	140274	169831	123189	136621	135693	113544	117344	107228	-	-
pmp001106	595.166	577.156	594.159	C27H30O15	[M+H]+	Vitexin-2''-O-glucoside	Flavonoids	Flavones	61360-94-9	2	136426	183086	240239	206965	241800	175038	191863	157520	154762	130093	125568	141312	184940	170700	193430	137064	146273	149756	C04024	ko00944
pmb0142	165.1	95.2	164.047	C9H8O3	[M+H]+	Caffeic aldehyde	Phenolic acids	Phenolic acids	141632-15-7	3	447371	466468	433566	466502	491983	438548	647869	1.10636e+06	958848	497531	455933	494643	751526	830152	779300	573322	624478	616260	C10945	ko00940,ko01110
pmp000107	329.102	314.1	328.095	C18H16O6	[M+H]+	Monohydroxy-trimethoxyflavone	Flavonoids	Flavones	-	3	66718.7	66634.8	51117.9	53051	58888.1	61403.6	48455.4	86173.7	60329.7	72325.3	87650.5	67732.6	65406	55465	47531.1	56607.2	55227.4	60276.8	-	-
Zmxp005470	579.135	331.083	578.127	C26H26O15	[M+H]+	Tricin-7-O-(6''-O-malonyl)glucoside	Flavonoids	Flavones	-	1	9.01165e+06	8.97111e+06	8.47544e+06	9.97391e+06	9.92209e+06	1.0129e+07	8.47514e+06	6.91899e+06	7.86779e+06	6.38596e+06	7.67359e+06	7.46931e+06	6.2245e+06	7.42979e+06	6.97637e+06	7.50859e+06	7.39026e+06	6.88495e+06	-	-
pmb0639	757.219	595.2	756.211	C33H40O20	[M+H]+	Apigenin-8-C-glucoside-7-O-Sophoroside	Flavonoids	Flavones	-	3	1.45666e+06	1.3959e+06	1.33138e+06	1.54785e+06	1.688e+06	1.88796e+06	1.47683e+06	538871	748644	1.09185e+06	1274256	1.19179e+06	989033	1.31478e+06	1.27578e+06	1.01753e+06	1.04647e+06	955038	-	-
NK10253223	168.065	94.0645	167.058	C8H9NO3	[M+H]+	2-Amino-3-methoxybenzoic acid	Phenolic acids	Phenolic acids	3177-80-8	3	1.68247e+06	1.58309e+06	1.60378e+06	1.0421e+06	1.04695e+06	1.14076e+06	1.01682e+06	738083	804192	962588	864197	1.02989e+06	1.10932e+06	1.17513e+06	1.1641e+06	857070	834928	782453	C05831	ko00380
Hmhp001812	282.12	136.06	281.112	C11H15N5O4	[M+H]+	2'-O-Methyladenosine	Nucleotides and derivatives	Nucleotides and derivatives	2140-79-6	1	31249.5	38041.3	46624.5	81904.6	90892.7	91871.8	1.84583e+06	2.08998e+06	2.47214e+06	82087.2	75861.2	48340.8	1.90793e+06	2.10249e+06	2.10333e+06	776553	824141	751962	-	-
pmb2977	739.209	431.3	740.216	C33H40O19	[M-H]-	Chrysoeriol-8-C-arabinoside-7-O-rutinoside	Flavonoids	Flavones	-	3	241202	218080	197818	210356	204064	225987	236157	217430	230958	203823	178563	207078	188538	193661	234854	212062	219211	199623	-	-
pme0230	268.104	136.062	267.097	C10H13N5O4	[M+H]+	Adenosine	Nucleotides and derivatives	Nucleotides and derivatives	58-61-7	1	1.66873e+07	1.79042e+07	1.74673e+07	2.77114e+07	2.83735e+07	2.69638e+07	4.7361e+07	6.41391e+07	6.73444e+07	2.80703e+07	3.08475e+07	2.94662e+07	4.73015e+07	5.19202e+07	4.95569e+07	3.77094e+07	3.70471e+07	3.44615e+07	C00212	ko00230,ko01100,ko02010
pmb0719	659.197	331.081	658.19	C32H34O15	[M+H]+	Tricin-4'-O-(syringyl alcohol)ether-5-O-glucoside	Flavonoids	Flavones	-	2	1.01312e+07	9.89034e+06	9.96206e+06	1.01189e+07	9.63376e+06	1.03156e+07	9.56063e+06	1.39233e+07	1.39979e+07	9.62436e+06	9.65675e+06	7.8304e+06	8.81637e+06	8.85055e+06	9.12754e+06	9.32059e+06	9.76575e+06	1.02449e+07	-	-
Lmcp007155	373.13	343.083	372.121	C20H20O7	[M+H]+	3',4',5',5,7-Pentamethoxyflavone	Flavonoids	Flavones	53350-26-8	3	7024.21	9	3535.67	2822.31	3781.46	3101.21	9	9	9	14992.6	19328.4	20398.6	15339.2	10700.7	28022.6	7303.99	7851.85	7996.01	-	-
Lmyp002919	358.113	178.05	357.106	C15H19NO9	[M+H]+	2-Hydroxy-7-methoxy-1,4-benzoxazin-3(2H)-one glucoside (HMBOA glucoside)	Alkaloids	Alkaloids	17622-26-3	3	89605.2	133833	80076	390255	239734	493418	534320	604287	526903	682648	730814	795415	436865	498382	433250	434846	417538	395506	-	-
mws0221	241.031	152	240.024	C6H12N2O4S2	[M+H]+	L-Cystine	Amino acids and derivatives	Amino acids and derivatives	56-89-3	3	15942.7	23686.4	11134.4	13071.3	22396	12920.2	8886.71	9308.57	10637.7	20748.7	13133.3	19406.7	16697.4	11309.8	19047.5	15433.3	16567.7	15154.9	C00491	ko00270,ko01100,ko02010
pmf0175	157.16	157.2	158.167	C10H22O	[M-H]-	2-Decanol*	Others	Saccharides	1120-06-5	3	2.90254e+06	2.77022e+06	2.96775e+06	2.44632e+06	2.66616e+06	2.7343e+06	2.69864e+06	2.53295e+06	2.35112e+06	2.6883e+06	2.62793e+06	2.73663e+06	2.54033e+06	2.53086e+06	2.61731e+06	2.37869e+06	2.55549e+06	2.60775e+06	-	-
mws0214	181.072	71	182.079	C6H14O6	[M-H]-	D-Sorbitol	Others	Saccharides	50-70-4	3	12733.6	26680.5	24912.8	20975.6	13609.3	15985.5	968975	444076	927566	21472.5	28746.1	20336.2	361659	520615	398344	224170	241765	245329	C00794	ko00051,ko00052,ko01100,ko02010
Hmbp001276	169.05	65.03	168.042	C8H8O4	[M+H]+	Gallacetophenone	Phenolic acids	Phenolic acids	528-21-2	1	226453	247698	187448	170370	197186	195807	185148	180867	161087	207486	207298	185384	152140	143796	156914	154538	169737	159845	-	-
pmb0789	332.134	152.072	331.127	C14H21NO8	[M+H]+	Pyridoxine-5'-O-glucoside	Others	Vitamin	-	3	1.08512e+07	1.0069e+07	1.03653e+07	8.43284e+06	8.97406e+06	9.29789e+06	6.44335e+06	5.80714e+06	6.05303e+06	6.83195e+06	6.55459e+06	8.03529e+06	6.43639e+06	7.05615e+06	7.26451e+06	6.48871e+06	7.09479e+06	6.59855e+06	C03996	-
mws0628	121.029	92	122.037	C7H6O2	[M-H]-	4-Hydroxybenzaldehyde	Phenolic acids	Phenolic acids	123-08-0	1	4.30553e+06	4.33292e+06	3.32706e+06	4.0627e+06	5.06309e+06	5.33508e+06	3.41038e+06	3.35575e+06	2.75265e+06	4.3887e+06	3.22832e+06	3.12407e+06	3.62826e+06	2.9686e+06	3.15531e+06	3.34567e+06	3.51945e+06	3.19767e+06	C00633	ko01100
MWSslk133	257.177	195.178	258.183	C14H26O4	[M-H]-	1,14-Tetradecanedioic Acid	Lipids	Free fatty acids	821-38-5	3	15640.8	16060.9	17114.2	13964.1	18127.3	16897.8	14445.6	17371.4	13556.8	17417.2	17224	16417.9	16018.9	17564.9	13770	15352.7	16656	16759.3	-	-
Lmbp002592	611.161	287.054	610.153	C27H30O16	[M+H]+	Kaempferol-3,7-O-diglucoside	Flavonoids	Flavonols	25615-14-9	1	2.49974e+06	3.00996e+06	3.0923e+06	3.23498e+06	3.18277e+06	2.75671e+06	3.01603e+06	2.22365e+06	2.367e+06	2.31072e+06	2.74045e+06	2.55248e+06	1.95611e+06	2.3186e+06	2.52024e+06	2.28224e+06	2.36304e+06	2.5107e+06	-	-
pma0702	558.281	207.065	557.274	C29H39N3O8	[M+H]+	N1,N8-Bis(sinapoyl)spermidine	Alkaloids	Phenolamine	-	3	1.91861e+06	1.46904e+06	1.75738e+06	1.61975e+06	1.8389e+06	1.7135e+06	1483964	2.68928e+06	2.42315e+06	1.92777e+06	1.87456e+06	1.80146e+06	2.14127e+06	1468962	1.78002e+06	1.61658e+06	1.56865e+06	1.46873e+06	C21170	-
mws1489	283.264	283.265	284.272	C18H36O2	[M-H]-	Stearic Acid	Lipids	Free fatty acids	57-11-4	1	8.57832e+07	8.91059e+07	8.89597e+07	8.78252e+07	9.82756e+07	9.67496e+07	7.57616e+07	9.30541e+07	8.93536e+07	1.01515e+08	9.70076e+07	1.01287e+08	9.43883e+07	7.60554e+07	7.95218e+07	3.33693e+07	3.60938e+07	3.65571e+07	C01530	ko00061,ko01040
Hmqn000843	301.093	123.008	302.1	C13H18O8	[M-H]-	Tachioside	Phenolic acids	Phenolic acids	109194-60-7	2	732085	843342	902612	810352	848770	850993	702784	668595	655931	772825	813402	806586	691148	720712	740726	573206	619656	628335	-	-
Lmgp000659	136.076	91.0542	135.068	C8H9NO	[M+H]+	2-Phenylacetamide	Alkaloids	Alkaloids	103-81-1	3	734945	744371	852608	1.13527e+06	999865	1.10553e+06	2.19735e+06	2.18032e+06	2.16035e+06	1.16214e+06	1.15581e+06	1.08492e+06	1.26383e+06	1.29961e+06	1.49968e+06	1.18177e+06	1.29731e+06	1.21099e+06	C02505	ko00360,ko01100
MWSmce349	282.278	114.092	281.272	C18H35NO	[M+H]+	Laurocapram	Alkaloids	Alkaloids	59227-89-3	2	5929.68	3547.22	4120.79	6466.86	6526.3	7585.59	4518.86	5560.21	6605.1	5894.22	3796.56	5443.47	3666.73	4778.48	4574.14	3686.72	4055.08	3955.83	-	-
Lmgp004829	493.135	331.08	492.127	C23H24O12	[M+H]+	5,7,4'-Trihydroxy-6,8-dimethoxyisoflavone-7-O-galactoside	Flavonoids	Isoflavones	-	2	5.8856e+06	5.41746e+06	5.51742e+06	6.11128e+06	5.10993e+06	5.97372e+06	5.23132e+06	4.83516e+06	5.06706e+06	4.91477e+06	5.41449e+06	5.37213e+06	5.04586e+06	5.43206e+06	5.05957e+06	5.4357e+06	4.96236e+06	5.04963e+06	-	-
MWS0132	611.148	306.074	612.152	C20H32N6O12S2	[M-H]-	Oxiglutatione	Amino acids and derivatives	Amino acids and derivatives	27025-41-8	1	1477617	1.24227e+06	1.21536e+06	1.19064e+06	1.12837e+06	1.04916e+06	1.67465e+06	2.34597e+06	2.61852e+06	1.433e+06	1.54992e+06	1.41909e+06	1.16387e+06	1.38488e+06	981504	1.09026e+06	1.11078e+06	1.19554e+06	C00127	ko00480,ko01100,ko01240
Zmyn005015	298.275	254.253	299.282	C18H37NO2	[M-H]-	Palmitoylethanolamide	Lipids	Free fatty acids	544-31-0	3	9	9	9	9	9	9	85977.2	144551	141397	9	9	9	133667	140613	161884	59081.9	65182.1	61777.3	C16512	-
HJAP026	625.176	463.13	624.17	C28H32O16	[M+H]+	Chrysoeriol-6-C-glucoside-4'-O-glucoside	Flavonoids	Flavones	-	1	2.03443e+06	2.27465e+06	2.60484e+06	2.83098e+06	2.5541e+06	2.4398e+06	2.45433e+06	1742139	1.92027e+06	1.93947e+06	1.79823e+06	2029605	1.38239e+06	1.92262e+06	2.00217e+06	1863575	1.75794e+06	1690244	-	-
mws1434	431.098	311	432.106	C21H20O10	[M-H]-	Apigenin-6-C-glucoside (Isovitexin)	Flavonoids	Flavones	38953-85-4	1	1.51693e+07	1.31547e+07	1.41166e+07	1.59003e+07	1.66324e+07	1.5705e+07	1.52458e+07	1.14077e+07	1.21845e+07	1.41514e+07	1.36846e+07	1.44837e+07	1.26982e+07	1.38636e+07	1.32017e+07	1.34988e+07	1.38973e+07	1.48578e+07	C01714	ko00944
pmp001269	286.31	268.301	285.303	C18H39NO	[M+H]+	Hexadecyl ethanolamine	Alkaloids	Alkaloids	-	1	15132.9	15136	10672.6	13741.5	15944.5	11894	14177.9	14538.1	16068.3	12462.7	15825.3	15035.1	14244.6	15573.4	18770.3	32964.2	36392.2	35057.4	-	-
pmn001705	471.348	471.35	472.355	C30H48O4	[M-H]-	3,24-Dihydroxy-17,21-semiacetal-12(13)oleanolic fruit	Terpenoids	Triterpene	-	3	9	9	9	9	9	9	512758	1.74086e+06	1.54582e+06	9	9	9	2.70895e+06	3.19363e+06	3.52132e+06	805144	728756	770011	-	-
pmb0660	757.197	147.1	756.19	C36H36O18	[M+H]+	Isoorientin-7-O-(6''-p-coumaroyl)glucoside	Flavonoids	Flavones	-	2	4.26685e+07	4.79957e+07	4.22583e+07	4.02003e+07	4.81887e+07	4.35796e+07	4.37311e+07	4.73706e+07	4.27863e+07	4.92283e+07	4.54329e+07	5.12153e+07	4.46467e+07	4.51088e+07	4.30516e+07	43422102	3.98349e+07	3.98944e+07	-	-
pmp000234	527.155	331.08	526.148	C27H26O11	[M+H]+	Salcolin A	Flavonoids	Flavones	-	1	6.04856e+06	5.38851e+06	5.78595e+06	4.84576e+06	5.33723e+06	5.92876e+06	4.77617e+06	5.1485e+06	4.75086e+06	8.29823e+06	7.96715e+06	7.04809e+06	6.97057e+06	8.61098e+06	9.07811e+06	5.58597e+06	5.65727e+06	5.14982e+06	-	-
pmb2999	461.109	299.1	462.116	C22H22O11	[M-H]-	Chrysoeriol-5-O-glucoside	Flavonoids	Flavones	-	3	1.40073e+06	1.35492e+06	1.50175e+06	1384340	1.42895e+06	1.47483e+06	1.38322e+06	1193964	1430482	1353916	1.66867e+06	1.49501e+06	1.3301e+06	1.53975e+06	1.47413e+06	1.41475e+06	1324988	1.46582e+06	-	-
pmb0864	426.262	285.242	425.254	C19H40NO7P	[M+H]+	LysoPE 14:0	Lipids	LPE	-	3	12828.4	12975.7	13911.5	11561.3	15613.3	18584.2	49329.8	54957.5	53342.6	17926.6	19077.1	22218.2	35790.3	32810	39955.6	25056.3	26594.8	24039	-	-
Lmxp011770	279.159	149.023	278.152	C16H22O4	[M+H]+	Diisobutyl phthalate*	Phenolic acids	Phenolic acids	84-69-5	1	6.33207e+07	6.99921e+07	6.45623e+07	4.1554e+07	3.98453e+07	3.80312e+07	2.61854e+07	2.58015e+07	2.63691e+07	2.84033e+07	2.89889e+07	2.69442e+07	2.84173e+07	2.95222e+07	3.24204e+07	3.77698e+07	3.78229e+07	3.45501e+07	C15205	-
pmb0725	669.181	331.081	668.174	C33H32O15	[M+H]+	Tricin-7-O-(2''-feruloyl)glucoside	Flavonoids	Flavones	-	1	3.1876e+06	2.98056e+06	3.46085e+06	3.8041e+06	4.73744e+06	4.69392e+06	4.61622e+06	4.04578e+06	4.5708e+06	4.31578e+06	4.63357e+06	4.17938e+06	2.6077e+06	3.17087e+06	3.36823e+06	3.31159e+06	3.39545e+06	3.07248e+06	-	-
Zmcp003989	595.163	287.054	594.159	C27H30O15	[M+H]+	Kaempferol-3-O-rhamnosyl(1→2)glucoside	Flavonoids	Flavonols	-	3	1.58144e+06	2.0288e+06	2.05831e+06	2.45761e+06	2.69581e+06	2.45643e+06	2.13918e+06	738459	1.2689e+06	1346183	2.14194e+06	1.59612e+06	1.03086e+06	1536714	1.34788e+06	1.44675e+06	1.58768e+06	1.58003e+06	-	-
Lmtp002474	565.155	427.101	564.148	C26H28O14	[M+H]+	Apigenin-6-C-(2''-glucosyl)arabinoside	Flavonoids	Flavones	-	3	2.52299e+07	2.56277e+07	2.81575e+07	2.54417e+07	2.70531e+07	2.61905e+07	2.73824e+07	2.43632e+07	2.66768e+07	2.18871e+07	2.4887e+07	2.48285e+07	2.42111e+07	2.70562e+07	2.24502e+07	2.35941e+07	2.47729e+07	2.23373e+07	-	-
mws0289	480.308	339.289	479.301	C23H46NO7P	[M+H]+	LysoPE 18:1	Lipids	LPE	89576-29-4	3	78832.9	84465.6	111408	67190.4	56152.4	61773	84995.6	88964.4	98089.4	85713.1	91769.2	96746.2	88254.9	76354.1	81939.8	92452.1	99201.4	89734.1	-	-
pmb0746	527.155	331.081	526.148	C27H26O11	[M+H]+	Tricin-4'-O-(guaiacylglycerol)ether	Flavonoids	Flavones	-	1	8.13647e+06	6.91543e+06	7.68959e+06	7.63508e+06	7.21148e+06	8.23007e+06	5.7188e+06	6.11299e+06	6.5056e+06	1.16122e+07	1.13102e+07	1.01207e+07	9.68027e+06	1.26465e+07	1.27302e+07	8.1851e+06	8.21091e+06	7.48162e+06	-	-
mws1164	179.056	59.0139	180.063	C6H12O6	[M-H]-	D-Fructose	Others	Saccharides	57-48-7	1	588483	460275	402523	570775	834579	759305	1.05955e+06	1.94401e+06	1.63998e+06	1.01497e+06	1.18006e+06	1.08133e+06	2.17535e+06	1.59696e+06	1.47967e+06	983345	1.07528e+06	1079762	C05003	-
Zmzp005934	284.295	102.091	283.288	C18H37NO	[M+H]+	Stearamide	Alkaloids	Alkaloids	124-26-5	3	37984.2	30628.2	30643.3	33262.6	47293.9	50819.2	130104	60539.7	51342.4	28521.6	76026.4	30087.8	44558.4	36210.3	44311	53944.5	59644.7	58352.4	C13846	-
pmd0136	524.371	184.073	523.364	C26H54NO7P	[M+H]+	LysoPC 18:0(2n isomer)	Lipids	LPC	-	2	169970	167038	208370	131276	166939	184676	269986	272002	290089	145238	170422	184293	199493	212314	194983	240603	220991	243550	-	-
mws0275	133.014	71.0145	134.022	C4H6O5	[M-H]-	L-Malic acid	Organic acids	Organic acids	97-67-6	1	6.09233e+07	6.09718e+07	5.31411e+07	4.09316e+07	4.15592e+07	3.57615e+07	3.11688e+07	2.5971e+07	2.67511e+07	5.15255e+07	4.54451e+07	6.45956e+07	5.78112e+07	6.70246e+07	6.78904e+07	5.15171e+07	5.72387e+07	5.44456e+07	C00149	ko00020,ko00620,ko00630,ko00710,ko01100,ko01110,ko01200
pma0791	521	273	520.122	C24H24O13	[M+H]+	Naringenin-7-O-(6''-malonyl)glucoside	Flavonoids	Flavanones	-	3	116028	184820	136840	138661	162180	144335	121907	51270.9	81427	76959.8	95036	89097.8	80962.5	95591	93425.8	113857	102715	110664	-	-
MWSmce613	489.115	264.042	488.107	C14H26N4O11P2	[M+H]+	Citicoline	Nucleotides and derivatives	Nucleotides and derivatives	987-78-0	3	13715.4	8015.02	3754.86	4238.69	5224.35	4285.64	9015.16	7546.25	5707.17	1874.24	6170.09	9	6192.35	9	6449.41	6585.07	7099.39	7299.47	C00307	ko00564,ko01100
pmp000126	611.161	593.2	610.153	C27H30O16	[M+H]+	Luteolin-6,8-di-C-glucoside	Flavonoids	Flavones	29428-58-8	2	942314	1.04326e+06	956392	1.16206e+06	1.1788e+06	938351	1.0231e+06	697019	793946	945764	937458	875828	746577	733496	876892	679995	753333	702482	C10102	-
Lmhp112042	355.284	263.237	354.277	C21H38O4	[M+H]+	1-Linoleoylglycerol*	Lipids	Glycerol ester	2277-28-3	3	93608.7	61920.3	100278	42021.7	62334.2	78826.2	69702.4	92249.7	60110.6	63811.8	85222.4	63746.3	87125.4	75224.9	67829.6	66409.6	72614.9	73134.2	-	-
Hmbn002692	517.158	175.04	518.164	C22H30O14	[M-H]-	6'-O-Feruloyl-D-sucrose	Phenolic acids	Phenolic acids	118230-77-6	1	129888	169730	134737	526700	523838	523586	611202	431103	435963	715387	882380	776868	465844	415938	429064	453716	420389	410348	-	-
Lmbn005923	277.217	59.0139	278.225	C18H30O2	[M-H]-	Crepenynic acid	Lipids	Free fatty acids	2277-31-8	1	82731.9	65957.1	94049.4	82938.9	91367.3	121070	176506	191113	185365	85899.5	104420	88433.9	140064	176998	142945	103106	113329	113102	C07289	ko00591
mws0192	117.019	73	118.027	C4H6O4	[M-H]-	Succinic acid*	Organic acids	Organic acids	110-15-6	2	1.89825e+07	1.43489e+07	1.53578e+07	1.12235e+07	1.39692e+07	1.31549e+07	1.28758e+07	1.10846e+07	1.15947e+07	1.92806e+07	1.63856e+07	1.76908e+07	1.2039e+07	1.0999e+07	1.0336e+07	1.16795e+07	1.28712e+07	1.27767e+07	C00042	ko00020,ko00190,ko00250,ko00310,ko00350,ko00360,ko00620,ko00630,ko00640,ko00650,ko00760,ko00920,ko01100,ko01110,ko01200
pmb0676	801.224	207.1	800.216	C38H40O19	[M+H]+	Chrysoeriol-8-C-glucoside-7-O-(6''-feruloyl)glucoside	Flavonoids	Flavones	-	3	363617	469665	496604	448962	505205	348962	490405	586564	735456	385470	402448	471026	639332	826759	837525	432124	478259	443385	-	-
MWSmce549	303.252	57.0702	302.246	C17H34O4	[M+H]+	1-Monomyristin	Lipids	Free fatty acids	589-68-4	3	556967	574723	534370	566040	498650	491556	568597	571757	533899	496866	559411	484677	565517	536591	566900	324199	335988	302244	-	-
pmb2922	565.048	323.029	566.055	C15H24N2O17P2	[M-H]-	Uridine 5'-diphospho-D-glucose	Nucleotides and derivatives	Nucleotides and derivatives	133-89-1	1	1.37162e+06	1.60842e+06	1.62076e+06	1.81955e+06	1.66978e+06	1.62414e+06	2.63649e+06	3.33495e+06	2.90342e+06	1.41577e+06	1.37062e+06	1.21572e+06	1.72431e+06	1.4505e+06	1.40125e+06	1.49732e+06	1.65076e+06	1.51788e+06	C00029	ko00040,ko00052,ko00053,ko00240,ko00500,ko00520,ko00524,ko00561,ko00908,ko01100,ko01110,ko01240
Zmhp002734	347.079	332.058	346.068	C17H14O8	[M+H]+	5,7,2',5'-Tetrahydroxy-8,6'-dimethoxyflavone	Flavonoids	Flavones	-	2	31523.6	46568.1	61596.2	71535.2	79393.6	85096.7	105469	55364.8	68000.5	56582	55232.9	89956.3	43609.6	39755.1	43560.4	49106.1	54421.8	50535.2	-	-
pmp001281	522.355	184.073	521.348	C26H52NO7P	[M+H]+	LysoPC 18:1	Lipids	LPC	-	3	1.06011e+06	813185	1.12958e+06	594772	534013	551888	797980	684837	802199	795204	852278	825156	618051	679957	548439	729079	728068	663001	-	-
Lmhp010908	536.371	184.073	535.364	C27H54NO7P	[M+H]+	LysoPC 19:1	Lipids	LPC	-	3	9884.3	13266.3	13600.9	10134	10969.9	10168.6	11792.6	11098.4	17170.1	19117	16246.3	17182.9	12231.7	11053.9	14661.6	12819.5	13788.6	12434.2	-	-
Lssp210281	423.091	261.04	422.085	C19H18O11	[M+H]+	1,5-dihydroxy ketone-6 murine O-β-D-glucoside	Others	Others	-	2	9.9962e+06	1.14051e+07	1.33791e+07	1.2726e+07	1.16385e+07	1.29752e+07	1.02499e+07	6.29293e+06	9.19371e+06	7.75144e+06	9.45555e+06	7.8126e+06	6.74725e+06	7.99486e+06	8.35683e+06	9.19335e+06	9.04758e+06	9.9894e+06	-	-
MWSHY0189	433.113	271.066	432.106	C21H20O10	[M+H]+	Apigenin-7-O-glucoside(Cosmosiin)*	Flavonoids	Flavones	578-74-5	1	2.11614e+07	2.14832e+07	2.12679e+07	2.1676e+07	2.28978e+07	2.2876e+07	2.20773e+07	1.24749e+07	1.52194e+07	1.58533e+07	1.57553e+07	1.58583e+07	1.32287e+07	1.48481e+07	1.49045e+07	1.67835e+07	1.79153e+07	1.60941e+07	C04608	ko00944
Zmzn000078	168.988	78.9583	169.998	C3H7O6P	[M-H]-	Dihydroxyacetone phosphate	Others	Saccharides	57-04-5	3	222899	283554	291382	230944	213100	220664	235788	275923	296824	267932	254241	176350	193645	244402	202442	155107	172934	164947	C00111	ko00010,ko00040,ko00051,ko00052,ko00561,ko00562,ko00564,ko00640,ko00710,ko00760,ko01100,ko01110,ko01200,ko01230
MWStz202	353.15	177.06	352.142	C20H20N2O4	[M+H]+	cis-Moschamine	Alkaloids	Plumerane	193224-24-7	1	9	4685.06	13751.6	37593.5	19639.8	17544.4	1.95778e+07	2.20245e+07	1.97414e+07	41645.8	39057.8	28591.3	721501	835885	783016	4.35477e+06	4.79851e+06	4.39318e+06	-	-
pmb0855	496.34	184.073	495.332	C24H50NO7P	[M+H]+	LysoPC 16:0	Lipids	LPC	17364-16-8	1	1.11867e+07	1.18274e+07	1.23019e+07	1.26947e+07	1.56441e+07	1.46567e+07	1.91646e+07	2.08902e+07	2.29577e+07	1.78538e+07	1.856e+07	1.99165e+07	1.7609e+07	1.80947e+07	1.72556e+07	1.72548e+07	1.70449e+07	1.55911e+07	-	-
Lmhp008744	677.374	261.221	676.367	C33H56O14	[M+H]+	1-α-Linolenoyl-glycerol-2,3-di-O-glucoside*	Lipids	Glycerol ester	-	3	63599	44989.2	60921.2	56987.6	45234	39780	64312.4	79711.3	136911	39094.3	55321.7	34063.4	50414.9	60162	62190.2	56994.1	57210.1	62665.6	-	-
pmb0579	669.181	207	668.174	C33H32O15	[M+H]+	Chrysoeriol-7-O-(6''-sinapoyl)glucoside	Flavonoids	Flavones	-	3	107315	81739.8	89149	102479	91726.5	99342.1	173998	111634	125833	83939.5	93824.4	82888	478968	511642	545910	167962	172575	155172	-	-
MWSmce585	104.071	59.0145	103.063	C4H9NO2	[M+H]+	Methyl 3-aminopropanoate	Amino acids and derivatives	Amino acids and derivatives	4138-35-6	1	2.61936e+06	2.46944e+06	3.21486e+06	2.35999e+06	2.50165e+06	2.63689e+06	7.80807e+06	6.58172e+06	8.52703e+06	2.39914e+06	2.54836e+06	1.80596e+06	3.31557e+06	3.22918e+06	2.61905e+06	3.5541e+06	3.95667e+06	3.83564e+06	-	-
MWS3020	145.133	86.0961	144.126	C7H16N2O	[M+H]+	N-Acetylcadaverine	Alkaloids	Alkaloids	32343-73-0	3	524530	466816	450449	550733	540815	555502	618020	509024	573653	555359	571778	574450	567947	569077	519161	526429	562079	504008	-	-
pme2816	301.2	209.2	300.209	C20H28O2	[M+H]+	4-Oxoretinol	Others	Vitamin	62702-55-0	3	12472.8	13586	15560.2	16423.5	16873.2	14452.2	14015.5	20218.6	18951.2	17618.7	21524.2	16331.7	18592.9	24014.8	25759.7	15307.8	13709.5	14676	C16683	-
pmb3061	499.146	163.1	500.153	C22H28O13	[M-H]-	5-O-p-Coumaroylquinic acid O-glucoside	Phenolic acids	Phenolic acids	-	3	214953	211322	209008	175049	178910	186321	242720	276618	243021	324075	291271	299992	353302	400244	373401	192150	179425	200475	-	-
Lmbn000198	133.014	71.0139	134.022	C4H6O5	[M-H]-	3-Dehydro-L-Threonic Acid	Others	Saccharides	-	1	2.15827e+07	2.14414e+07	1.60434e+07	1.37296e+07	1.49757e+07	1.24821e+07	1.0899e+07	9.75158e+06	1.08268e+07	1.77235e+07	1.8408e+07	1.88771e+07	1.90745e+07	2.20327e+07	2.46563e+07	1.83917e+07	2.05599e+07	1.94323e+07	C03064	ko00053,ko01100
mws0567	146.092	87	145.085	C5H11N3O2	[M+H]+	4-Guanidinobutyric acid	Organic acids	Organic acids	463-00-3	1	1.45389e+06	1.18978e+06	1.40826e+06	1.56772e+06	1.68086e+06	1.46514e+06	1.3342e+06	1.28533e+06	1.43523e+06	1.18886e+06	1.13498e+06	1.27339e+06	1.05402e+06	1.17569e+06	948424	1.05986e+06	1.0674e+06	963749	C01035	ko00330,ko01100
Lmhp010514	506.324	365.305	505.317	C25H48NO7P	[M+H]+	LysoPE 20:2(2n isomer)	Lipids	LPE	-	3	2980.03	3399.51	3774.67	3417.34	2906.35	2936.75	3165.14	2901.76	4812.74	4492.83	2848.38	3146.15	2634.95	3074.82	4452.11	3934.48	4330.31	3934.39	-	-
pmn001687	295.046	163.042	296.053	C13H12O8	[M-H]-	Cis-Coutaric acid	Phenolic acids	Phenolic acids	67920-37-0	3	156489	175036	166667	216830	245052	210881	225401	245231	270823	197019	193588	178762	157706	170232	184671	148657	151884	165132	-	-
MWSHY0161	595.145	287.057	594.137	C30H26O13	[M+H]+	Kaempferol-3-O-(6''-p-Coumaroyl)glucoside (Tiliroside)*	Flavonoids	Flavonols	20316-62-5	3	36145.2	32894.2	48663.6	47257.9	41558.6	51930.2	47731.4	31991.1	25998.9	39830.8	33360.4	28099	17490.2	26764.5	29047.7	26698	29524.7	29453.3	C17140	-
pme1109	152.057	135	151.049	C5H5N5O	[M+H]+	Guanine	Nucleotides and derivatives	Nucleotides and derivatives	73-40-5	1	1.31325e+06	1.3892e+06	1.29089e+06	1.9687e+06	1.204e+06	1.12599e+06	670205	1.73253e+06	1.75842e+06	1.2579e+06	419727	224288	993964	1.09933e+06	1.30924e+06	948567	1.06194e+06	1.01505e+06	C00242	ko00230,ko01100
pme2651	742.1	620.1	743.076	C21H28N7O17P3	[M-H]-	NADP (Nicotinamide adenine dinucleotide phosphate)	Nucleotides and derivatives	Nucleotides and derivatives	53-59-8	3	1.95245e+06	1.72116e+06	1.48996e+06	1.80696e+06	1.67521e+06	1.46427e+06	1.5014e+06	1.93409e+06	1.65236e+06	914709	990844	850111	784207	892210	921956	1.44378e+06	1.55621e+06	1.3947e+06	C00006	ko00195,ko00480,ko00760,ko01100,ko01240
Hmtp000776	168.066	105.034	167.059	C8H9NO3	[M+H]+	4,5,6-Trihydroxy-2-cyclohexen-1-ylideneacetonitrile	Alkaloids	Alkaloids	-	2	181639	204029	200125	440361	400652	372158	826214	916441	835209	259200	277955	251245	412108	407347	376937	393561	388630	354215	-	-
Lmlp003531	449.108	287.058	448.101	C21H20O11	[M+H]+	Luteolin-3'-O-glucoside	Flavonoids	Flavones	-	1	876219	726699	905968	942054	934293	1075688	1016113	738397	683872	1011816	1153103	740226	776342	1.01032e+06	768203	782419	872531	807748	-	-
mws0254	156.077	110	155.07	C6H9N3O2	[M+H]+	L-Histidine	Amino acids and derivatives	Amino acids and derivatives	71-00-1	1	522351	563239	693876	1.97522e+06	2.15126e+06	1.81677e+06	5.14597e+06	5.73346e+06	4.95897e+06	846935	831340	754934	1.62933e+06	1.68688e+06	1.34605e+06	1.75904e+06	1.72438e+06	1.57559e+06	C00135	ko00340,ko00410,ko00970,ko01100,ko01110,ko01230,ko02010
pmc1990	299.1	223.1	300.1	C17H16O5	[M-H]-	4'-Hydroxy-5,7-dimethoxyflavanone	Flavonoids	Flavanones	-	3	2.60417e+07	2.40332e+07	2.93499e+07	2.70467e+07	2.83102e+07	2.63836e+07	3.10891e+07	2.83297e+07	2.45718e+07	2.87254e+07	2.75203e+07	2.95389e+07	2.69072e+07	2.68108e+07	2.90505e+07	1.78166e+07	2.00072e+07	1.89491e+07	-	-
Lmgp004217	609.181	445.114	608.174	C28H32O15	[M+H]+	Diosmetin-8-C-(2''-O-rhamnosyl)glucoside	Flavonoids	Flavones	98891-92-0	1	913958	1.03969e+06	1001578	940928	986468	1076385	968260	683260	744124	858562	916530	845883	738164	870620	790123	727842	752121	671118	-	-
pmb0889	279.232	95.1	278.225	C18H30O2	[M+H]+	Punicic acid (9Z,11E,13Z-octadecatrienoic acid)	Lipids	Free fatty acids	544-72-9	3	164606	167299	163606	167739	181444	182500	252615	377643	297310	164331	207384	167469	310496	307193	385489	236163	215844	212324	C08364	-
Zmyn000083	338.99	78.9582	339.996	C6H14O12P2	[M-H]-	D-Glucose 1,6-bisphosphate	Others	Saccharides	10139-18-1	3	38183.6	30319.6	45243.1	30894.9	18422.9	22036.7	38350.7	47266.8	50880.3	34214.2	33729.2	23984.5	27950.4	32296	30311.3	23360.4	25116.2	22409.4	C01231	ko00500,ko01100
pma0249	479.118	317.1	478.111	C22H22O12	[M+H]+	3'-O-Methyltricetin-5-O-glucoside	Flavonoids	Flavones	-	3	1.6641e+06	1.85492e+06	1.41484e+06	1.6893e+06	1.80875e+06	1.56153e+06	1.63007e+06	962789	1130603	1.68638e+06	1.40776e+06	1.68911e+06	803792	1.05729e+06	1.21559e+06	1.23732e+06	1.33592e+06	1.1934e+06	-	-
Lmqp000329	296.067	104.108	295.056	C8H14N3O7P	[M+H]+	5-Aminoimidazole ribonucleotide	Nucleotides and derivatives	Nucleotides and derivatives	25635-88-5	1	772790	744720	672507	569883	598842	593922	1.43854e+06	1.64627e+06	1.81242e+06	486484	469531	471464	1.04521e+06	994626	1.14583e+06	913872	862238	813425	-	-
pme2596	184.06	148	183.053	C8H9NO4	[M+H]+	4-Pyridoxic acid	Others	Vitamin	82-82-6	2	1.39559e+06	1.54324e+06	1.59483e+06	786339	713066	800420	376614	388284	335633	651524	641015	653566	168636	138399	192149	502352	561321	550692	C00847	ko00750,ko01100
pmb0703	801.224	445.3	800.216	C38H40O19	[M+H]+	Chrysoeriol-6-C-glucoside-7-O-(6''-feruloyl)glucoside	Flavonoids	Flavones	-	3	1.48799e+07	1.57449e+07	1.29674e+07	1.37996e+07	1.71155e+07	1.31184e+07	1.30522e+07	1.43577e+07	1.34291e+07	1.37244e+07	1.22999e+07	1.46063e+07	1.18321e+07	1.37403e+07	1.34674e+07	1.36275e+07	1.23414e+07	1.23278e+07	-	-
HX1353	177.054	89.0419	176.047	C10H8O3	[M+H]+	7-methoxycoumarin	Lignans and Coumarins	Coumarins	-	2	2.08272e+06	1.87633e+06	1.35002e+06	6.2875e+06	7.35105e+06	7.88438e+06	9.50427e+06	1.17432e+07	1.13019e+07	7.42814e+06	7.5748e+06	7.11787e+06	8.54964e+06	9.21873e+06	7.71356e+06	6.07357e+06	6.74819e+06	6.14823e+06	-	-
Zmyn007277	282.077	238.086	283.084	C16H13NO4	[M-H]-	Avenanthramide D	Alkaloids	Phenolamine	-	2	576.79	1044.17	1991.33	1611.9	1334.48	667	242398	114760	178481	2078.99	1137.02	1408.47	60100.8	83899.4	66646.1	42989.7	43869	47918.1	-	-
mws1660	565.155	529.134	564.123	C26H28O14	[M+H]+	Schaftoside	Flavonoids	Flavones	51938-32-0	1	859932	922027	872581	885780	799382	950872	904128	1.07046e+06	943499	836818	837110	917576	855396	915542	842826	838606	916573	822315	C10181	-
pmc0281	400.146	136.11	399.139	C15H21N5O8	[M+H]+	Ribosyladenosine	Nucleotides and derivatives	Nucleotides and derivatives	-	3	320348	295434	307993	277326	277911	287558	323314	349270	347382	253916	254916	238453	284988	374457	355946	269030	247760	278021	-	-
mws0005	161.107	144	160.1	C10H12N2	[M+H]+	Tryptamine	Alkaloids	Plumerane	61-54-1	2	120564	72138.5	76351.5	210006	172173	173944	1.16296e+07	1.31246e+07	1.29955e+07	294750	245910	226550	2.49195e+06	2011326	1738424	2.51106e+06	2.74925e+06	2467970	C00398	ko00380,ko00901,ko01100,ko01110
pme0001	609.183	301	610.19	C28H34O15	[M-H]-	Hesperetin-7-O-neohesperidoside(Neohesperidin)	Flavonoids	Flavanones	13241-33-3	1	44094.8	59033.2	65926.8	55655.5	61801.2	72094.2	53783	29507	45519.8	45526.5	58436	73495.2	51641.2	44742.8	47249.8	59477	53377.5	54336.2	C09806	ko00941
mws0237	187.098	125	188.105	C9H16O4	[M-H]-	Azelaic acid	Organic acids	Organic acids	123-99-9	1	359608	373480	367415	361297	342968	446552	556092	857087	666303	459183	449869	446306	855683	814438	846503	421924	459784	473280	C08261	-
Zmln000899	343.11	181.052	344.111	C15H20O9	[M-H]-	Syringaldehyde-4-O-glucoside	Phenolic acids	Phenolic acids	-	1	99897.5	107530	90121.5	96243.1	92015.6	97139.2	109274	99750.1	100076	102117	103927	100755	98625.4	105224	106078	76061.1	83832.2	84867.4	-	-
pmb2640	199.17	199.17	200.178	C12H24O2	[M-H]-	Dodecanoic acid (Lauric acid)	Lipids	Free fatty acids	143-07-7	1	597649	536464	461407	406704	417343	445003	340777	255325	276114	372443	427493	405955	286960	296693	290952	296804	333077	308922	C02679	ko00061,ko01100,ko01110
pmf0400	339.334	183.2	340.334	C22H44O2	[M-H]-	Docosanoic acid (Behenic acid)	Lipids	Free fatty acids	112-85-6	3	1.34298e+07	1.19307e+07	1.45189e+07	4.00417e+06	3.33847e+06	3.90282e+06	2.31583e+06	3.08682e+06	5.53768e+06	3.72897e+06	5.29007e+06	4.17123e+06	3.36886e+06	3.36824e+06	3.67944e+06	4.25731e+06	4.56278e+06	4.0595e+06	C08281	ko00073,ko01040
pme3207	141.019	59	142.027	C6H6O4	[M-H]-	Muconic acid	Organic acids	Organic acids	1119-72-8	1	383980	439412	408877	246150	215546	145922	268382	437695	277873	421642	535780	419119	361369	430097	313339	388212	350445	389668	C02480	ko01100
mws1610	471.348	471.348	472.355	C30H48O4	[M-H]-	Maslinic acid	Terpenoids	Triterpene	4373-41-5	3	9	9	9	9	9	9	521267	1.88436e+06	1.47644e+06	9	9	9	2.90953e+06	3.26883e+06	3.74973e+06	874025	794975	786078	C16939	-
mws0183	153.019	109.029	154.027	C7H6O4	[M-H]-	3,4-Dihydroxybenzoic acid (Protocatechuic acid)	Phenolic acids	Phenolic acids	99-50-3	1	882421	681301	938698	492041	428581	521841	1.25887e+06	1.37138e+06	1.49108e+06	666157	553558	547392	729782	807727	790767	615344	673341	689564	C00230	ko01100,ko01110
Zmyn004676	293.213	113.098	294.219	C18H30O3	[M-H]-	17-Hydroxylinolenic acid	Lipids	Free fatty acids	-	3	14699.7	32468.7	12596.6	16627.4	18390.5	20156.6	42737.7	46348.9	32482.7	18839.6	24487.6	20565	39078.3	34819.8	66158.7	23661.3	23768	21364.9	C16346	ko00592
mws1337	220.118	202.1	219.111	C9H17NO5	[M+H]+	D-Pantothenic Acid	Others	Vitamin	79-83-4	1	3.66357e+06	3.97685e+06	4.1999e+06	3.25082e+06	3.24979e+06	3.84376e+06	5.10573e+06	3.78176e+06	4.52635e+06	1.79937e+06	1997570	1.9374e+06	2.55544e+06	2.85526e+06	2.83082e+06	2.87877e+06	3.04858e+06	2.70745e+06	C00864	ko00410,ko00770,ko01100,ko01110,ko01240
pme3186	169	79	169.998	C3H7O6P	[M-H]-	DL-Glyceraldehyde-3-phosphate	Organic acids	Organic acids	591-59-3	3	170376	105175	186895	443647	376411	472991	303878	342888	353269	337019	306664	360460	328327	346194	339030	318032	325036	355440	C00661	-
pmb0881	478.293	337.274	477.286	C23H44NO7P	[M+H]+	LysoPE 18:2	Lipids	LPE	-	2	2.20358e+06	1.88604e+06	2.42063e+06	1.93964e+06	1.97165e+06	1.86813e+06	2.9928e+06	2.9245e+06	3.57485e+06	2.62255e+06	2.65682e+06	2.67395e+06	2.27124e+06	2.62152e+06	2.38234e+06	2.46805e+06	2.40813e+06	2.19906e+06	-	-
Lmhp011562	353.269	261.221	352.261	C21H36O4	[M+H]+	1-α-Linolenoyl-glycerol*	Lipids	Glycerol ester	-	1	401190	306963	412348	376864	481227	650211	774683	614945	577617	466676	579478	522839	693437	765442	636780	476430	534560	522131	-	-
mws0376	115.004	71	116.011	C4H4O4	[M-H]-	Fumaric acid	Organic acids	Organic acids	110-17-8	1	477266	581053	458697	782013	486546	450338	303677	406015	397749	511418	225349	114596	293882	390775	399086	323923	363441	334706	C00122	ko00020,ko00190,ko00220,ko00250,ko00350,ko00360,ko00620,ko00650,ko00760,ko01100,ko01110,ko01200
pmp000413	433.113	283.06	432.106	C21H20O10	[M+H]+	Genistein-8-C-glucoside	Flavonoids	Isoflavones	66026-80-0	1	1.88505e+07	2.06007e+07	1.73117e+07	1.67881e+07	1.80298e+07	1.85255e+07	1.66745e+07	1.43749e+07	1.41378e+07	1.68948e+07	1.32005e+07	1.75803e+07	1.4361e+07	1.38903e+07	1.36154e+07	1.37528e+07	1.23954e+07	1.24341e+07	C10420	-
pmb1574	277.2	93	276.209	C18H28O2	[M+H]+	9,12-Octadecadien-6-Ynoic Acid	Lipids	Free fatty acids	61481-29-6	3	9	9	9	8610.25	17996.7	16327.6	904082	1.57012e+06	1.37655e+06	9	9	9	930213	1.12923e+06	1.33303e+06	422873	441412	391636	-	-
mws2220	457.078	169.02	458.085	C22H18O11	[M-H]-	Gallocatechin 3-O-gallate*	Flavonoids	Flavanols	5127-64-0	3	22135	3816.25	12041.2	2119.26	4388	6073.75	33065.8	6568.75	18646.8	13225.8	12686.8	10673.8	4944.75	9932.75	6050	13713	13170	14817	-	-
pmp001198	132.102	57.1	131.095	C6H13NO2	[M+H]+	6-Deoxyfagomine	Alkaloids	Piperidine alkaloids	197449-09-5	1	2.02134e+06	2.43152e+06	2.51007e+06	6.45885e+06	5.39551e+06	5.28702e+06	1.34795e+07	1.728e+07	1.46644e+07	3.36578e+06	3.45169e+06	2.93498e+06	5.49587e+06	4.56967e+06	4.8724e+06	5.53916e+06	6.24546e+06	6.01125e+06	-	-
mws1195	179.07	147.1	178.063	C10H10O3	[M+H]+	p-Coumaric acid methyl ester	Phenolic acids	Phenolic acids	3943-97-3	3	224356	196104	205212	182415	219844	219352	259199	256454	231783	282819	322193	224550	317027	319839	331201	381293	349491	339845	-	-
pma2987	142.097	124.087	141.09	C6H11N3O	[M+H]+	Histidinol	Alkaloids	Alkaloids	501-28-0	3	1.93936e+07	1.95361e+07	2.02707e+07	1.99389e+07	2.11393e+07	2.10839e+07	2.25853e+07	2.10146e+07	2.36251e+07	2.239e+07	2.24444e+07	2.25322e+07	2.2814e+07	2.33759e+07	2.33452e+07	2.14392e+07	21190777	1.91463e+07	C00860	ko00340,ko01100,ko01110,ko01230
Zmxp002867	625.167	301.068	624.168	C28H32O16	[M+H]+	Chrysoeriol-5,7-di-O-glucoside	Flavonoids	Flavones	-	3	1818821	2.25299e+06	2.41384e+06	2.44554e+06	2.50997e+06	2.60829e+06	2.29141e+06	1.74322e+06	1.92013e+06	2.03295e+06	1.91179e+06	1.9564e+06	1.9304e+06	1.74615e+06	1.84177e+06	2.00044e+06	2.08295e+06	1.84502e+06	-	-
pme1419	164.074	104	163.067	C6H13NO2S	[M+H]+	L-Methionine methyl ester	Amino acids and derivatives	Amino acids and derivatives	10332-17-9	3	308955	328933	305693	261404	286162	244743	267670	250381	271527	258646	276309	295620	234916	271257	263105	277513	269638	246353	-	-
MWS5231	243.161	181.158	244.167	C13H24O4	[M-H]-	Tridecanedioic acid	Lipids	Free fatty acids	505-52-2	1	46873.2	47565.9	53556.3	43398.6	48081.8	53548.7	51070.8	49888.2	47905.1	49875.4	54408.7	53287.2	50378.7	48623.3	49461.4	45856	51581.4	50403.4	-	-
Hmcp002298	479.118	347.07	478.111	C22H22O12	[M+H]+	Limocitrin-3-O-arabinoside	Flavonoids	Flavonols	-	1	1.81907e+06	1.65295e+06	1.78027e+06	1.92084e+06	2.19484e+06	1.95824e+06	1.7168e+06	1.20003e+06	1.4473e+06	1.71841e+06	1.70713e+06	1.67326e+06	1.45084e+06	1.55866e+06	1.6094e+06	1.64493e+06	1.52062e+06	1.45915e+06	-	-
pmp001080	609.181	301.07	608.174	C28H32O15	[M+H]+	Diosmetin-7-O-Neohesperidoside (Neodiosmin)	Flavonoids	Flavones	38665-01-9	1	1.02683e+06	1.10526e+06	866358	978990	935981	1.0304e+06	969520	532118	725219	908905	840738	890282	779774	944706	894653	806200	804599	722457	-	-
pme2122	112.087	95	111.08	C5H9N3	[M+H]+	Histamine	Alkaloids	Alkaloids	51-45-6	3	254602	312344	270104	324496	269078	263409	333262	464162	529487	234371	178509	150289	381009	451072	417138	301013	288016	325010	C00388	ko00340,ko01100,ko01110
Lmxp010913	676.455	184.076	675.447	C35H66NO9P	[M+H]+	1-(9Z-Octadecenoyl)-2-(9-oxo-nonanoyl)-sn-glycero-3-phosphocholine	Lipids	Glycerol ester	-	1	95171.2	79213	72898.4	67279	80183.2	74961.5	57833.8	86899.1	63980.7	64666.7	69895.6	75812.3	82129.1	79705.4	72046.7	102582	107374	94955.3	-	-
pme2827	239	223	240.245	C16H32O	[M-H]-	Palmitaldehyde	Lipids	Free fatty acids	629-80-1	3	1.08356e+07	1.10385e+07	1.1939e+07	1.16843e+07	1.1829e+07	1.20509e+07	1.28888e+07	1.23562e+07	1.16964e+07	1.33121e+07	1.22657e+07	1.35563e+07	1.30844e+07	1.22167e+07	1.17098e+07	7.7131e+06	8.25907e+06	8.72839e+06	C00517	ko00071
mws0227	132.102	86.2	131.095	C6H13NO2	[M+H]+	L-Leucine	Amino acids and derivatives	Amino acids and derivatives	61-90-5	1	708755	895273	975994	2.11115e+06	1.78814e+06	1.72712e+06	4.34313e+06	5.51568e+06	4.55513e+06	1.15922e+06	1.06703e+06	980253	1.75584e+06	1.55069e+06	1.48535e+06	1.78848e+06	2.0124e+06	1.84507e+06	C00123	ko00280,ko00290,ko00966,ko00970,ko01100,ko01110,ko01210,ko01230,ko02010
pmp001273	520.34	184.073	519.332	C26H50NO7P	[M+H]+	LysoPC 18:2	Lipids	LPC	-	1	1.28844e+07	1.15104e+07	1.44139e+07	1.03487e+07	1.03254e+07	1.00897e+07	1.40848e+07	1.45778e+07	1.63721e+07	1.47165e+07	1.54721e+07	1.5324e+07	1.20248e+07	1.31586e+07	1.22771e+07	1.19674e+07	1.16081e+07	1.06061e+07	-	-
pmd0132	496.34	184.073	495.332	C24H50NO7P	[M+H]+	LysoPC 16:0(2n isomer)	Lipids	LPC	-	1	1.06859e+07	1.13446e+07	1.22436e+07	1.18955e+07	1.51191e+07	1.42951e+07	1.71188e+07	2.07873e+07	2.2398e+07	1.73626e+07	1.74298e+07	1.93407e+07	1.71629e+07	1.76516e+07	1.68107e+07	1.66193e+07	1.68803e+07	1.50277e+07	-	-
Hmcn000192	209.067	59.0139	210.073	C7H14O7	[M-H]-	Sedoheptulose	Others	Saccharides	3019-74-7	3	156023	152480	196546	156490	171533	211712	303900	227973	234302	223456	192672	210092	227346	221374	248086	215788	210688	236644	C02076	ko00710,ko01100
Lmbn005369	295.228	195.141	296.235	C18H32O3	[M-H]-	13(S)-HODE;13(S)-Hydroxyoctadeca-9Z,11E-dienoic acid*	Lipids	Free fatty acids	10219-69-9	1	70105.4	94623.5	72919.5	69058.4	83502.9	82569.2	131780	175745	132949	87727.4	87369.3	85697.5	141324	148362	181956	91905.4	93042.5	102811	C14762	ko00591
mws0736	189.123	86	188.116	C8H16N2O3	[M+H]+	N-Glycyl-L-leucine	Amino acids and derivatives	Amino acids and derivatives	869-19-2	2	342899	370256	394191	380664	344880	393518	643483	940103	758878	327828	345333	357621	870890	962376	1.23415e+06	490753	475087	434170	C02155	-
Zjbn102547	509.176	347.127	510.189	C28H30O9	[M-H]-	2,7-Dihydroxy-1-(p-hydroxybenzyl)-4-methoxy-9,10-dihydrophenanthrene-4'-O-glucose	Others	Others	-	2	26184.5	37943.7	37812.1	33010.4	39887.6	33299.7	31235.3	32348.1	37093.7	22103.8	18873.4	19330.7	25601	20542.3	18879.6	26665.1	27987.1	24694.3	-	-
pmb1466	511.123	331.081	510.116	C26H22O11	[M+H]+	Tricin-4'-O-syringic acid	Flavonoids	Flavones	-	2	113758	126834	121454	152753	131248	133118	123376	163172	183275	148837	165385	135225	136692	135271	114864	146775	132881	131006	-	-
mws0036	609.183	301.086	610.19	C28H34O15	[M-H]-	Hesperetin-7-O-rutinoside (Hesperidin)	Flavonoids	Flavanones	520-26-3	1	46029	48795.5	44800.8	76086.5	61260	63708.8	77436.5	50136.2	47360	49409	53122.8	58021.8	45494.2	40170.8	68017	43136.8	44061.5	39077.2	C09755	-
MWS5083	455.097	96.9685	456.105	C17H21N4O9P	[M-H]-	Flavin Single Nucleotide(FMN)	Nucleotides and derivatives	Nucleotides and derivatives	6184-17-4	1	2.83451e+06	2.97301e+06	2.70619e+06	2.61333e+06	2.69795e+06	2.61409e+06	2.69763e+06	2.62994e+06	2.47364e+06	1.97477e+06	2.03997e+06	2.20229e+06	1.63464e+06	1.81774e+06	1.74311e+06	1.9975e+06	2.16376e+06	2.2648e+06	C00061	ko00190,ko00740,ko01100,ko01110,ko01240
pme3967	312.13	180	311.123	C12H17N5O5	[M+H]+	2-(Dimethylamino)guanosine	Nucleotides and derivatives	Nucleotides and derivatives	2140-67-2	3	64429.5	76602.8	61692.2	119244	140245	160622	948194	916941	1025625	64920.8	66901.8	66758.8	436292	471094	410545	293265	312839	275734	-	-
Lmhn003240	237.04	121.03	238.048	C11H10O6	[M-H]-	Benzoylmalic acid	Phenolic acids	Phenolic acids	22138-51-8	1	1.22592e+07	1.41453e+07	1.38639e+07	1.2761e+07	1.36154e+07	1.48463e+07	1.72201e+07	1.0197e+07	1.26758e+07	1.05432e+07	1.11127e+07	1.22362e+07	1.00574e+07	1.01283e+07	1.03886e+07	9.05956e+06	1.00009e+07	1.02217e+07	-	-
mws1080	341.109	179.056	342.116	C12H22O11	[M-H]-	Galactinol	Others	Saccharides	3687-64-7	1	11682168	9.98495e+06	1.60079e+07	1.02122e+07	9.00588e+06	1.34659e+07	1.3555e+07	7.25722e+06	1.02864e+07	1.60119e+07	1.51176e+07	1.25007e+07	1.27554e+07	1.1748e+07	12978579	7.38553e+06	7.90373e+06	6.96402e+06	C01235	ko00052,ko01100
mws0179	367.103	190.9	368.111	C17H20O9	[M-H]-	Chlorogenic acid methyl ester	Phenolic acids	Phenolic acids	29708-87-0	1	156527	134855	147722	78175.8	68253.5	97706.8	319844	452690	346125	411964	380058	307072	496263	592952	501582	262900	271146	296720	-	-
pmd0130	468.308	184.073	467.301	C22H46NO7P	[M+H]+	LysoPC 14:0	Lipids	LPC	20559-16-4	1	80574.1	80947.2	89896.4	66678.5	75629.2	78103.7	455684	392040	479868	112703	108505	113060	315459	244307	224975	174547	193336	172482	-	-
pmp000235	527.155	331.08	526.148	C27H26O11	[M+H]+	Salcolin B	Flavonoids	Flavones	-	1	8.51576e+06	7.13267e+06	7.81208e+06	7.35684e+06	7.67603e+06	7.0311e+06	5.56604e+06	6.46217e+06	6.54669e+06	1.19891e+07	1.13725e+07	1.01409e+07	9.6244e+06	1.28315e+07	1.24518e+07	8.42022e+06	7.41097e+06	7.85817e+06	-	-
pmb3012	461.109	299.2	462.116	C22H22O11	[M-H]-	Chrysoeriol-7-O-glucoside	Flavonoids	Flavones	19993-32-9	2	956777	807827	957455	971866	954634	1013534	1.10173e+06	841068	934205	850852	810633	992834	816037	951318	912500	847282	878541	774208	-	-
mws1608	447.093	357.1	448.101	C21H20O11	[M-H]-	Luteolin-6-C-glucoside (Isoorientin)	Flavonoids	Flavones	4261-42-1	1	3.42145e+07	3.38999e+07	2.98377e+07	3.59538e+07	3.6321e+07	3.45751e+07	3.67017e+07	3.06804e+07	2.98942e+07	3.71896e+07	3.41174e+07	3.45799e+07	2.86609e+07	3.39594e+07	3.51045e+07	3.30193e+07	3.10059e+07	3.52592e+07	C01821	-
pmf0138	179.056	59	180.063	C6H12O6	[M-H]-	D-Mannose	Others	Saccharides	3458-28-4	3	643504	430335	352430	537705	658078	613833	1.02927e+06	1.73025e+06	1.58019e+06	897762	1.02225e+06	1.29093e+06	2.07004e+06	1.64856e+06	1.70632e+06	1.00416e+06	900598	1.01327e+06	C00159	ko00051,ko00052,ko00520,ko01100,ko02010
Lmbn005662	295.228	171.103	296.235	C18H32O3	[M-H]-	9(10)-EpOME;(9R,10S)-(12Z)-9,10-Epoxyoctadecenoic acid	Lipids	Free fatty acids	16833-56-0	1	10266.2	13221.5	11538.1	10397.8	15061	11375.3	218134	504233	452875	14054.5	12973.8	14111.7	352318	413392	508038	132682	149662	147488	C14825	ko00591,ko01100
pme2914	161.046	99.0501	162.053	C6H10O5	[M-H]-	3-Hydroxy-3-methylpentane-1,5-dioic acid	Amino acids and derivatives	Amino acids and derivatives	503-49-1	1	397690	382980	449391	359932	519926	524550	877426	614435	749079	347381	351996	366302	546756	568974	632288	422751	474775	472742	C03761	-
mws0133	123.055	80.05	122.048	C6H6N2O	[M+H]+	Nicotinamide	Others	Vitamin	98-92-0	1	5.45726e+06	6.35441e+06	5.38219e+06	5.09798e+06	4.03249e+06	3.96723e+06	4.4446e+06	5.30809e+06	6.29364e+06	3.52072e+06	2.75453e+06	2.52199e+06	3.15954e+06	3.55497e+06	3.85741e+06	4.10989e+06	3.9293e+06	3.61446e+06	C00153	ko00760,ko01100,ko01240
Zmpn003368	293.214	195.139	294.219	C18H30O3	[M-H]-	13S-Hydroxy-9Z,11E,15Z-octadecatrienoic acid	Lipids	Free fatty acids	87984-82-5	1	11813.1	15955.7	16164.3	13551.8	14602.6	15366.9	75924.1	104158	70934.4	12121.7	11855.5	12086.4	58063.6	65028.9	61689.7	29825.6	32300.4	33975.1	C16316	ko00592
Lmmn002179	313.093	107.05	314.1	C14H18O8	[M-H]-	Methyl salicylate-2-O-glucoside	Phenolic acids	Phenolic acids	10019-60-0	1	120414	134072	141966	156978	197992	213918	85400.4	75380.5	93144.4	187299	208301	183140	90295.1	96881.9	90639.3	87944.2	89112.4	98869.1	-	-
pme3732	244.093	112	243.085	C9H13N3O5	[M+H]+	Cytidine	Nucleotides and derivatives	Nucleotides and derivatives	65-46-3	3	476908	487931	557342	593053	431555	450196	1.57689e+06	2.3908e+06	2.85586e+06	448896	385307	425740	1.26416e+06	1.52592e+06	1.72759e+06	961986	844789	894706	C00475	ko00240,ko01100,ko02010
pmp000579	463.123	301.07	462.116	C22H22O11	[M+H]+	Diosmetin-7-O-galactoside*	Flavonoids	Flavones	-	1	3.96808e+07	3.7123e+07	4.00362e+07	4.19831e+07	4.24676e+07	4.24847e+07	4.04849e+07	3.25377e+07	3.56915e+07	3.55968e+07	3.64609e+07	3.51622e+07	3.4123e+07	3.41448e+07	3.54552e+07	3.44975e+07	3.92627e+07	3.63932e+07	-	-
pmb0744	435.107	331.081	434.1	C24H18O8	[M+H]+	Tricin-4'-O-Benzoic Acid	Flavonoids	Flavones	-	2	151377	135221	149049	128216	139894	144275	115322	181252	154757	143426	152232	130602	136044	153766	163824	148993	135147	131906	-	-
Lmhn004976	299.06	284.02	300.063	C16H12O6	[M-H]-	Aracarpene 2	Flavonoids	Isoflavones	-	2	1.42415e+06	1.5551e+06	1.695e+06	1.73039e+06	1.61447e+06	1.74151e+06	1.59046e+06	906931	1.20603e+06	1.04536e+06	1.05741e+06	1.05262e+06	964277	1.10916e+06	1.10672e+06	1.14444e+06	1.2783e+06	1.29084e+06	-	-
pme2380	145.014	101	146.022	C5H6O5	[M-H]-	α-Ketoglutaric acid	Organic acids	Organic acids	328-50-7	3	1.20282e+06	1.06871e+06	1.20513e+06	1.59599e+06	1.65944e+06	1.58217e+06	3.20385e+06	3.34227e+06	3.05315e+06	1.02897e+06	1.40102e+06	1.2919e+06	3.14379e+06	3.1245e+06	2.75183e+06	1.86845e+06	1.97576e+06	2.12862e+06	C00026	ko00020,ko00040,ko00053,ko00220,ko00250,ko00300,ko00310,ko00340,ko00430,ko00630,ko00650,ko00660,ko01100,ko01110,ko01200,ko01210,ko01230,ko01240
Hmtn001302	299.078	137.024	300.085	C13H16O8	[M-H]-	Glucosyloxybenzoic acid	Phenolic acids	Phenolic acids	-	1	3.14263e+07	3.31915e+07	3.09272e+07	4.17812e+07	4.42536e+07	4.56152e+07	2.86366e+07	2.24347e+07	1.73115e+07	4.59838e+07	4.56515e+07	4.39188e+07	4.37625e+07	4.18753e+07	4.54896e+07	3.1011e+07	3.26023e+07	3.52953e+07	-	-
Lmbn002648	163.04	119.05	164.047	C9H8O3	[M-H]-	α-Hydroxycinnamic Acid*	Phenolic acids	Phenolic acids	5801-57-0	3	796162	915497	772118	1.15732e+06	983946	901948	1220414	1.53996e+06	1.91719e+06	1.65837e+06	1.36751e+06	1077765	1.89509e+06	1.95287e+06	1.91726e+06	1.08863e+06	1.15473e+06	1.24078e+06	C02763	ko00360,ko01100
Lmsn001014	331.067	169.014	332.074	C13H16O10	[M-H]-	1-O-Galloyl-β-D-glucose*	Phenolic acids	Phenolic acids	58511-73-2	2	2.60051e+06	2.44868e+06	2.62515e+06	3.0912e+06	3.85005e+06	3.02959e+06	3.0615e+06	3.27431e+06	3.20967e+06	2.73895e+06	2.5677e+06	2.54536e+06	2.86123e+06	2.81428e+06	2.64241e+06	2.01158e+06	2.19303e+06	2.29319e+06	C01158	-
Hmcp002187	509.128	347.07	508.121	C23H24O13	[M+H]+	Limocitrin-3-O-galactoside	Flavonoids	Flavonols	-	1	1.15885e+07	1.02274e+07	1.23626e+07	1.32922e+07	1.32e+07	1.3703e+07	1.19774e+07	8.98719e+06	9.95435e+06	8.62037e+06	1.12742e+07	1.0303e+07	8.20353e+06	9.63044e+06	1.0096e+07	9.22472e+06	9.93235e+06	8.71214e+06	-	-
Zmtn001464	204.031	160.039	205.037	C10H7NO4	[M-H]-	4,8-Dihydroxyquinoline-2-carboxylic acid	Organic acids	Organic acids	59-00-7	2	940290	1.05578e+06	1.0064e+06	1.08608e+06	1.30672e+06	1.34458e+06	1.63229e+06	1.13628e+06	1.42303e+06	928953	1.035e+06	1.05475e+06	955602	989127	1.00469e+06	810294	917439	902762	C02470	ko00380
pme2237	181.072	101	182.079	C6H14O6	[M-H]-	Dulcitol	Others	Saccharides	608-66-2	3	80195.8	118037	105565	68980.6	90341.6	75609.7	1.68527e+06	787953	1.36926e+06	109595	139408	106931	746904	887254	816534	496714	547585	483386	C01697	ko00052,ko01100
Lmgp003335	433.113	271.06	432.106	C21H20O10	[M+H]+	4',5-Dihydroxyisoflavone-7-O-galactoside	Flavonoids	Isoflavones	-	1	2.02403e+07	1.86911e+07	2.28076e+07	2.22554e+07	2.38184e+07	21517908	2.06008e+07	1.18553e+07	1.55908e+07	1.56094e+07	1.71152e+07	1.83472e+07	1.33697e+07	1.43852e+07	1.59606e+07	1.78795e+07	1.65651e+07	1.56669e+07	-	-
pmb3081	288.997	97	290.004	C6H11PO11	[M-H]-	Glucarate O-Phosphoric acid	Others	Saccharides	-	3	5.2459e+06	5.55805e+06	4.83176e+06	8.17294e+06	9.82194e+06	8.02997e+06	6.7697e+06	4.41552e+06	5.3817e+06	6.08923e+06	5.57595e+06	7.29598e+06	4.18011e+06	3.65073e+06	3.0752e+06	5.02582e+06	5.60599e+06	5.69433e+06	-	-
mws0609	344.04	150	345.047	C10H12N5O7P	[M-H]-	Guanosine 3',5'-cyclic monophosphate	Nucleotides and derivatives	Nucleotides and derivatives	7665-99-8	1	117153	169403	206411	303339	227276	222622	259392	315212	280835	161078	104480	85387.8	172740	201357	237054	154491	175532	171537	C00942	ko00230,ko01100
Zmhn001926	299.077	137.025	300.084	C13H16O8	[M-H]-	1-O-Salicyloyl-β-D-glucose	Phenolic acids	Phenolic acids	60517-74-0	1	3.22989e+07	3.54138e+07	3.07311e+07	4.44293e+07	4.60832e+07	4.53647e+07	2.89631e+07	2.27439e+07	1.68569e+07	4.37703e+07	4.67609e+07	4.22327e+07	4.31755e+07	4.30751e+07	4.72007e+07	3.10605e+07	3.27662e+07	3.54555e+07	-	-
Lmqn008024	520.269	152.996	521.275	C24H44NO9P	[M-H]-	PS(18:2)	Lipids	Glycerol ester	-	3	72781.8	68375.9	82448.6	49002.9	50380	44886.4	71939.2	65744.3	83727.5	35521	39020	34477.7	37277.7	40859.8	41058.9	45986.1	52334.4	47774.2	-	-
mws0576	103.04	59.1	104.047	C4H8O3	[M-H]-	3-Hydroxybutyric acid	Organic acids	Organic acids	300-85-6	3	244308	247216	275690	254162	221053	243894	273048	337806	309128	330872	408947	302393	731777	1.13037e+06	845488	362633	384847	414768	C01089	ko00072,ko00650,ko01100
Zmdp000972	136.042	91.0537	135.035	C4H9NO2S	[M+H]+	S-Methyl-L-cysteine	Amino acids and derivatives	Amino acids and derivatives	1187-84-4	1	641308	682812	703649	1.07183e+06	1.0016e+06	1.10678e+06	2.13221e+06	1.90999e+06	1.99123e+06	1.11491e+06	1.09663e+06	1.11514e+06	1.14225e+06	1.18847e+06	1.34465e+06	1.03511e+06	1.17794e+06	1.15093e+06	C22040	ko02010
Hmqp005455	297.243	81.07	296.234	C18H32O3	[M+H]+	15(R)-Hydroxylinoleic Acid	Lipids	Free fatty acids	177931-23-6	1	9	9	9	9	9	9	111328	276195	233924	9	9	9	188925	214837	291564	77399.8	86379.1	76599.8	-	-
mws1521	285.098	121.029	286.105	C13H18O7	[M-H]-	Salicin	Phenolic acids	Phenolic acids	138-52-3	3	55490	71165.6	66246.8	80663.7	78237.1	79841.5	79033.4	69226.2	74522.2	56123.4	67085.2	72321.5	64006.1	58551.7	72678.4	56471.6	54276.1	61855.3	C01451	ko00010
mws0255	112.05	95	111.043	C4H5N3O	[M+H]+	Cytosine	Nucleotides and derivatives	Nucleotides and derivatives	71-30-7	3	350558	448031	374917	350783	330915	334760	419116	602105	619511	357073	152233	212810	590684	644390	675527	369809	393501	343508	C00380	ko00240,ko01100
pmb2554	529.156	193.1	530.164	C23H30O14	[M-H]-	5-O-Feruloyl quinic acid glucoside*	Phenolic acids	Phenolic acids	-	1	351579	319651	305016	341333	398971	384715	415767	398652	459767	410753	442026	391468	564866	601922	628585	267071	305966	288211	-	-
Lmyp004318	595.145	287.056	594.137	C30H26O13	[M+H]+	Kaempferol-3-O-(6''-p-Coumaroyl)galactoside*	Flavonoids	Flavonols	-	3	42150.3	48239.5	46920.1	37001.2	39817.1	48710.4	38905.8	16940.5	29626.8	44835.1	54046	42562.5	22578	26883.7	33865.7	26376.5	29643.7	29828.7	-	-
HJN037	183.03	124.02	184.037	C8H8O5	[M-H]-	4-O-Methylgallic Acid	Phenolic acids	Phenolic acids	4319-02-2	1	10347	12501	6401	9097.25	39190.5	18371	14883.8	6387.5	20518.2	14020	15601.2	108969	11965.2	11283.8	7451.25	23486.5	20498.5	22013.5	-	-
Zmpn008194	471.348	471.348	472.355	C30H48O4	[M-H]-	Corosolic acid	Terpenoids	Triterpene	4547-24-4	3	9	9	9	9	9	9	311840	1.07547e+06	849730	9	9	9	1.66811e+06	1.92022e+06	2.38742e+06	520316	472045	457633	-	-
Zmzn000113	146.047	102.056	147.053	C5H9NO4	[M-H]-	L-threo-3-Methylaspartate	Amino acids and derivatives	Amino acids and derivatives	6061-13-8	1	2.66957e+06	2.80404e+06	3.00618e+06	2.77921e+06	2.48497e+06	2.65146e+06	3.63075e+06	3.68824e+06	3.33552e+06	2.83129e+06	2.98521e+06	2.81704e+06	2.67539e+06	2.76133e+06	2.98249e+06	2.75055e+06	2.84357e+06	3.13003e+06	C03618	ko00630,ko00660,ko01100,ko01200
pme3443	207.066	192	208.074	C11H12O4	[M-H]-	Sinapinaldehyde	Phenolic acids	Phenolic acids	4206-58-0	3	27715.7	28013.8	29111.7	39457.9	31588.8	28152.9	220176	209978	194448	57891.7	38565.1	38323.5	210390	183470	189432	80139.5	91804.5	87400.8	C05610	ko00940,ko01100,ko01110
Lhqp101805	325.093	163.039	324.084	C15H16O8	[M+H]+	Skimmin (7-Hydroxycoumarin-7-O-glucoside)	Lignans and Coumarins	Coumarins	93-39-0	1	134640	132055	87743.5	276496	377778	493204	392928	308876	330981	374667	481550	408254	301934	349866	321200	266608	235684	239507	-	-
pmb0745	497.144	331.081	496.137	C26H24O10	[M+H]+	Tricin-4'-O-syringyl alcohol	Flavonoids	Flavones	-	1	2.79038e+06	2.72735e+06	2.8217e+06	2.942e+06	3.13526e+06	2.97551e+06	2.46954e+06	3.5451e+06	3.21795e+06	2.61118e+06	2.7114e+06	2.67616e+06	2.27548e+06	2.38658e+06	2.34098e+06	2.5718e+06	2.59666e+06	2.29133e+06	-	-
Lmhp008513	677.374	261.221	676.367	C33H56O14	[M+H]+	2-α-Linolenoyl-glycerol-1,3-di-O-glucoside*	Lipids	Glycerol ester	-	3	70142.4	63535.4	57776	46052.1	40735.5	40993.7	63654.3	89389.6	101692	50467.6	64506.3	30549	63602.6	65614.7	42784.6	55146.9	53887.8	61139.2	-	-
mws0146	138.055	78	137.048	C7H7NO2	[M+H]+	Nicotinic Acid Methyl Ester(Methyl Nicotinate)	Alkaloids	Pyridine alkaloids	93-60-7	3	385438	408577	387164	285340	347316	287900	427341	581636	469784	381368	441525	332353	505615	612832	609970	525821	585909	599024	-	-
mws0470	117.019	73	118.027	C4H6O4	[M-H]-	Methylmalonic acid*	Organic acids	Organic acids	516-05-2	2	2.04198e+07	1.7242e+07	1.69492e+07	1.30259e+07	1.6433e+07	1.58894e+07	1.38852e+07	1.30688e+07	1.23203e+07	2.16944e+07	1.71134e+07	1.89027e+07	1.33859e+07	1.227e+07	1.2123e+07	1.27876e+07	1.44346e+07	1.44337e+07	C02170	ko00240,ko00280,ko00640,ko01100
Lmqp000873	101.022	55.0171	100.017	C4H4O3	[M+H]+	Succinic anhydride	Organic acids	Organic acids	108-30-5	3	310730	327174	327283	249380	274764	293305	233697	207025	216260	336853	327063	322297	118581	195093	202651	211877	229331	243109	C19524	-
Zmyn004732	293.213	185.119	294.219	C18H30O3	[M-H]-	2R-hydroxy-9Z,12Z,15Z-octadecatrienoic acid	Lipids	Free fatty acids	-	3	3436.07	6641.31	5185.88	3274.42	5184.88	4558.86	9031.11	5127.59	5559.26	4297.98	4045.26	4736.88	6750.58	6420.77	7515.77	5474.81	5295.84	6032.91	C16342	ko00592
mws0208	145.051	101	146.058	C6H10O4	[M-H]-	Adipic Acid*	Organic acids	Organic acids	124-04-9	3	77354.8	83415.4	69220.1	28096.3	32319.4	75174.7	244245	390233	337713	30254.2	37353.4	15443.8	306271	353421	321622	161042	141383	157786	C06104	ko01100
Zmjp000624	168.065	150.054	167.058	C8H9NO3	[M+H]+	Pyridoxal	Others	Vitamin	66-72-8	3	1.60443e+06	1.5893e+06	1.46575e+06	1.04382e+06	1.08875e+06	1.16645e+06	1.00381e+06	700901	825573	1.01732e+06	932323	949788	1.02579e+06	1.09443e+06	1.13681e+06	791010	887170	787548	C00250	ko00750,ko01100,ko01240
pma0724	435.129	285.1	434.121	C21H22O10	[M+H]+	Naringenin-6-C-Glucoside	Flavonoids	Flavanones	3682-03-9	3	410906	446187	544399	488541	478592	471133	481245	312917	328009	300982	390264	321398	278011	334550	360476	341827	390458	379879	-	-
MWSmce498	579.169	271.07	578.164	C27H30O14	[M+H]+	Apigenin-7-O-neohesperidoside (Rhoifolin)*	Flavonoids	Flavones	17306-46-6	2	1.20648e+06	1.01726e+06	928413	1.16231e+06	1.21108e+06	1160425	962904	560942	870709	744150	945674	950418	743731	817482	728002	984845	894811	862821	C12627	ko00944
Lmpp005784	465.103	333.072	464.096	C21H20O12	[M+H]+	6-Methoxyquercetin-3-O-Xyloside	Flavonoids	Flavonols	-	3	106281	94772	104755	101960	114967	128404	109929	61733.5	73785.8	112090	86367.2	115414	65629.3	93151.5	84420	102820	91528.8	91243	-	-
mws0889	135.03	75.01	136.037	C4H8O5	[M-H]-	D-Threonic Acid	Others	Saccharides	3909-12-4	3	771318	836886	716383	1.30646e+06	1.44244e+06	1.40805e+06	735835	769468	1.08182e+06	1.50313e+06	1.53648e+06	1.39336e+06	839467	618811	645584	823569	899664	946311	C21649	-
Zmhn000892	301.094	139.046	302.1	C13H18O8	[M-H]-	4-O-Glucosyl-3,4-dihydroxybenzyl alcohol	Phenolic acids	Phenolic acids	-	3	104728	108701	106609	107763	110801	108512	101731	94876.6	104208	111429	108991	114058	80530.6	90078.3	109274	83451.1	87889.6	95696.8	-	-
Zmjp003291	595.168	433.116	594.158	C27H30O15	[M+H]+	Vitexin-2''-O-galactoside	Flavonoids	Flavones	-	2	4.05576e+06	3.89244e+06	3.49865e+06	3.62629e+06	3.90111e+06	3.36137e+06	3.54186e+06	3.01001e+06	2.75563e+06	3.11354e+06	2.94616e+06	3.40351e+06	2.63766e+06	2.34208e+06	2.80991e+06	3.26557e+06	2.90989e+06	2.89126e+06	-	-
Ymjm000152	271.081	108.021	272.09	C12H16O7	[M-H]-	p-Hydroxypheny-β-D-allopyranoside	Phenolic acids	Phenolic acids	-	1	115939	124082	115315	116746	138871	105880	109515	127307	111739	99074.1	123051	113604	98154.8	118773	106941	86270.4	88709.1	98303.7	-	-
Lmhp009590	508.34	184.073	507.332	C25H50NO7P	[M+H]+	LysoPC 17:1	Lipids	LPC	-	3	24593.1	26140.8	25015.2	34061.9	25803.7	31282.5	41406.4	38932.6	43538.1	42002.3	44079.4	45079.4	36613.7	32936.6	34482.7	36467.1	36571.1	32272.7	-	-
Lmbn001981	137.024	93.0346	138.032	C7H6O3	[M-H]-	2,5-Dihydroxybenzaldehyde	Phenolic acids	Phenolic acids	1194-98-5	3	283546	251134	249432	263841	208186	244769	1087531	1164441	1.54251e+06	253008	176413	191594	559966	470182	426373	412166	421634	468805	C05585	ko00350,ko01100
pmb2406	510.355	184.073	509.348	C25H52NO7P	[M+H]+	LysoPC 17:0	Lipids	LPC	50930-23-9	2	31825.1	41432	40350.6	36237.3	53124	44683.6	73644.3	72484.4	78815.4	48312.9	60466.8	65621.6	62867.8	65511.5	55399.2	72533.5	69249	63101.4	-	-
mws0178	353.088	191.055	354.095	C16H18O9	[M-H]-	Chlorogenic acid (3-O-Caffeoylquinic acid)*	Phenolic acids	Phenolic acids	327-97-9	1	834233	489692	511718	750329	397225	484730	1.05213e+06	1.37232e+06	1.16315e+06	924040	895299	862012	493686	617810	548214	549247	601914	631543	C00852	ko00940,ko00941,ko00945,ko01110
pmn001423	385.187	223.13	386.194	C19H30O8	[M-H]-	Roseoside	Others	Ketone compounds	54835-70-0	3	28402.2	38729	8397.64	47836.2	48038.8	43623.5	1.76574e+06	1.37089e+06	1.54957e+06	110772	105094	83988.2	1.18167e+06	1.01796e+06	932659	468484	528812	470189	-	-
mws0359	241.217	241.218	242.225	C15H30O2	[M-H]-	Pentadecanoic Acid	Lipids	Free fatty acids	1002-84-2	1	350479	254675	322367	354127	379592	411160	902359	1.02594e+06	1.15955e+06	371003	357628	335656	1.30431e+06	1.39855e+06	1.54733e+06	786659	700758	695720	C16537	-
pmp000003	317.066	302.04	316.058	C16H12O7	[M+H]+	Nepetin (5,7,3',4'-Tetrahydroxy-6-methoxyflavone)	Flavonoids	Flavones	520-11-6	1	311201	320088	301741	411992	318446	356505	283907	221911	279412	280993	219683	219113	193241	245646	283081	278237	247322	246530	-	-
pmf0314	289.254	157	290.261	C20H34O	[M-H]-	cis-Abienol	Others	Saccharides	17990-16-8	3	4473.71	3513.78	4329.36	4313.29	4859.42	4341.8	4594.93	4505.9	5093.86	4444.17	1319.37	4824.59	2494.49	4331.6	3267.36	5221.85	4553.9	4770.75	-	-
pmp000548	301.071	286.04	300.063	C16H12O6	[M+H]+	Pratensein	Flavonoids	Isoflavones	2284-31-3	3	1.01055e+06	1.16195e+06	1.15495e+06	1.11449e+06	1.16176e+06	1.215e+06	1.10822e+06	594223	720611	688630	704232	638565	566521	727023	693562	889181	816909	773814	C10520	ko00943
mws0749	137.024	93	138.032	C7H6O3	[M-H]-	4-Hydroxybenzoic acid	Phenolic acids	Phenolic acids	99-96-7	1	388633	364139	372727	343901	307736	355818	1.59391e+06	1.5802e+06	2.26607e+06	332566	277981	295623	809090	727652	656058	577010	661765	641696	C00156	ko00130,ko00790,ko01100,ko01110,ko01240
Hmqp005411	297.243	81.07	296.234	C18H32O3	[M+H]+	9-Oxo-12Z-Octadecenoic acid	Lipids	Free fatty acids	112543-32-5	1	17252.3	30054.1	12994.4	20903.7	30770.9	29929.1	88910.7	173306	138632	28076.9	23199.4	22251.2	123890	128863	167025	51537.6	59357.7	55168.8	-	-
Lmbn009444	297.245	183.14	298.251	C18H34O3	[M-H]-	Ricinoleic acid	Lipids	Free fatty acids	141-22-0	1	22704.7	24447.5	16786.6	22803.9	23547	29843.4	29613.4	36076.7	30537.7	29826.5	37455.5	28975.9	34630.6	37260.7	50918.8	24911.4	27823.7	24475.2	C08365	-
Hmqp002567	284.127	147.04	283.12	C17H17NO3	[M+H]+	4-Hydroxycinnamic acid p-hydroxyphenethylamine	Phenolic acids	Phenolic acids	-	3	9	9	9	9	9	9	17837.9	1.07112e+06	23699.9	9	9	9	198098	41567.2	27680.1	86747.6	99597	90811.7	-	-
Lmbn004685	311.223	223.171	312.23	C18H32O4	[M-H]-	5S,8R-DiHODE; (5S,8R,9Z,12Z)-5,8-Dihydroxyoctadeca-9,12-dienoate	Lipids	Free fatty acids	-	3	12791.5	13464.8	9948.66	14038.3	12087	14299.9	12474.4	13805	15076.1	13128.5	11478.4	13240.5	14367.1	13618.2	14801.8	9576.21	9165.25	8315.43	C20186	ko00591
pme0490	124.039	78	123.032	C6H5NO2	[M+H]+	Nicotinic acid (Vitamin B3)	Others	Vitamin	59-67-6	1	279977	287448	282783	428497	352888	349000	494199	601433	586509	298397	236579	217140	391703	438462	491869	334568	384001	348721	C00253	ko00760,ko00960,ko01100,ko01110,ko01240
Zmhn003625	459.129	337.09	460.137	C23H24O10	[M-H]-	6-O-Glucosyl-feruloylbenzoic acid	Phenolic acids	Phenolic acids	-	3	17050.2	11113.3	9319.41	15545.2	13932.2	14491.4	12602.7	17969.9	17661.1	20602.9	24087.5	24363.4	17929.6	20848.3	22679.8	18722	21342.6	19120	-	-
pmb3053	523.125	329.2	524.132	C27H24O11	[M-H]-	Tricin-4'-O-eudesmic acid	Flavonoids	Flavones	-	1	179271	155118	177932	167412	178035	191403	147902	212185	204504	191938	193027	164979	168427	194913	190216	147728	150408	168221	-	-
pme1383	170.081	134.1	169.074	C8H11NO3	[M+H]+	Pyridoxine	Others	Vitamin	65-23-6	1	3.97853e+06	3.81953e+06	4.76665e+06	2.31484e+06	2.18025e+06	2.38249e+06	2.08328e+06	1.39003e+06	2.11069e+06	1.7008e+06	1.79119e+06	2.30827e+06	962224	1.08462e+06	1.02746e+06	1.81372e+06	2.08332e+06	1.89455e+06	C00314	ko00750,ko01100,ko01240
Hmjp005556	284.127	147.05	283.119	C17H17NO3	[M+H]+	(2E)-3-(4-Hydroxyphenyl)-N-[2-(4-hydroxyphenyl)ethyl]-2-propenamide	Alkaloids	Alkaloids	-	2	9	9	9	9	9	9	17367	973631	23516.8	9	9	9	194278	42806.2	17000.5	67812.5	75794	77822	-	-
Lmbn004240	329.233	199.135	330.241	C18H34O5	[M-H]-	9,10-Dihydroxy-12,13-epoxyoctadecanoic acid	Lipids	Free fatty acids	-	1	9	9	9	4167.41	3453.61	4007.08	9593.39	35591.2	15119.8	9493.8	5500.26	6254.85	132730	13687.6	26773.8	13649.4	12821.2	14790.3	C14837	ko00591
Lmhp010190	522.355	184.073	521.348	C26H52NO7P	[M+H]+	LysoPC 18:1(2n isomer)	Lipids	LPC	-	3	1.01594e+06	852097	1.12512e+06	511630	504170	530115	855376	656035	812275	757795	817402	753272	605195	657122	586120	726418	752058	653575	-	-
Lmlp003161	265.155	177.062	264.147	C14H20N2O3	[M+H]+	N-Feruloylputrescine	Alkaloids	Phenolamine	501-13-3	1	1.67781e+06	4.27215e+06	3.42214e+06	1.88675e+06	3.41825e+06	2.92359e+06	2.23687e+07	4.0236e+07	3.16132e+07	7.10149e+06	5.34882e+06	4.95071e+06	2.26619e+07	1.92025e+07	1.90986e+07	1.29826e+07	1.30905e+07	1.14795e+07	C10497	ko00330,ko01100
mws0091	463.088	300.028	464.096	C21H20O12	[M-H]-	Quercetin-3-O-glucoside (Isoquercitrin)	Flavonoids	Flavonols	482-35-9	1	195868	218780	228988	230448	255736	321741	246596	220502	191941	255752	251478	224386	237960	196891	207985	234512	219071	202887	C05623	ko00944,ko01100,ko01110
Lwhp010633	160.075	115.053	159.068	C10H9NO	[M+H]+	Echinopsine	Alkaloids	Quinoline alkaloids	83-54-5	1	486016	546661	618300	609330	786259	676326	2.69526e+07	2.1661e+07	2.40307e+07	909852	855570	751267	4.32965e+07	5.0653e+07	5.15027e+07	1.35565e+07	1.39964e+07	1.21563e+07	-	-
pmb0874	478.293	337.274	477.286	C23H44NO7P	[M+H]+	LysoPE 18:2(2n isomer)	Lipids	LPE	-	2	2.16128e+06	1.86727e+06	2.39244e+06	1.9492e+06	1.97016e+06	1.93019e+06	3.02359e+06	2.98053e+06	3.59977e+06	2.5862e+06	2.68403e+06	2.79088e+06	2.31487e+06	2.49436e+06	2.41194e+06	2.40453e+06	2.51641e+06	2.1783e+06	-	-
pmb0492	584.275	325	583.268	C34H37N3O6	[M+H]+	N',N'',N'''-p-Coumaroyl-cinnamoyl-caffeoyl spermidine	Alkaloids	Phenolamine	-	3	266717	206992	224671	194492	205591	210336	358940	435425	397775	181598	143884	133263	276330	355345	368864	249906	217453	225897	-	-
mws0219	132.03	88	133.037	C4H7NO4	[M-H]-	L-Aspartic Acid	Amino acids and derivatives	Amino acids and derivatives	56-84-8	1	1.43933e+07	1.54612e+07	1.47198e+07	1.4664e+07	1.50196e+07	1.84946e+07	1.46701e+07	1.14098e+07	1.07415e+07	7.80515e+06	7.14808e+06	6.83386e+06	9.17661e+06	8.77261e+06	9.76804e+06	9.53812e+06	1.0759e+07	1.09287e+07	C00049	ko00220,ko00250,ko00260,ko00261,ko00270,ko00300,ko00340,ko00410,ko00460,ko00710,ko00760,ko00770,ko00970,ko01100,ko01110,ko01200,ko01210,ko01230,ko01240,ko02010
mws0668	283.068	151	284.076	C10H12N4O6	[M-H]-	Xanthosine	Nucleotides and derivatives	Nucleotides and derivatives	146-80-5	1	106522	99674.9	106247	143661	131827	149226	724580	1.03057e+06	1.05908e+06	73603.5	77185.7	84199.2	1.03657e+06	1.01537e+06	1.03322e+06	317020	355050	364811	C01762	ko00230,ko00232,ko01100,ko01110,ko02010
mws0520	224.092	136	223.084	C11H13NO4	[M+H]+	N-Acetyl-L-tyrosine	Amino acids and derivatives	Amino acids and derivatives	537-55-3	3	148229	124264	152714	110851	134773	110020	105840	90049.5	71724	272596	262512	300951	126838	124602	105103	134205	121947	141144	-	-
MWS1875	143.05	115.055	144.058	C10H8O	[M-H]-	2-Naphthol*	Phenolic acids	Phenolic acids	135-19-3	2	12421.3	8513.54	10706	256527	173990	165964	139420	122783	113633	185411	167265	131112	99252.9	141766	101616	95670.7	105283	110775	C11713	-
Zmfn000481	535.037	323.026	536.044	C14H22N2O16P2	[M-H]-	Uridine-5'-Diphosphate-D-Xylose	Nucleotides and derivatives	Nucleotides and derivatives	3616-06-6	1	360015	386649	348561	523761	457682	456281	885419	1.10593e+06	1.1446e+06	364703	411924	367663	546520	543401	465219	416118	481562	459793	C00190	ko00520,ko00908,ko01100
mws1433	314.139	177.055	313.131	C18H19NO4	[M+H]+	N-Feruloyltyramine	Alkaloids	Phenolamine	66648-43-9	1	9	9	9	9	9	9	78591	4.59839e+06	117584	9	9	9	117577	22551.4	13967.2	357413	338047	308231	C02717	-
pmb0736	493.134	331.081	492.127	C23H24O12	[M+H]+	Tricin-7-O-Glucoside*	Flavonoids	Flavones	32769-01-0	3	6.51581e+06	5.63683e+06	6.10128e+06	6.7338e+06	6.51907e+06	6.28921e+06	6.40352e+06	5.13522e+06	5.73739e+06	6.00334e+06	6.40636e+06	6.15286e+06	5.35871e+06	5.56243e+06	5.39512e+06	6.06248e+06	6.14371e+06	5.35285e+06	-	-
Qmkp093004	146.06	91.0538	145.053	C9H7NO	[M+H]+	Indole-3-carboxaldehyde	Alkaloids	Plumerane	487-89-8	1	362945	447527	479103	846492	902309	773503	5.02295e+06	4.40497e+06	4.57294e+06	490460	529523	470370	1.1589e+06	1022274	887303	1424015	1234303	1285436	C08493	-
pmb0678	771.213	177.1	770.206	C37H38O18	[M+H]+	Vitexin-7-O-(6''-feruloyl)glucoside	Flavonoids	Flavones	-	2	3.21136e+07	3.22347e+07	3.42685e+07	3.42358e+07	3.64352e+07	3.54742e+07	4.36282e+07	3.69573e+07	4.09571e+07	3.35578e+07	3.45633e+07	3.42034e+07	3.94222e+07	3.52994e+07	4.12627e+07	3.38336e+07	3.63225e+07	3.12522e+07	-	-
pme0422	193.058	134	194.058	C10H10O4	[M-H]-	Isoferulic Acid*	Phenolic acids	Phenolic acids	25522-33-2	3	860467	834223	897217	1.51007e+06	1.23415e+06	1.33337e+06	1278629	1.76222e+06	2.11075e+06	2.33334e+06	1.82914e+06	1.7796e+06	2.34567e+06	2.35245e+06	2.08975e+06	1.23906e+06	1404845	1.42458e+06	C10470	-
pmb3074	337.093	191.05	338.1	C16H18O8	[M-H]-	5-O-p-Coumaroylquinic acid*	Phenolic acids	Phenolic acids	1899-30-5	3	407311	271237	311350	243423	246326	207792	447056	593436	536788	882581	809602	659611	674769	721913	736702	397886	413278	459095	C12208	ko00940,ko00941,ko00945,ko01110
Hmyp002656	222.075	130.064	221.068	C11H11NO4	[M+H]+	Methyl dioxindole-3-acetate	Alkaloids	Plumerane	57061-18-4	3	9898.25	16978.2	14074	25889.5	18842.5	16247	16889.6	14660.2	19697	14665.5	18404.2	10676.5	24628	21843.2	29049.2	21332	18500.5	20906	-	-
ML10180524	244.095	112.054	243.085	C9H13N3O5	[M+H]+	Cytarabine	Nucleotides and derivatives	Nucleotides and derivatives	147-94-4	3	463815	425369	439083	402896	365556	420929	1.0611e+06	2.30818e+06	1.98237e+06	364264	323406	283557	1.10942e+06	1.21624e+06	1.6188e+06	700295	792748	694392	C02961	-
pmb0711	611.161	303.1	610.153	C27H30O16	[M+H]+	Quercetin-7-O-rutinoside	Flavonoids	Flavonols	147714-62-3	3	608409	597008	613078	712580	755358	813748	553030	503742	725306	776797	615354	737025	427716	655428	530472	533546	619779	594020	-	-
Hmhn003518	355.104	175.04	356.111	C16H20O9	[M-H]-	4-O-β-D-glucopyranosylferulic acid*	Phenolic acids	Phenolic acids	-	1	983981	1.16159e+06	1.12995e+06	2.41676e+06	1.99206e+06	2.08424e+06	6.24025e+06	8.08393e+06	7.78184e+06	6.44686e+06	6.57532e+06	5.72763e+06	8.29494e+06	6.34328e+06	6.49148e+06	3.76117e+06	4.1042e+06	4.38093e+06	-	-
mws0982	126.103	68	125.095	C6H11N3	[M+H]+	1-Methylhistamine	Alkaloids	Alkaloids	501-75-7	3	8475.41	7192.51	5401.89	8651.11	7008.6	7932.75	10306.5	5857.37	4941.11	5763.25	8941.37	8420.28	9318.16	8005.31	10019.8	8240.19	8930.06	7669.72	C05127	ko00340,ko01100
Lmzn006169	471.35	471.35	472.355	C30H48O4	[M-H]-	Pomolic acid	Terpenoids	Triterpene	13849-91-7	2	9	9	9	9	9	9	295891	811956	686502	9	9	9	1.79326e+06	2.03087e+06	2.48003e+06	495796	437107	504224	-	-
Hmgp003086	639.192	331.081	638.184	C29H34O16	[M+H]+	Tricin-7-O-rutinoside*	Flavonoids	Flavones	-	1	3.08105e+07	2.9866e+07	3.0399e+07	3.15561e+07	3.28423e+07	3.28093e+07	2.83451e+07	2.06194e+07	2.42812e+07	2.6113e+07	3.20532e+07	3.11124e+07	2.60411e+07	2.64133e+07	2.71104e+07	2.91645e+07	2.95356e+07	2.56447e+07	-	-
pmb0998	364.065	152.1	363.058	C10H14N5O8P	[M+H]+	Guanosine 5'-monophosphate	Nucleotides and derivatives	Nucleotides and derivatives	85-32-5	3	143629	103889	105273	150343	147398	139065	181015	168255	182991	112766	110574	113156	122988	127438	129918	138950	131504	119234	C00144	ko00230,ko01100
Lmzp002365	465.139	303.09	464.131	C22H24O11	[M+H]+	Hesperetin-7-O-glucoside	Flavonoids	Flavanones	31712-49-9	3	1.30925e+06	1.25838e+06	1.22368e+06	1.39018e+06	1.49553e+06	1.49447e+06	1524827	923345	1.17398e+06	1.27515e+06	1.33327e+06	1225543	1.066e+06	1228804	1.16033e+06	1.15766e+06	1.16667e+06	1.01366e+06	C16422	ko00941
Hmsp000364	144.098	98.09	143.095	C7H13NO2	[M+H]+	L-Cyclopentylglycine	Amino acids and derivatives	Amino acids and derivatives	2521-84-8	3	35688.8	35299.1	18592.7	43628.9	38371.9	34096.5	92202.1	58092.4	73975.7	68798.3	49429.4	30809.1	64169.1	50774.3	60984.3	43414	44947.1	50218.2	-	-
MWSslk097	195.065	163.04	194.058	C10H10O4	[M+H]+	Dimethyl phthalate	Phenolic acids	Phenolic acids	131-11-3	3	229099	221698	213442	301201	296485	270456	249635	255726	246158	327708	312052	300307	281291	285918	308768	214056	247159	220237	C11233	-
mws0224	150.1	61	149.051	C5H11NO2S	[M+H]+	DL-Methionine	Amino acids and derivatives	Amino acids and derivatives	59-51-8	3	2.93206e+06	3.0572e+06	3.18065e+06	1.30524e+06	1.23403e+06	1.15806e+06	1.51188e+06	1.746e+06	1.22532e+06	1.72456e+06	1.56055e+06	1.64185e+06	1.16844e+06	1.04483e+06	1.19938e+06	1.41975e+06	1.62361e+06	1.63423e+06	-	-
Lmhp008885	440.277	299.258	439.27	C20H42NO7P	[M+H]+	LysoPE 15:0(2n isomer)	Lipids	LPE	-	2	16649.1	17235.8	17628.2	14865.4	20659.6	18132.9	44871	55837.8	57442.2	22516	26190.3	36394.4	36960.7	48071.7	48243.1	34753.1	30958.1	36008.6	-	-
pmp000581	475.123	271.06	474.116	C23H22O11	[M+H]+	Apigenin-7-O-(6''-acetyl)glucoside	Flavonoids	Flavones	72741-92-5	3	9195.13	11892.8	6549.27	7459.85	13486.1	10780.1	11762.6	2890.08	6772.63	9197.11	10586.5	9431.22	10237	10341.2	10921	8061.68	8017.8	7006.01	-	-
MWSmce159	193.046	147.044	192.042	C10H8O4	[M+H]+	6,7-Dihydroxy-4-methylcoumarin	Lignans and Coumarins	Coumarins	529-84-0	3	80597.8	55248.2	87541.2	66769.2	81756.5	116193	74323.8	81316.5	51625.5	31832	43864.8	58300.5	83116.2	37281	64916.6	50769.1	55285.9	47365	-	-
Zmgn000447	184.98	78.9583	185.993	C3H7O7P	[M-H]-	3-Phospho-D-glyceric acid	Others	Saccharides	820-11-1	3	4.3817e+06	3.37902e+06	4.11075e+06	1.49415e+07	1.47968e+07	1.55224e+07	1.45829e+07	1.15811e+07	1.53666e+07	1.38136e+07	9.27092e+06	1.19581e+07	9.94441e+06	1.00064e+07	8.61758e+06	1.00087e+07	1.14981e+07	1.14826e+07	C00197	ko00010,ko00030,ko00260,ko00270,ko00561,ko00630,ko00710,ko01100,ko01110,ko01200,ko01230,ko01240
pmb0631	581.15	515.4	580.143	C26H28O15	[M+H]+	Orientin-6-C-arabinoside	Flavonoids	Flavones	-	2	1.46345e+07	1.41787e+07	1.47617e+07	1.42697e+07	1.46663e+07	1.43956e+07	1.37047e+07	1.32421e+07	1.37254e+07	1.34671e+07	1.55969e+07	1.50694e+07	1.3643e+07	1.35208e+07	1.43236e+07	1.45399e+07	1.2421e+07	1.35021e+07	-	-
mws0018	203.223	83	202.216	C10H26N4	[M+H]+	Spermine	Alkaloids	Alkaloids	71-44-3	3	2.58971e+07	2.4577e+07	2.2196e+07	2.34743e+07	2.97591e+07	2.654e+07	2.60422e+07	2.15833e+07	2.79923e+07	2.7209e+07	2.60827e+07	2.97088e+07	2.63494e+07	2.54425e+07	2.80348e+07	2.71906e+07	2.51261e+07	2.32313e+07	C00750	ko00330,ko00410,ko00480,ko00770,ko01100,ko01240
Lmgp004959	639.192	331.082	638.185	C29H34O16	[M+H]+	Tricin-7-O-neohesperidoside*	Flavonoids	Flavones	53766-40-8	1	2.82343e+07	2.91858e+07	3.21698e+07	3.29704e+07	3.4635e+07	3.41635e+07	3.21233e+07	2.11241e+07	2.33016e+07	2.74312e+07	3.20213e+07	2.91452e+07	2.44891e+07	2.64835e+07	2.71957e+07	2.6802e+07	2.86457e+07	2.44619e+07	-	-
mws0014	193.051	134.01	194.058	C10H10O4	[M-H]-	Ferulic acid*	Phenolic acids	Phenolic acids	537-98-4	3	661710	630500	676687	1.06506e+06	948824	954954	1.10548e+06	1.3644e+06	1.63528e+06	1.72453e+06	1.29707e+06	1358909	1.68307e+06	1.56737e+06	1.67534e+06	946085	1.09592e+06	1.08064e+06	C01494	ko00940,ko01100,ko01110
mws1155	181.072	101.02	182.079	C6H14O6	[M-H]-	D-Mannitol	Others	Saccharides	69-65-8	3	32036.5	37880.5	28740.2	23414.2	23699.5	23778.2	450245	223105	435679	44320	25843.5	31944	199741	264786	236234	136794	127380	149214	C00392	ko00051,ko01100,ko02010
Lmgp004731	433.113	271.06	432.106	C21H20O10	[M+H]+	Genistein-7-O-galactoside	Flavonoids	Isoflavones	-	1	2.17512e+07	2.19231e+07	2.07166e+07	2.1678e+07	2.39615e+07	2.21857e+07	2.07941e+07	1.12552e+07	1.56626e+07	1.65288e+07	1.68215e+07	1.62209e+07	1.42842e+07	1.57432e+07	1.61465e+07	1.64318e+07	1.72795e+07	1.475e+07	-	-
mws0458	151.04	136	152.047	C8H8O3	[M-H]-	Vanillin; 4-Hydroxy-3-Methoxybenzaldehyde	Phenolic acids	Phenolic acids	121-33-5	3	838590	836446	779468	917447	832672	834320	804350	1013846	1.09562e+06	949372	820978	963257	1.10198e+06	1.19447e+06	1.27414e+06	745720	872691	793562	C00755	ko00998,ko01100,ko01110
MWS80006	311.223	293.214	312.23	C18H32O4	[M-H]-	9-Hydroperoxy-9Z,11E-Octadecadienoic Acid	Lipids	Free fatty acids	-	3	38077.9	34095.3	33414.5	33573.1	35825.8	37789.2	36670.4	32562.6	38971.3	37334.7	40180.2	38657.8	39665	46142.9	38407.5	36852.3	42350.1	42585.8	-	-
pme2433	106.086	88	105.079	C4H11NO2	[M+H]+	Diethanolamine	Alkaloids	Alkaloids	111-42-2	3	5172.79	6171.98	4416.07	3732.36	2357.54	4713.83	5127.13	9349.42	7696.03	4014.24	6392.27	4416.07	3915.78	6018.44	6343.46	5018.31	4306.04	4497.28	C06772	ko00564
MWSmce040	153.05	65.0376	152.047	C8H8O3	[M+H]+	Isovanillin	Phenolic acids	Phenolic acids	621-59-0	3	363694	330224	330522	383028	355168	375972	278824	407490	368218	457512	412471	286831	420018	388923	433136	376546	331562	326232	-	-
Lsjp211264	127.037	81.0386	126.032	C6H6O3	[M+H]+	5-Hydroxymethylfurfural	Others	Aldehyde compounds	67-47-0	2	318752	288091	345500	317158	319014	342825	288438	297851	281216	337907	277606	324071	252658	252297	321500	258692	225216	260846	C11101	-
ML10171848	147.03	85.0291	148.037	C5H8O5	[M-H]-	D-Arabinono-1,4-lactone	Others	Saccharides	2782-09-4	3	83426.6	65289.4	67904.8	36314.1	26696.3	33715.8	31226.9	30692.8	28623.1	40680.1	45562.2	39374.3	34817	35133.8	44811.2	28930	30158.5	33724	C00652	ko00053
Lmqn000351	325.114	59.0139	326.121	C12H22O10	[M-H]-	Rutinose	Others	Saccharides	90-74-4	3	16464.8	13135.8	13672.5	15348.5	16551.8	17572.5	22110	51653.5	28006.2	16672.5	26634.2	18279.2	23748	27549.5	33844.5	23215.2	21549	25313.2	C08247	-
Lmlp001118	448.197	286.146	447.189	C23H29NO8	[M+H]+	3'-Glucosyl-6,7-dihydroxy-N-methyl-benzyltetrahydroisoquinoline	Alkaloids	Isoquinoline alkaloids	-	2	377814	325419	325836	411594	289994	281497	612470	801210	617170	472220	490053	367686	697294	718647	692443	406420	349952	359912	-	-
pmp000194	519.113	271.05	518.106	C24H22O13	[M+H]+	6''-O-Malonylgenistin	Flavonoids	Isoflavones	51011-05-3	1	276144	236319	209508	255019	296618	295073	228084	121600	126597	137143	168003	168934	127762	163387	159128	166456	179110	152241	C16192	ko00943
Lmsn003111	325.093	145.03	326.1	C15H18O8	[M-H]-	1-O-p-Coumaroyl-β-D-glucose	Phenolic acids	Phenolic acids	7139-64-2	1	368599	403884	433225	544863	499158	411363	1.55877e+06	1.60879e+06	1.3927e+06	1.78857e+06	1.6428e+06	1.53829e+06	1.73589e+06	1.29463e+06	1.38433e+06	842538	956555	985500	C16827	-
mws0058	299.056	284	300.063	C16H12O6	[M-H]-	Diosmetin (5,7,3'-Trihydroxy-4'-methoxyflavone)	Flavonoids	Flavones	520-34-3	1	1.12166e+06	1.17966e+06	1.17682e+06	1.37209e+06	1.28976e+06	1.43274e+06	1.34649e+06	766736	936651	834767	777245	793059	753992	897330	874751	879563	921340	1.0286e+06	C10038	-
pmb0490	235.144	147.044	234.137	C13H18N2O2	[M+H]+	p-Coumaroylputrescine	Alkaloids	Phenolamine	34136-53-3	1	244695	250735	788564	391131	2.36489e+06	785665	6.80761e+07	8.68471e+07	8.24609e+07	2.76331e+06	1.85051e+06	1.04107e+06	2.15837e+07	2.54255e+07	2.63104e+07	2.52311e+07	2.74221e+07	2.32956e+07	C18326	ko00330,ko01100
pmb2871	315.072	153.019	316.079	C13H16O9	[M-H]-	1-O-Gentisoyl-β-D-glucoside	Phenolic acids	Phenolic acids	23445-11-6	1	2.63648e+06	3.33618e+06	2.83641e+06	3.29801e+06	3.53927e+06	3.63086e+06	3.63511e+06	5.15035e+06	4.76355e+06	3.04833e+06	3.12083e+06	3.32426e+06	4.21643e+06	3.38254e+06	4.18718e+06	2.45632e+06	2.87875e+06	2.78063e+06	-	-
Lmmn004625	449.109	287.056	450.116	C21H22O11	[M-H]-	Dihydrokaempferol-7-O-glucoside	Flavonoids	Flavanonols	-	2	96967.6	98204.9	101890	117696	110660	126890	120034	108406	97679.5	147574	123021	129033	126178	156800	138475	94620.6	93379.7	107982	-	-
pmp000191	475.123	271.06	474.116	C23H22O11	[M+H]+	6''-O-Acetylgenistin	Flavonoids	Isoflavones	73566-30-0	3	14992.5	8152.8	15362.1	17441.2	14089.8	19938.9	9534.53	7497.02	12054	7072.96	11654.4	7376.33	10300.8	9953.1	10749.6	5417.26	6193.28	5360.45	-	-
MWSHY0064	625.174	317.065	624.169	C28H32O16	[M+H]+	Isorhamnetin-3-O-neohesperidoside*	Flavonoids	Flavonols	55033-90-4	3	513649	449304	528392	541138	583516	594765	467452	352210	502975	532026	589030	407594	459954	378142	500110	475402	410402	474736	-	-
Zmcn004206	771.179	609.14	772.185	C36H36O19	[M-H]-	kaempferol-3-caffeoyldiglucoside	Flavonoids	Flavonols	-	1	394611	381178	333088	312986	335692	338950	315148	256440	305920	382498	360173	410450	324886	351366	412142	324412	382122	362885	-	-
Zmzn000079	199.002	78.9585	200.009	C4H9O7P	[M-H]-	D-Erythrose-4-phosphate	Others	Saccharides	585-18-2	3	157761	175989	181128	210620	153339	154421	226650	273837	304870	239027	209311	153168	237291	236453	228059	145316	171454	161496	C00279	ko00030,ko00400,ko00710,ko00750,ko00998,ko01100,ko01110,ko01200,ko01230,ko01240
Lmhp010515	510.355	184.073	509.348	C25H52NO7P	[M+H]+	LysoPC 17:0(2n isomer)	Lipids	LPC	-	2	50669.4	54423.3	54084.7	50166.9	61135.7	66629.8	94657.8	91989.2	103448	63893	77980.3	78757.6	82300.6	96649.8	77501.2	89146.9	83690	75522	-	-
pmb0530	664.116	136.2	663.109	C21H27N7O14P2	[M+H]+	Nicotinic acid adenine dinucleotide	Nucleotides and derivatives	Nucleotides and derivatives	53-84-9	1	1.88982e+06	1.91814e+06	2.0539e+06	1.1576e+06	928394	1.18408e+06	1.77189e+06	2.11629e+06	1.81892e+06	1.08069e+06	1.17591e+06	922038	1.41723e+06	1.23972e+06	1.3684e+06	1.17101e+06	1.38057e+06	1.31197e+06	C00003	ko00190,ko00730,ko00760,ko01100,ko01240
pmb0812	127.047	81.044	126.043	C5H6N2O2	[M+H]+	Imidazole-4-Acetic Acid	Alkaloids	Alkaloids	645-65-8	3	1078788	916740	1203045	1.21548e+06	1065408	978098	920796	948403	1.1515e+06	914240	947952	1003432	942467	919358	854761	779008	909850	895581	C02835	ko00340,ko01100
pmb0426	219.1	174.4	218.142	C13H18N2O	[M+H]+	N,N-Dimethyl-5-methoxytryptamine	Alkaloids	Plumerane	1019-45-0	3	23441.5	23615.2	22504.5	26265.2	9472.5	21352.2	8230.25	35165.5	39127.8	16438.8	33199.5	29290	19846.2	17837.2	26130.8	16432	13916.5	15575.8	C08309	-
Lmgn000160	131.046	70.0297	132.054	C4H8N2O3	[M-H]-	3-Ureidopropionic Acid	Organic acids	Organic acids	462-88-4	1	4069.45	5652.78	3556.59	27578.7	25672.2	35110.8	23403.7	22532.1	17906.4	27715.3	21391.6	21460.3	17451.8	20384	17918.7	14932.3	16417.4	13909.2	C02642	ko00240,ko00410,ko00770,ko01100
HJAP011	463.11	343.08	462.116	C22H22O11	[M+H]+	Chrysoeriol-8-C-glucoside (Scoparin)	Flavonoids	Flavones	301-16-6	1	6.85775e+06	6.7368e+06	7.61102e+06	8.6975e+06	8.18483e+06	8.08535e+06	8.14327e+06	5.10542e+06	5.99229e+06	6.19319e+06	6.28456e+06	5997228	4.93856e+06	5.77927e+06	6.77939e+06	5.41709e+06	6.21124e+06	5.3666e+06	-	-
Lmtp002822	535.145	499.123	534.137	C25H26O13	[M+H]+	Apigenin-6-C-arabinoside-8-C-xyloside*	Flavonoids	Flavones	-	3	45906.5	62809.1	79786.5	101081	74668.5	125451	79405.2	58677	113600	112457	138282	79696.5	115189	78489.5	108150	79579.7	72894.5	86246.8	-	-
Hmmp004965	463.124	301.07	462.116	C22H22O11	[M+H]+	Diosmetin-7-O-glucoside*	Flavonoids	Flavones	20126-59-4	1	4.02509e+07	4.01936e+07	3.98742e+07	4.08577e+07	4.25748e+07	4.01124e+07	4.24032e+07	3.05414e+07	3.42178e+07	3.6455e+07	3.85792e+07	3.7374e+07	3.26587e+07	3.5351e+07	3.95066e+07	3.9915e+07	3.82217e+07	3.38424e+07	-	-
mws0281	191.02	111.009	192.027	C6H8O7	[M-H]-	Citric Acid	Organic acids	Organic acids	77-92-9	1	1.0225e+07	1.20915e+07	1.21349e+07	9.19965e+06	1.0288e+07	1.15353e+07	1.56038e+07	1.07927e+07	1.41092e+07	1.17393e+07	1.42258e+07	1.53466e+07	1.45699e+07	1.50919e+07	1.51645e+07	1.05478e+07	1.18115e+07	1.24672e+07	C00158	ko00020,ko00250,ko00630,ko01100,ko01110,ko01200,ko01210,ko01230,ko01240
MWS4525	166.072	124.05	165.065	C6H7N5O	[M+H]+	6-O-methylguanine	Nucleotides and derivatives	Nucleotides and derivatives	20535-83-5	2	587739	445091	596004	953323	812772	946625	1.00254e+06	1.11417e+06	823322	950644	905354	858075	1.05772e+06	1.09129e+06	1.15167e+06	694213	801540	810829	-	-
mws5037	203.139	86.1001	202.132	C9H18N2O3	[M+H]+	L-Alanyl-L-leucine	Amino acids and derivatives	Amino acids and derivatives	3303-34-2	3	763410	813993	616870	953773	1.15315e+06	1.03381e+06	978740	942614	880110	818700	880824	875698	1.07575e+06	994965	936593	770832	807234	683303	-	-
Lmhp005550	441.202	177.055	440.195	C24H28N2O6	[M+H]+	N,N'-Diferuloylputrescine	Alkaloids	Phenolamine	42369-86-8	3	9	9	9	9	9	9	376851	852140	439931	9	9	9	54728.9	69432.9	67970.2	113625	128928	110269	-	-
mws1038	277.123	146	278.13	C11H22N2O4S	[M-H]-	Pantetheine	Alkaloids	Alkaloids	496-65-1	1	240367	278918	297961	239959	234034	241735	328007	298156	244556	195264	182274	201196	150764	156339	196193	185988	182377	212469	C00831	ko00332,ko00770,ko01110
MWS20148	433.113	271.074	432.106	C21H20O10	[M+H]+	Apigenin-4'-O-glucoside*	Flavonoids	Flavones	-	3	2.24273e+07	1.9923e+07	2.04526e+07	2.17211e+07	2.21936e+07	2.2501e+07	2.27265e+07	1.17136e+07	1.55585e+07	1.60636e+07	15992473	1.68843e+07	1.20254e+07	1.5674e+07	1.54865e+07	1.61588e+07	1.76452e+07	1.48927e+07	-	-
mws4170	179.056	59.0139	180.063	C6H12O6	[M-H]-	D-Glucose	Others	Saccharides	50-99-7	1	679770	505779	341942	613282	793139	780931	999093	1.58623e+06	1.28305e+06	1.03627e+06	917494	1.1013e+06	2.31028e+06	1.64665e+06	1.65212e+06	867822	993187	1.02095e+06	C00031	ko00010,ko00030,ko00052,ko00500,ko00520,ko00524,ko00901,ko01100,ko01110,ko02010
pmn001695	371.098	249.063	372.106	C16H20O10	[M-H]-	Trihydroxycinnamoylquinic acid	Phenolic acids	Phenolic acids	-	1	1.83127e+07	1.70567e+07	2.01704e+07	1.75471e+07	1.859e+07	2.05524e+07	2.24969e+07	2.07548e+07	2.23879e+07	2.18401e+07	2.10632e+07	2.34677e+07	2.32198e+07	2.41438e+07	2.36527e+07	1.69779e+07	1.8474e+07	2.01272e+07	-	-
pmp000436	427.394	409.384	426.386	C30H50O	[M+H]+	Taraxerol	Terpenoids	Triterpene	127-22-0	3	9	9	9	9	9	9	17997.6	30489.1	31465.3	9	9	9	33983.4	36595.5	34322.9	10517.2	12454.9	11322.5	C08637	ko00909,ko01110
pmn001420	341.088	179.036	342.095	C15H18O9	[M-H]-	1-O-Caffeoyl-β-D-glucose*	Phenolic acids	Phenolic acids	14364-08-0	1	291957	253037	228613	391688	453431	320295	523238	649316	547068	865279	666559	692454	725452	816479	750789	432532	509259	495175	C10433	-
pme0183	152.057	135	151.049	C5H5N5O	[M+H]+	Isoguanine	Nucleotides and derivatives	Nucleotides and derivatives	3373-53-3	3	126951	139885	139450	170803	114436	125458	83293	188348	197101	145762	66667.1	41033.4	111509	117743	116600	116700	101160	118604	-	-
pmb3041	521.094	329.2	522.101	C23H22O14	[M-H]-	Tricin-7-O-saccharic acid	Flavonoids	Flavones	-	3	190920	130212	130284	145684	166496	217224	150205	211896	209330	175353	194457	160472	206443	175040	185023	138986	142122	162297	-	-
MWS0811	130.086	84.0818	129.079	C6H11NO2	[M+H]+	L-Pipecolic Acid	Organic acids	Organic acids	3105-95-1	1	2.64642e+06	2.25297e+06	2.34838e+06	2.05815e+06	2.35435e+06	2.53441e+06	2.04206e+06	2.54822e+06	2.7443e+06	3.7836e+06	3.81141e+06	3.12972e+06	4.83541e+06	3.95918e+06	6.73351e+06	3.16769e+06	3.36633e+06	2.83655e+06	C00408	ko00310,ko00960,ko01100,ko01110
mws0913	447.093	285.041	448.101	C21H20O11	[M-H]-	Kaempferol-3-O-galactoside (Trifolin)*	Flavonoids	Flavonols	23627-87-4	2	2.11299e+07	1.94717e+07	2.2336e+07	2.03309e+07	2.45058e+07	2.19882e+07	2.46343e+07	1.6457e+07	1.70347e+07	2.34173e+07	2.41373e+07	2.16437e+07	1.92724e+07	1.9665e+07	2.02065e+07	1.86509e+07	2.21593e+07	2.05257e+07	C12626	ko00944
Zmdn001564	293.115	164.072	294.122	C14H18N2O5	[M-H]-	γ-Glutamylphenylalanine	Amino acids and derivatives	Amino acids and derivatives	7432-24-8	1	16767.5	10935.5	9584.05	33239.2	31646.5	26560.4	65774.4	55562.6	63451.3	16292.8	13600.1	13387.6	32255.2	30263.6	25801.8	26364.4	31200.8	29941.7	-	-
Lmjp003655	463.123	301.078	462.116	C22H22O11	[M+H]+	6-C-MethylKaempferol-3-glucoside	Flavonoids	Flavones	-	1	3.79192e+07	3.82026e+07	3.48072e+07	4.43738e+07	4.35514e+07	4.3511e+07	4.03653e+07	3.11484e+07	3.48302e+07	3.71243e+07	3.76357e+07	3.8748e+07	3.4117e+07	3.59267e+07	3.72366e+07	3.67831e+07	3.82247e+07	3.23066e+07	-	-
Hmcp002207	479.118	317.06	478.111	C22H22O12	[M+H]+	Isorhamnetin-7-O-glucoside (Brassicin)*	Flavonoids	Flavonols	6743-96-0	1	1.81389e+06	1.60739e+06	1.52688e+06	1.55225e+06	1703874	1.6645e+06	1.44765e+06	1279353	1.27812e+06	1.4811e+06	1.45768e+06	1.57704e+06	1198874	1.13398e+06	1274367	1.37385e+06	1.33119e+06	1.16275e+06	-	-
mws1077	355.102	193.049	354.095	C16H18O9	[M+H]+	Scopoletin-7-O-glucoside (Scopolin)	Lignans and Coumarins	Coumarins	531-44-2	3	102708	119334	79200.8	62152	89328.9	82897.5	133498	95109.6	85802	95317	67065.8	96127.2	85564	102914	65183.5	100206	85233.1	88172.2	C01527	ko00940,ko01110
mws1090	259.022	97	260.03	C6H13O9P	[M-H]-	Glucose-1-phosphate*	Others	Saccharides	59-56-3	1	3.23571e+06	3.43876e+06	3.93783e+06	6.12279e+06	5.5412e+06	5.47644e+06	8.73496e+06	7.63414e+06	7.81565e+06	7.28247e+06	6.82076e+06	6.21195e+06	9.00953e+06	8.39312e+06	7.96372e+06	4.77074e+06	5.54002e+06	5.60276e+06	C00103	ko00010,ko00040,ko00052,ko00500,ko00520,ko00523,ko00561,ko01100,ko01110,ko01240
Zmln002252	223.029	149.025	224.032	C10H8O6	[M-H]-	Sideretin (5,7,8-Trihydroxy-6-methoxycoumarin)	Lignans and Coumarins	Coumarins	-	3	71184.5	93088.2	97354	132606	103310	117387	232194	244448	333910	136861	47329.5	30553.8	142146	190055	208627	131365	122625	145897	C22007	-
Zmpn000199	209.03	85.0297	210.038	C6H10O8	[M-H]-	D-Galactaric acid	Others	Saccharides	526-99-8	1	175313	181072	197907	215579	187135	219509	186548	151496	169900	147334	175392	119542	158866	175205	159513	134590	143677	120400	C00879	ko00053,ko01100
pmp000091	445.149	177.05	444.142	C23H24O9	[M+H]+	1,3-O-Diferuloylglycerol*	Phenolic acids	Phenolic acids	83008-46-2	3	9	9	9	9	9	9	28197.3	79474.1	71943.2	9	9	9	9	9	9	17446.8	14587.6	16101.9	-	-
Lmhp011388	353.269	261.221	352.261	C21H36O4	[M+H]+	2-α-Linolenoyl-glycerol*	Lipids	Glycerol ester	55268-58-1	1	397084	313535	429521	378001	505726	663989	851201	562189	527550	447655	588112	497177	702991	783800	592829	473615	566525	522977	-	-
pme0534	195.051	75.0095	196.058	C6H12O7	[M-H]-	Gluconic acid	Others	Saccharides	526-95-4	1	543248	522031	562228	613675	680996	644495	890921	956532	824773	464019	450871	473692	957052	1.0053e+06	1.09846e+06	556240	622101	665463	C00257	ko00030,ko01100,ko01110,ko01200
Hmln000659	331.069	169.01	332.075	C13H16O10	[M-H]-	3-O-Galloyl-D-glucose*	Phenolic acids	Phenolic acids	-	2	2.15329e+06	2.97519e+06	2.49781e+06	3.14384e+06	3.58175e+06	3.091e+06	2.94186e+06	3.13404e+06	3.64549e+06	2.71262e+06	2.63294e+06	2.89672e+06	2.9544e+06	2.86855e+06	2.87819e+06	1.91623e+06	2.24933e+06	1.95337e+06	-	-
mws0046	579.172	271.062	580.179	C27H32O14	[M-H]-	Naringenin-7-O-Neohesperidoside(Naringin)	Flavonoids	Flavanones	10236-47-2	3	30936.8	36617.8	31852.2	25754.5	36260.5	35973.5	45058.5	17413.5	30285.2	12755.4	14791.5	27331.2	22531.8	30268.5	39800	25696	27680.5	23121.5	C09789	ko00941
pme1014	445.3	341.3	444.303	C31H40O2	[M+H]+	Menatetrenone (Vitamin K2)	Others	Vitamin	11032-49-8	3	256857	275100	300870	312228	259658	324134	180707	247809	186410	207096	234295	211223	221186	183602	236594	255418	301748	264408	-	-
mws1329	463.088	301.036	464.096	C21H20O12	[M-H]-	Quercetin-7-O-glucoside	Flavonoids	Flavonols	491-50-9	1	280523	292973	291707	365330	386006	351446	274948	299781	271244	377305	386404	359362	298715	369104	327521	287615	341994	303752	C12639	-
pmb2620	207.066	133.1	208.074	C11H12O4	[M-H]-	3,4-Dimethoxycinnamic acid	Phenolic acids	Phenolic acids	2316-26-9	1	362175	324430	329560	424791	480019	504526	1.57315e+06	1.62763e+06	1.50221e+06	1.08405e+06	1.20338e+06	994448	1.65425e+06	1.54818e+06	1.38241e+06	1.11297e+06	1.30606e+06	1.30615e+06	-	-
mws1060	267.074	135	268.081	C10H12N4O5	[M-H]-	9-(Arabinosyl)hypoxanthine	Nucleotides and derivatives	Nucleotides and derivatives	7013-16-3	1	136902	68636.7	86976.8	176541	227472	142984	279006	531049	419606	159225	179508	193051	316708	342681	337843	167538	197276	195890	-	-
Lmhn003074	309.06	193.05	310.069	C14H14O8	[M-H]-	Feruloylmalic acid	Phenolic acids	Phenolic acids	-	1	1.67272e+06	1.55255e+06	1.70614e+06	1.76044e+06	2.05799e+06	2.23826e+06	1.83307e+06	1.6608e+06	1.9377e+06	1.5239e+06	1.78356e+06	1616115	1.68844e+06	1.68747e+06	1.86549e+06	1.22413e+06	1.36444e+06	1466190	-	-
pmb2991	739.209	269.2	740.216	C33H40O19	[M-H]-	Apigenin-7-O-glucoside-4'-O-rutinoside	Flavonoids	Flavones	-	3	1125964	914741	815834	1.08217e+06	1.09256e+06	868430	1004755	932458	910169	919373	1.00871e+06	763651	889113	1.02499e+06	754293	958690	1.019e+06	851153	-	-
MWStz070	182.081	91.0548	181.074	C9H11NO3	[M+H]+	N-(2-Hydroxy-4-methoxyphenyl)acetamide	Alkaloids	Phenolamine	58469-06-0	1	1.63771e+07	1.6098e+07	1.68625e+07	2.46548e+07	2.15816e+07	2.4538e+07	3.60606e+07	4.6235e+07	36573718	2.52937e+07	2.19235e+07	2.21575e+07	2.69007e+07	2.53658e+07	3.0682e+07	2.30692e+07	2.75687e+07	2.62748e+07	-	-
mws4052	102.055	56.05	101.048	C4H7NO2	[M+H]+	1-Aminocyclopropane-1-carboxylic acid	Organic acids	Organic acids	22059-21-8	3	16912.5	16293.8	16699	57754.9	69072	61550.3	113814	83068.8	114307	30071.5	36219.9	39515.8	45984.3	44842.6	43213.9	37644.2	43200	36558	C01234	ko00270,ko01100,ko01110
pmb0818	206.1	147.5	205.074	C11H11NO3	[M+H]+	Methoxyindoleacetic acid	Alkaloids	Plumerane	3471-31-6	3	93294.5	124947	130685	268569	247843	256726	1683239	1.5038e+06	1.41454e+06	142500	140566	129580	382044	347413	300110	514028	438757	442540	C05660	ko00380
pmb0962	235.1	118.3	234.158	C10H22N2O4	[M+H]+	L-Lysine-Butanoic Acid	Amino acids and derivatives	Amino acids and derivatives	80407-71-2	3	8206.75	4751.02	10013.6	22867.5	12838.8	16845	164251	180391	183349	5258	6392.24	10071.9	61499.8	30399.1	31213.8	28928.3	32667.6	27407.8	-	-
pmb0069	122	105	121.053	C7H7NO	[M+H]+	Benzamide	Phenolic acids	Phenolic acids	55-21-0	3	43364.5	56000	43418.2	135386	76289.2	74207	155264	250278	277034	60286.5	36614.9	41156.8	303998	289017	237118	113960	99202	118516	C09815	-
pme3184	332.075	136	331.068	C10H14N5O6P	[M+H]+	2'-Deoxyadenosine-5'-monophosphate	Nucleotides and derivatives	Nucleotides and derivatives	653-63-4	1	3.40555e+06	3.28044e+06	3.26536e+06	2.94176e+06	2.93711e+06	2.90875e+06	2.32132e+06	1.7968e+06	1.99799e+06	2.06623e+06	2.15237e+06	2.62571e+06	2.27871e+06	2.19543e+06	2.44294e+06	2.15532e+06	2.34848e+06	1.95517e+06	C00360	ko00230,ko01100
MWS20152	417.156	402.1	418.163	C22H26O8	[M-H]-	Syringaresinol	Lignans and Coumarins	Lignans	21453-71-4	2	9	9	9	9	9	9	148715	104927	100221	9	9	9	9137.04	11141.9	12669.2	22787.2	20509.2	24642.1	C10889	-
Zmxp003107	611.161	287.057	610.153	C27H30O16	[M+H]+	Luteolin-7,3'-di-O-glucoside	Flavonoids	Flavones	52187-80-1	2	164826	130304	208600	175404	168219	176863	172996	88607.2	154523	153696	115342	120394	123360	167685	171756	115579	135483	116604	-	-
pmb2792	293.212	193.1	294.219	C18H30O3	[M-H]-	13-Hydroxy-6,9,11-octadecatrienoic acid	Lipids	Free fatty acids	74784-20-6	3	103989	95750.1	101789	76402.6	81275.1	78403.5	81967.6	78464.3	103956	92737.1	111320	87069.5	81442.7	85939.8	85909.2	64330.7	76479	74819.6	-	-
pme2527	133	116	132.09	C5H12N2O2	[M+H]+	L-Ornithine	Amino acids and derivatives	Amino acids and derivatives	70-26-8	3	28763.7	63633.6	53632.3	43972.6	13782.5	27365.9	31071.6	35305.1	60322	10818.1	8431.36	5199.82	19731.7	22523.7	17175.2	31379.6	31545.5	26703.5	C00077	ko00220,ko00330,ko00472,ko00480,ko01100,ko01110,ko01210,ko01230,ko02010
pmb2654	460.1	117.9	461.153	C19H27NO12	[M-H]-	Anthranilate-1-O-Sophoroside	Phenolic acids	Phenolic acids	-	3	1.07947e+07	6.20631e+06	9.45538e+06	1.14934e+07	5.69159e+06	1.15712e+07	9.74051e+06	6.47165e+06	4.57646e+06	1.0543e+07	6.36069e+06	6.29062e+06	5.59935e+06	4.01358e+06	7.17069e+06	3771158	4.5352e+06	4.25936e+06	-	-
Lmmp002463	625.176	317.065	624.169	C28H32O16	[M+H]+	Sexangularetin-3-O-glucoside-7-O-rhamnoside	Flavonoids	Flavonols	-	3	525100	520836	423225	528932	529192	547085	591218	409518	405335	552099	545603	394175	453190	417414	386480	460436	519018	433853	-	-
Jmzn006005	177.055	117.04	178.063	C10H10O3	[M-H]-	3,4-Methylenedioxy cinnamyl alcohol	Lignans and Coumarins	Lignans	58095-76-4	3	344552	303335	323533	307209	331986	324536	564272	503106	455036	508370	558416	490134	662105	664563	594984	558521	630040	672463	-	-
pmb0883	482.324	341.305	481.317	C23H48NO7P	[M+H]+	LysoPE 18:0	Lipids	LPE	69747-55-3	3	27232.1	31624.1	32350.3	26793.8	37060.4	32474.2	38052.3	30899.1	30778.2	28780	35747.2	33437.7	25021.3	27001.4	26613.9	45299.5	44742.6	38157.1	-	-
Lmjp007790	329.102	314.079	328.095	C18H16O6	[M+H]+	5-Hydroxy-3,7,4'-trimethoxyflavone	Flavonoids	Flavones	-	3	12257.6	31744.5	42472.2	4116.72	3559.85	10829.2	6764.32	10903.7	5996.62	9	4547.93	3097.05	9	9	9	8803.09	7974.23	9610.22	-	-
pmp000120	463.123	427.1	462.116	C22H22O11	[M+H]+	Diosmetin-6-C-glucoside	Flavonoids	Flavones	-	1	3.04377e+06	2.68408e+06	3.33299e+06	3.21097e+06	4.14292e+06	3.36599e+06	2.7259e+06	2.16355e+06	2.11043e+06	2.91381e+06	2.29509e+06	2.62602e+06	2130979	2.66967e+06	2.99984e+06	2.37002e+06	2.85531e+06	2.60271e+06	-	-
Lmhp003217	625.17	317.06	624.169	C28H32O16	[M+H]+	2'-Hydoxy-5-methoxyGenistein-O-rhamnosyl-glucoside	Flavonoids	Isoflavones	-	3	517206	508774	586840	593845	540129	606020	610390	408616	483243	520737	603306	622148	463143	403765	499161	480652	516198	577153	-	-
pme3200	74	57	73.064	C2H7N3	[M+H]+	1-Methylguanidine	Alkaloids	Alkaloids	471-29-4	3	113797	110755	99017.6	116182	88524	100423	63541.4	58234.3	87952.6	73438.1	71408.3	69318.6	58623	57034.6	63046.7	79458.9	79262.2	67181.9	C02294	-
pme0368	579.171	271.01	578.164	C27H30O14	[M+H]+	Apigenin-7-O-rutinoside (Isorhoifolin)*	Flavonoids	Flavones	552-57-8	1	1131685	1.01915e+06	1.18334e+06	1.27671e+06	1.36724e+06	1.33607e+06	1.25325e+06	615089	1027245	732854	1032507	907372	834876	825819	942710	953840	946359	1.11245e+06	-	-
Lmmn001294	331.103	153.02	332.111	C14H20O9	[M-H]-	Koaburaside	Phenolic acids	Phenolic acids	41653-73-0	1	654927	736723	777292	762039	849132	893576	762019	698144	780462	765425	965996	776608	962358	926268	929816	562600	607937	676901	-	-
Xmyp005654	449.106	287.056	448.101	C21H20O11	[M+H]+	Kaempferol-4'-O-glucoside*	Flavonoids	Flavonols	-	1	1.00824e+06	1092460	676972	834337	833463	799212	674406	648924	528466	681790	712608	836630	748476	491053	622602	709692	683271	591538	-	-
MWS1900	215.129	153.127	216.136	C11H20O4	[M-H]-	Undecanedioic acid	Lipids	Free fatty acids	1852-04-6	3	13849.3	13229.8	15693	14251.5	13750.1	16141.5	21479.1	27741.4	24947	12218.7	14698.1	17115.9	23585	16828	19029.1	16203.7	13435.4	14703	-	-
Lmtn004049	263.129	204.115	264.136	C15H20O4	[M-H]-	Abscisic acid	Organic acids	Organic acids	21293-29-8	3	6310.6	6682.69	7813.35	3615.77	2249.73	2833.23	3487.25	8405.45	10012.1	21416.7	12573.4	12037	12421.9	13347.4	11920.4	7723.21	7110.52	8568.89	C06082	ko00906,ko01100,ko01110,ko04075
MWSHY0181	433.113	313.072	432.106	C21H20O10	[M+H]+	Apigenin-8-C-Glucoside (Vitexin)	Flavonoids	Flavones	3681-93-4	1	1.93364e+07	1.53189e+07	1.86921e+07	1.80091e+07	1.99861e+07	1.51358e+07	1.55791e+07	1.02075e+07	1.15301e+07	1.33872e+07	1.45007e+07	1.5864e+07	1.23867e+07	1.02025e+07	1.38839e+07	1.45445e+07	1.30244e+07	1.2085e+07	C01460	ko00941,ko00944
pma0110	399	207.2	398.121	C18H22O10	[M+H]+	4-O-Sinapoylquinic acid	Phenolic acids	Phenolic acids	-	3	117820	93471.5	93967.5	83120.2	63292.2	78960.8	305301	344676	275544	177838	197964	125576	180033	245719	226831	157262	175341	145606	-	-
Lmzn001664	623.13	447.095	624.133	C27H28O17	[M-H]-	Kaempferol-3-O-glucuronide-7-O-glucoside	Flavonoids	Flavonols	-	3	20739	27393.5	31056	35933.5	21802.2	37136.8	14651.8	18518.8	16542.9	19146.8	16310.3	16483.6	8381.21	11677.4	11286.2	16290.5	14639.2	13505	-	-
pmf0420	149.061	74.9	150.068	C9H10O2	[M-H]-	Benzyl acetate	Organic acids	Organic acids	140-11-4	3	1.22156e+06	1.13676e+06	1.46154e+06	1.38002e+06	1.39288e+06	1.50463e+06	1.51861e+06	1.53824e+06	1.24285e+06	1.38219e+06	1.3565e+06	1.41981e+06	1.42521e+06	1.39242e+06	1.27945e+06	554827	656319	657942	C15513	-
Zmjp004852	509.128	347.076	508.122	C23H24O13	[M+H]+	5,6,3',4'-Tetrahydroxy-3,7-dimethoxyflavone-6-O-glucoside	Flavonoids	Flavones	-	1	1.34112e+07	1.18042e+07	1.26388e+07	1.26924e+07	1.30417e+07	1.37286e+07	1.16888e+07	9.95965e+06	1.06469e+07	1.00459e+07	1.31879e+07	1.01394e+07	8.22618e+06	9.5664e+06	1.03371e+07	1.1261e+07	1.15921e+07	9.66733e+06	-	-
Lmhp002031	245.18	86.097	244.179	C12H24N2O3	[M+H]+	L-Leucyl-L-Leucine	Amino acids and derivatives	Amino acids and derivatives	3303-31-9	2	126138	134224	121548	217050	212576	209470	417582	322956	380606	200093	250910	259690	378640	338791	412455	217186	182156	214202	-	-
Lmhp011549	550.387	184.073	549.379	C28H56NO7P	[M+H]+	LysoPC 20:1	Lipids	LPC	-	3	8586.85	8730.92	9881.86	7029.15	6119.31	8406.86	13452.3	7561.91	9981.43	7738.83	6795.06	6834.76	8370.4	7478.41	8519.94	11277.3	10045.2	9357.06	-	-
pmb0494	295.165	207.065	294.158	C15H22N2O4	[M+H]+	Sinapoylputrescine	Alkaloids	Phenolamine	70185-57-8	3	320343	329023	295780	374833	377444	408693	477059	761217	656889	464115	378790	384650	726215	696296	920780	484078	421781	405106	-	-
pmb0628	613.176	451.1	612.169	C27H32O16	[M+H]+	Eriodictyol-8-C-glucoside-4'-O-glucoside	Flavonoids	Flavanones	-	3	6.3882e+06	7.4429e+06	7.97064e+06	8.09664e+06	8.01171e+06	8.23328e+06	7.78214e+06	6.82513e+06	6.52358e+06	6.97852e+06	8.15798e+06	8.49842e+06	5.27036e+06	8.0138e+06	7.65221e+06	6.31153e+06	7.54304e+06	7.41039e+06	-	-
Lmhp009526	515.322	261.221	514.314	C27H46O9	[M+H]+	2-α-Linolenoyl-glycerol-1-O-glucoside*	Lipids	Glycerol ester	-	2	149271	94597.2	127691	103733	107936	137202	156349	167796	224575	92581.4	99595.6	73680.5	108990	105282	95283.9	134072	137469	159380	-	-
mws0251	127.05	110	126.043	C5H6N2O2	[M+H]+	Thymine	Nucleotides and derivatives	Nucleotides and derivatives	65-71-4	3	46440.3	56856.2	50378.6	68019.5	52617.2	57377.2	54744.6	78565.8	100935	51369.5	17936.3	11361.4	36007.4	49312.4	53841.5	40967.4	49522.1	46986	C00178	ko00240,ko01100
pmb1650	279.2	149.4	278.225	C18H30O2	[M+H]+	Octadeca-11E,13E,15Z-trienoic acid	Lipids	Free fatty acids	25575-00-2	3	1.69828e+07	2.21742e+07	1.84609e+07	9.99654e+06	9.87345e+06	9.29294e+06	5.7306e+06	5.89628e+06	5.66051e+06	6.6336e+06	6.6146e+06	6.27836e+06	6.55381e+06	5.93401e+06	7.29711e+06	9.29361e+06	9.09324e+06	7.75612e+06	-	-
pme0181	170.092	124	169.085	C7H11N3O2	[M+H]+	3-Methyl-L-Histidine	Amino acids and derivatives	Amino acids and derivatives	368-16-1	2	70846.8	70857.1	61005.2	59275.8	56871.9	50691.3	63705.4	48170	71432.3	61865.4	62123	64709.3	53256.9	58589.9	65497.2	66774.7	64401.9	55456.2	C01152	ko00340,ko01100
pmb1096	118.065	91	117.058	C8H7N	[M+H]+	Indole	Alkaloids	Plumerane	120-72-9	1	104960	76592.5	82810.2	123686	148906	133102	528352	600583	583219	113370	105217	93237.8	208770	192834	236343	200714	231680	242302	C00463	ko00380,ko00400,ko00402,ko01100,ko01110
mws0027	197.046	123	198.053	C9H10O5	[M-H]-	Syringic acid	Phenolic acids	Phenolic acids	530-57-4	2	72073.8	73879.5	63134.2	90951	75704.2	79082	76219	90694.5	86559	72091.5	57130.2	53810	59593	78175	62028.5	51831.5	61518.2	61550.5	C10833	-
pmb1108	773.213	593	772.206	C33H40O21	[M+H]+	Luteolin-6,8-di-C-glucoside-7-O-glucoside	Flavonoids	Flavones	-	3	94859.8	90834.2	102601	73406	110392	98635	87940.8	65845.5	55782.2	78289.2	87464.2	89616.8	112124	103930	108557	80537.2	77918.2	66921.8	-	-
pme3083	164.04	120	165.043	C8H7NO3	[M-H]-	2-(Formylamino)benzoic acid	Phenolic acids	Phenolic acids	3342-77-6	3	96632.8	122653	123062	143282	126062	105129	152756	198897	279210	222274	141088	129956	256282	268816	252760	131369	130561	154093	C05653	ko00380,ko01100
mws0437	151.061	71	152.069	C5H12O5	[M-H]-	D-Arabitol	Others	Saccharides	488-82-4	3	89906.7	94360.8	92785.7	51492.2	45984.8	62489.9	1.33897e+06	644134	1.30125e+06	53742	68311.7	82260.6	595964	592066	588913	363382	309613	371311	C01904	ko00040,ko01100
Lmmp002963	625.18	317.06	624.169	C28H32O16	[M+H]+	6-C-Methylquercetin-3-O-rutinoside	Flavonoids	Flavonols	-	3	270046	304762	317409	356412	375480	400512	316642	138582	195415	285872	244630	245628	176542	293985	267817	241232	278267	232735	-	-
MWS0552	239.202	223.026	240.209	C15H28O2	[M-H]-	Cis-10-Pentadecenoic Acid(C15: 1)	Lipids	Free fatty acids	84743-29-3	1	791460	820329	822848	795045	833921	846403	853455	697030	764841	783244	782400	744881	794747	762194	869759	605232	715663	610225	-	-
Zmtn001661	315.106	153.019	316.116	C14H20O8	[M-H]-	Vanilloloside	Phenolic acids	Phenolic acids	74950-96-2	1	4.06576e+06	4.85152e+06	4.47643e+06	5.38257e+06	5.56839e+06	5.37397e+06	5.35905e+06	7685421	7.62072e+06	4.57193e+06	4.72586e+06	5.34783e+06	6.2068e+06	5.50593e+06	6.25127e+06	3.59332e+06	4.22599e+06	4.31268e+06	-	-
pmb0738	699.192	331.081	698.185	C34H34O16	[M+H]+	Tricin-7-O-(2''-Sinapoyl)glucoside	Flavonoids	Flavones	-	1	5.07352e+06	5.20935e+06	4.83735e+06	5.3783e+06	5.3665e+06	5.76948e+06	6.93326e+06	6.42706e+06	6.82793e+06	5.00132e+06	5.83374e+06	5.28016e+06	1.45334e+07	1.68054e+07	1.53315e+07	7.12109e+06	7.42792e+06	6.14138e+06	-	-
Hmxp006108	329.101	314.07	328.095	C18H16O6	[M+H]+	3-Hydroxy-5,7,8-trimethoxyflavone	Flavonoids	Flavones	103393-10-8	3	60173	59191.1	66535.8	69523.7	77752.2	72913.9	53792.9	59396.3	73298.7	72129.6	76032.9	68582.2	48838.9	64745.6	72663.1	44102.5	53288.8	47043	-	-
Lmzn106284	471.348	471.348	472.355	C30H48O4	[M-H]-	Alphitolic acid	Terpenoids	Triterpene	19533-92-7	3	9	9	9	9	9	9	467541	1.73664e+06	1.40868e+06	9	9	9	2.73188e+06	3.20809e+06	3.70588e+06	869416	757930	722717	C16912	-
pmb2787	293.212	275.1	294.219	C18H30O3	[M-H]-	9-Oxo-10E,12Z-octadecadienoic acid	Lipids	Free fatty acids	54232-59-6	3	9	9	9	9	9	9	45162.9	93168.2	88811.5	9	9	9	74580.2	88265.5	107074	27116.1	32966.6	29780.9	C14766	ko00591
Cmzn005251	433.113	271.062	434.121	C21H22O10	[M-H]-	6-O-Caffeoylarbutin	Phenolic acids	Phenolic acids	136172-60-6	3	113558	127282	112954	118062	129202	121696	108770	109097	133988	151949	146296	155742	119018	146478	140720	100356	110402	122054	-	-
Lmhp010162	468.308	327.289	467.301	C22H46NO7P	[M+H]+	LysoPE 17:0	Lipids	LPE	-	3	5665.52	6277.43	5754.43	7171.76	8358.19	7651.96	12827.1	10547.1	10532.1	9165.55	11248.3	12064.3	9698.93	10432.2	9083.12	11978.2	13609	11262.7	-	-
pmb0613	757.219	577.2	756.211	C33H40O20	[M+H]+	Apigenin-6,8-di-C-glucoside-4'-O-glucoside	Flavonoids	Flavones	-	2	504370	400369	469133	403414	623223	618782	425663	188996	181897	380896	477904	457344	375375	413872	446196	309962	366846	311875	-	-
mws0126	524.371	184.073	523.364	C26H54NO7P	[M+H]+	LysoPC 18:0	Lipids	LPC	19420-57-6	2	587584	675200	736542	575301	732445	720768	1.01169e+06	1.02304e+06	1.11234e+06	601724	702117	741523	713520	748204	701394	838932	866440	717574	-	-
pme3011	104.071	68.8	103.063	C4H9NO2	[M+H]+	γ-Aminobutyric acid	Organic acids	Organic acids	56-12-2	2	322127	333791	244967	141549	179918	133316	709232	813473	619192	243434	199209	255842	214940	262487	269892	291566	288582	342241	C00334	ko00250,ko00330,ko00410,ko00650,ko00760,ko01100
MWSmce698	149.095	65.038	148.089	C10H12O	[M+H]+	2',4'-Dimethylacetophenone	Others	Ketone compounds	89-74-7	2	737296	833190	780150	99115.3	106205	85457.1	81367.1	93475.5	114267	21765	36089.4	45756.1	67470.2	55238.7	67522.3	167664	148386	180892	-	-
pmb3107	359.098	182.1	360.106	C15H20O10	[M-H]-	Glucosyringic Acid	Phenolic acids	Phenolic acids	-	3	85331.9	92850.1	104206	98353.9	100692	113993	145793	166660	163691	107773	105359	94809.3	260673	247978	248916	101487	113737	123774	-	-
pmb1312	689.208	331.081	688.2	C33H36O16	[M+H]+	Tricin-4'-O-(guaiacylglycerol)ether-7-O-glucoside	Flavonoids	Flavones	-	1	3.35995e+07	3.32806e+07	3.40662e+07	3.30477e+07	3.6467e+07	3.39042e+07	3.20752e+07	3.35248e+07	3.31153e+07	3.16437e+07	3.2925e+07	2.99977e+07	2.82782e+07	2.88e+07	3.02509e+07	2.85223e+07	3.07898e+07	2.52405e+07	-	-
pme0274	132.102	69	131.095	C6H13NO2	[M+H]+	6-Aminocaproic acid	Organic acids	Organic acids	60-32-2	1	991618	1.31665e+06	1.22768e+06	4.01579e+06	3.17173e+06	3.0859e+06	9.47641e+06	1.15207e+07	1.03591e+07	1.78881e+06	1.88247e+06	1.75915e+06	3.6869e+06	2.72113e+06	2.81645e+06	3.61591e+06	4.20043e+06	3.50351e+06	C02378	ko01100
pmf0348	187.134	97	188.141	C10H20O3	[M-H]-	2,6-Dimethyl-7-octene-2,3,6-triol	Others	Saccharides	73815-21-1	3	34426.3	35012	34354.2	51637.8	35445.7	37194.6	67850.7	93598.4	90780.1	48576.5	56069.7	39706	92362.3	83277.1	80856.8	53197.4	52874.4	62696	-	-
pmn001669	237.077	147	238.084	C12H14O5	[M-H]-	Methyl sinapate	Phenolic acids	Phenolic acids	20733-94-2	3	21039.6	19314.4	22405.9	15514.9	20639.3	24136.8	572409	359464	404942	38447.8	42562.6	32315.7	432257	479166	436780	199510	236255	239996	-	-
Hmpp002612	611.161	287.05	610.153	C27H30O16	[M+H]+	Luteolin-7-O-gentiobioside	Flavonoids	Flavones	-	3	2.51568e+06	2.6715e+06	2.26652e+06	2.69768e+06	2.73419e+06	2.84928e+06	2.77593e+06	2.27317e+06	2.18804e+06	2.76114e+06	2.71887e+06	2.60386e+06	2.52589e+06	2.25553e+06	2.47474e+06	2.36992e+06	2.72467e+06	2.25522e+06	-	-
Rfmb091	295.228	195.139	296.235	C18H32O3	[M-H]-	9S-Hydroxy-10E,12Z-octadecadienoic acid*	Lipids	Free fatty acids	15514-85-9	1	69423.6	87692.3	73187.9	76040.7	81958.1	87679.9	126755	178315	139659	92032.1	85080.6	90213.5	148474	155038	181124	88360.8	98257.8	108006	C14767	ko00591
mws1299	449.108	299.05	448.101	C21H20O11	[M+H]+	Luteolin-8-C-glucoside (Orientin)	Flavonoids	Flavones	28608-75-5	2	3.10051e+07	3.94658e+07	3.94778e+07	3.67799e+07	4.04425e+07	3.86332e+07	3.65365e+07	2.86254e+07	3.23784e+07	3.42749e+07	3.53849e+07	3.53468e+07	2.72845e+07	3.41203e+07	3.58432e+07	3.22857e+07	3.44467e+07	2.82114e+07	C10114	-
MWS2442	259.022	96.9688	260.03	C6H13O9P	[M-H]-	D-Fructose 6-Phosphate	Others	Saccharides	643-13-0	1	1.95099e+06	2.40943e+06	2.44703e+06	3.99967e+06	3.29159e+06	3.10661e+06	5.3531e+06	4.78431e+06	4.80018e+06	4.05659e+06	4.06246e+06	3.50768e+06	5.41036e+06	5.1641e+06	4.93694e+06	2.76736e+06	3.19177e+06	3.37395e+06	C00085	ko00052,ko00500,ko00710,ko01100,ko01110,ko01200
Lmsp004301	451.123	289.071	450.116	C21H22O11	[M+H]+	3',5,5',7-Tetrahydroxyflavanone-7-O-glucoside	Flavonoids	Flavanones	-	3	2.50308e+06	2.56659e+06	2122980	2.16383e+06	2.22024e+06	1.94512e+06	1.8691e+06	1.40902e+06	1416070	1.55395e+06	2.18162e+06	1.96746e+06	1.57869e+06	1.65102e+06	1.80473e+06	1.67265e+06	2.02e+06	1752506	-	-
MWSslk254	595.166	287.06	594.159	C27H30O15	[M+H]+	Kaempferol-3-O-glucorhamnoside*	Flavonoids	Flavonols	40437-72-7	3	1.92349e+06	2.09432e+06	2.49278e+06	2.54128e+06	2.82591e+06	2.59596e+06	2.38492e+06	957138	1.43018e+06	1747051	2.27134e+06	1.70631e+06	1.66307e+06	1937729	1.45002e+06	1.73142e+06	2.11383e+06	1.89596e+06	-	-
pmb2997	799.194	461.1	800.201	C34H40O22	[M-H]-	Chrysoeriol-7-O-Sophoroside-5-O-glucuronide	Flavonoids	Flavones	-	3	133819	153843	136262	122175	166709	141748	163563	92107.2	120807	156065	142744	148854	91790	129548	109255	116126	136752	114756	-	-
Zmgp003492	373.117	105.033	372.121	C20H20O7	[M+H]+	8-Hydroxy-α-conidendrin	Lignans and Coumarins	Lignans	-	1	280599	346890	335081	221052	254726	270042	240498	203803	264739	268391	271394	245292	264985	248659	245604	251074	283305	232462	-	-
Lmrj002087	247.129	86.09	246.121	C10H18N2O5	[M+H]+	L-Isoleucyl-L-Aspartate	Amino acids and derivatives	Amino acids and derivatives	-	1	86401.5	81546.8	48847.8	110762	129188	141650	88121.7	62459.2	66902.1	98112.2	127678	130446	127734	128409	154033	88811.5	83461.2	72659.6	-	-
mws1173	271.061	242.7	272.068	C15H12O5	[M-H]-	Garbanzol	Flavonoids	Flavonols	1226-22-8	3	43942.4	56912.4	60372.5	76178.9	78008.6	53662.8	55031.1	54859.4	56709.8	82141.8	71304.4	48942.5	65236.6	51944.8	62823.8	52078.7	60493.6	63499.5	C09751	ko00941
Lmsn003318	355.103	175.04	356.111	C16H20O9	[M-H]-	1-O-Feruloyl-β-D-glucose*	Phenolic acids	Phenolic acids	7196-71-6	1	877981	1.10818e+06	1.11659e+06	2.28292e+06	2.15633e+06	1.9865e+06	6.12754e+06	8.73396e+06	8.40451e+06	6.05866e+06	5.8719e+06	5.62694e+06	7.93498e+06	7.00564e+06	6.52001e+06	3.62433e+06	4.13113e+06	4.43805e+06	C17759	-
Lmjp003044	479.118	317.062	478.111	C22H22O12	[M+H]+	Isorhamnetin-3-O-Glucoside*	Flavonoids	Flavonols	5041-82-7	1	1.85537e+06	1.71643e+06	1.64701e+06	1.68438e+06	1.79583e+06	1.88831e+06	1.65713e+06	1.34833e+06	1.34866e+06	1.49611e+06	1.48903e+06	1.58158e+06	1222257	1.07501e+06	1.44587e+06	1.48671e+06	1.30755e+06	1.22103e+06	-	-
pmn001367	315.072	153.017	316.079	C13H16O9	[M-H]-	Protocatechuic acid-4-O-glucoside	Phenolic acids	Phenolic acids	-	1	4.36121e+06	5.26323e+06	4.84861e+06	5.89361e+06	5.88053e+06	5.8924e+06	5.86136e+06	8.09462e+06	8.21399e+06	5.11432e+06	5.18824e+06	5.71742e+06	6.86667e+06	5.66932e+06	6.66559e+06	4027878	4.65903e+06	4.92425e+06	-	-
mws0061	463.088	300	464.096	C21H20O12	[M-H]-	Quercetin-3-O-galactoside (Hyperin)	Flavonoids	Flavonols	482-36-0	1	371854	416794	366659	467095	426635	500928	452201	355178	351987	385224	391296	427025	341034	503813	338761	408958	341673	347726	C10073	-
pme0278	191.103	128	190.095	C7H14N2O4	[M+H]+	2,6-Diaminopimelic acid	Organic acids	Organic acids	583-93-7	3	42290.6	54351.2	41224.7	40780.1	26094.1	27821.3	343314	334722	424329	29488.6	26603.7	32155.6	271711	179242	187355	132156	128317	154367	C00666	ko00300,ko01100,ko01110,ko01230
pme3227	579.171	433	578.164	C27H30O14	[M+H]+	Vitexin-2''-O-rhamnoside	Flavonoids	Flavones	64820-99-1	1	1.92256e+06	1911633	1716027	2.11395e+06	1808820	1820505	2.02886e+06	1.51795e+06	1.47249e+06	1.6885e+06	1451044	1645511	1.08712e+06	1.40084e+06	1.6227e+06	1649045	1565798	1.34898e+06	C12628	ko00944
Jmwn002620	341.086	161.02	342.095	C15H18O9	[M-H]-	Vanillic Acid-4-O-Glucuronide	Phenolic acids	Phenolic acids	-	1	501114	600691	522948	1.03515e+06	901818	873885	1.21232e+06	1.62792e+06	1.36066e+06	1.40576e+06	1.33712e+06	1.3997e+06	868952	951187	961119	775930	911406	945024	-	-
pme0122	189.123	126	188.116	C8H16N2O3	[M+H]+	N6-Acetyl-L-lysine	Amino acids and derivatives	Amino acids and derivatives	692-04-6	3	94353.4	84734.9	85701.5	78752.5	82455	109782	212396	173546	199360	140795	111510	105300	103781	97630.8	140850	79660.7	96024.8	82151.9	C02727	ko00310,ko01100
pme2550	173.016	137	174.016	C6H6O6	[M-H]-	Cis-Aconitic acid	Organic acids	Organic acids	585-84-2	3	758264	609722	584771	286378	386456	273917	628025	593855	670786	492268	518229	459381	543853	544955	474097	499603	594668	500505	C00417	ko00020,ko00630,ko00660,ko01100,ko01110,ko01210
mws2608	222.097	84.0451	221.09	C8H15NO6	[M+H]+	N-Acetyl-D-galactosamine	Others	Saccharides	1811-31-0	3	1.18595e+06	1.1009e+06	1.25442e+06	1.17115e+06	1.21712e+06	1.4749e+06	1.37858e+06	1.75988e+06	1.30222e+06	1.27796e+06	1.12039e+06	1.25085e+06	1.21494e+06	1.32335e+06	1.43056e+06	1.22894e+06	1.3439e+06	1.09293e+06	C01132	ko00052,ko01100
Lmsp004670	595.166	287.057	594.159	C27H30O15	[M+H]+	Kaempferol-3-O-glucoside-7-O-rhamnoside*	Flavonoids	Flavonols	-	3	2.06016e+06	2.0705e+06	2.64391e+06	2.54231e+06	2.64944e+06	2.80336e+06	2.33604e+06	742557	1.31146e+06	1710424	2.37027e+06	1.70474e+06	1.33261e+06	1.71411e+06	1.57149e+06	1.77862e+06	2.16811e+06	1.89251e+06	-	-
MWS4295	299.259	253.251	300.266	C18H36O3	[M-H]-	DL-2-hydroxystearic acid*	Lipids	Free fatty acids	629-22-1	2	239334	229875	272325	270956	247541	289914	232080	235635	246830	172348	199516	212366	361473	173589	172736	176264	143298	163263	-	-
pmp001254	625.255	488.17	624.247	C36H36N2O8	[M+H]+	Grossamide	Alkaloids	Phenolamine	80510-06-1	2	219578	177836	154391	93610.7	111384	97419.1	80621.8	211369	79629	94398.7	113366	108565	70692.2	65979.7	77381	115312	93779.3	107406	-	-
HX1342	163.039	57.0696	162.032	C9H6O3	[M+H]+	7-hydroxy-2H-1-benzopyran-2-one	Lignans and Coumarins	Coumarins	-	2	206162	236062	227088	192631	166236	160006	170865	204447	250844	193126	158404	171236	181022	143450	191742	179457	182735	215424	-	-
HJAP006	509.129	347.076	508.122	C23H24O13	[M+H]+	Syringetin-7-O-glucoside	Flavonoids	Flavonols	-	2	1.10361e+07	1.04011e+07	1.24946e+07	1.22752e+07	1.39099e+07	1.3727e+07	1.24885e+07	8.71541e+06	1.04648e+07	9.82962e+06	1.1061e+07	9.38174e+06	8.2132e+06	1.0314e+07	9.79264e+06	8.89836e+06	1.00707e+07	1.09609e+07	-	-
Lmgp004152	595.166	445.113	594.159	C27H30O15	[M+H]+	Diosmetin-8-C-(2''-O-arabinosyl)glucoside	Flavonoids	Flavones	-	3	1.71762e+06	1.86903e+06	1.63781e+06	1.54234e+06	1.62256e+06	1.69418e+06	1.63369e+06	1315596	1.16475e+06	1.5221e+06	1.45748e+06	1.5585e+06	1.53875e+06	1.30286e+06	1.29826e+06	1.41323e+06	1.48825e+06	1.21307e+06	-	-
mws0250	182.081	136.1	181.074	C9H11NO3	[M+H]+	L-Tyrosine	Amino acids and derivatives	Amino acids and derivatives	60-18-4	1	1.8862e+07	1.75214e+07	1.97939e+07	2.73456e+07	2.4803e+07	2.67187e+07	4.12061e+07	5.058e+07	4.03461e+07	2.82692e+07	2.48087e+07	2.56713e+07	2.80434e+07	2.7532e+07	3.37742e+07	2.53056e+07	3.02786e+07	3.06474e+07	C00082	ko00130,ko00261,ko00350,ko00360,ko00400,ko00460,ko00730,ko00940,ko00950,ko00965,ko00966,ko00970,ko00998,ko01100,ko01110,ko01210,ko01230,ko01240
Lmqp002170	773.215	449.109	772.206	C33H40O21	[M+H]+	Kaempferol-3-O-sophorotrioside	Flavonoids	Flavonols	80714-53-0	2	53845.5	79911.5	60650.8	58393.5	80641.5	80218	73314	70079.2	71418.8	98595.2	79315	88104.5	104792	85528.2	96377.8	63343.8	58416.5	71670.8	C12635	ko00944
Lmpp003930	579.15	271.061	578.142	C30H26O12	[M+H]+	Apigenin-7-O-(6''-p-Coumaryl)glucoside	Flavonoids	Flavones	-	1	1.17807e+06	1.14399e+06	1.09021e+06	1.24571e+06	1.36774e+06	1302370	1.28436e+06	569474	812654	874526	992154	1.02078e+06	824810	901917	1.1794e+06	953960	1.14912e+06	976050	-	-
mws0582	322.107	130	321.099	C11H19N3O6S	[M+H]+	S-(Methyl)glutathione	Amino acids and derivatives	Amino acids and derivatives	2922-56-7	2	220748	207249	169527	203746	198513	216367	154688	175822	200755	194207	196063	171838	161523	163635	173738	189136	231905	204111	C11347	-
pmp000411	565.155	433.1	564.148	C26H28O14	[M+H]+	Genistein-8-C-apiosyl(1→6)glucoside	Flavonoids	Isoflavones	-	3	1.93614e+06	2.17321e+06	1.6764e+06	2.21356e+06	1.61062e+06	1.98557e+06	2.20894e+06	1.93047e+06	1.81326e+06	1.93286e+06	1.53853e+06	1.91125e+06	1.77589e+06	1.75128e+06	1.96921e+06	1.5423e+06	1.60781e+06	1.31248e+06	-	-
pme2292	89.1073	72.0808	88.1	C4H12N2	[M+H]+	Putrescine	Alkaloids	Alkaloids	110-60-1	3	306502	374831	333206	1.92362e+06	2.11474e+06	1.74564e+06	2.81074e+06	4.70559e+06	4.15651e+06	686356	820091	835148	1.24313e+06	1.19194e+06	1.01127e+06	1.66056e+06	1.46491e+06	1.35195e+06	C00134	ko00330,ko00472,ko00480,ko00960,ko01100,ko01110,ko02010
HJKP000649	136.071	91.0544	135.068	C8H9NO	[M+H]+	N-benzylformamide	Alkaloids	Alkaloids	6343-54-0	1	661311	663196	672049	964456	891104	986754	1.91605e+06	1.95713e+06	1.80401e+06	1.0802e+06	965748	1.0145e+06	1.16974e+06	1.06532e+06	1.28436e+06	937612	1.15138e+06	1.09791e+06	C15561	-
pme0513	151.061	59	152.069	C5H12O5	[M-H]-	Xylitol	Others	Saccharides	87-99-0	3	53253	51137.2	60199.2	24117.8	47274.8	48260.5	783471	444623	823194	42647.5	37792.5	46506.2	382456	343057	370253	200821	199704	238914	C00379	ko00040,ko01100,ko02010
pmb0981	348.07	136	347.063	C10H14N5O7P	[M+H]+	Adenosine 5'-monophosphate	Nucleotides and derivatives	Nucleotides and derivatives	61-19-8	3	6.84475e+06	5.93924e+06	6.25782e+06	1.93047e+07	1.5978e+07	1.76377e+07	1.55646e+07	1.66651e+07	1.56331e+07	1.9334e+07	2.05746e+07	1.93637e+07	1.79055e+07	1.72072e+07	1.89639e+07	1.32138e+07	1.22634e+07	1.50581e+07	C00020	ko00230,ko00908,ko01100,ko01110,ko01240
Lmhp012042	355.284	263.237	354.277	C21H38O4	[M+H]+	2-Linoleoylglycerol*	Lipids	Glycerol ester	3443-82-1	3	84951.2	65697.9	103543	40309.3	63469.3	74456.8	79737.9	90854.9	67311.2	59458.6	84561.2	65560.7	94826.1	78991.6	74972.9	63392.3	76802.6	76259.1	-	-
MWSslk140	192.069	56.0494	191.062	C7H13NO3S	[M+H]+	N-Acetyl-L-Methionine	Amino acids and derivatives	Amino acids and derivatives	65-82-7	3	100362	100558	102603	95218	97034.8	101485	74958	63853.5	79250.2	71806.5	92155.2	65774.8	47907.2	39935.5	41899.5	59543.8	54827.2	67461.8	C02712	-
mws0277	191.056	85.0296	192.063	C7H12O6	[M-H]-	Quinic Acid	Organic acids	Organic acids	77-95-2	1	1.11424e+07	1.47228e+07	1.36053e+07	9.64124e+06	1.38766e+07	1.19575e+07	1.73969e+07	1.17865e+07	1.37201e+07	1.71287e+07	1.63884e+07	1.94863e+07	1.83177e+07	1.6497e+07	1.82375e+07	1.19404e+07	1.47361e+07	1.37916e+07	C00296	ko00400,ko01100
Zmyn005252	285.244	239.238	286.251	C17H34O3	[M-H]-	3-Hydroxy-palmitic acid methyl ester	Lipids	Free fatty acids	51883-36-4	3	13564	11944.1	15877.8	11841.7	10757.9	12103.3	11402.7	10278.7	12881.8	14190	12899.4	11644.8	40587.6	13739.8	9770.2	9922.96	8714.49	10772.2	C11849	-
MWSmce089	284.122	147.043	283.121	C17H17NO3	[M+H]+	p-Coumaroyltyramine	Alkaloids	Phenolamine	36417-86-4	2	9	9	9	9	9	9	31461.7	1.17906e+06	27721.9	9	9	9	250889	52209.2	32420.9	108649	118615	95878.9	-	-
Lmyn006011	677.375	397.134	678.383	C33H58O14	[M-H]-	Gingerglycolipid B	Lipids	Glycerol ester	88168-90-5	1	4045.05	3001.75	4572.88	2584.3	2698.71	3267.34	3634.02	7488.7	6710.78	2836.31	4435.95	2939.48	4950.69	4397.93	3322.9	3773.48	4669.26	4265.33	-	-
pmb2657	289.1	97.1	290.123	C10H18N4O6	[M-H]-	Argininosuccinic acid	Organic acids	Organic acids	2387-71-5	3	207437	114713	161337	967254	732181	657890	870975	949090	865070	1.18818e+06	1.0207e+06	882556	982224	1.05962e+06	836942	550590	583256	673850	C03406	ko00220,ko00250,ko01100,ko01110,ko01230
Zmgp004297	281.155	107.052	280.146	C19H20O2	[M+H]+	1-phenyl-7-(4-hydroxyphenyl)-4-ene-3-heptanone	Others	Ketone compounds	-	2	160212	218971	169659	206928	215811	137490	155269	128353	153104	197566	179936	191958	176729	112580	181336	54686.3	46041.8	45467.1	-	-
pmb2507	213.1	97	214.024	C5H11O7P	[M-H]-	2-Deoxyribose-1-phosphate	Nucleotides and derivatives	Nucleotides and derivatives	17210-42-3	3	1.22556e+06	1655182	1.70103e+06	2.3426e+06	1.72635e+06	1741533	1633103	1.40613e+06	1846519	748468	782429	697172	507335	605445	501316	989850	1.2173e+06	1.16516e+06	C00672	ko00030,ko00240,ko01100
Lmjp003295	479.118	317.073	478.111	C22H22O12	[M+H]+	6-Methoxykaempferol-3-O-glucoside	Flavonoids	Flavonols	63422-27-5	1	1.51746e+07	1.64095e+07	2.24688e+07	2.05892e+07	2.18864e+07	2.18968e+07	1.96835e+07	1.22607e+07	1.85553e+07	1.60901e+07	1.3513e+07	1.69787e+07	9.37112e+06	1.84266e+07	1.93425e+07	1.54358e+07	1.65855e+07	1.89828e+07	-	-
Hmtn001120	315.109	153.056	316.116	C14H20O8	[M-H]-	5-(2-Hydroxyethyl)-2-O-glucosylphenol	Phenolic acids	Phenolic acids	-	1	1.60281e+06	1.67272e+06	1.47953e+06	1.39179e+06	1.56766e+06	1.58846e+06	1.39809e+06	1.78892e+06	1.71278e+06	1.47779e+06	1.45463e+06	1.71105e+06	1.77825e+06	1.563e+06	1.69879e+06	1.18597e+06	1.3128e+06	1.46714e+06	-	-
pmb0532	349.054	137.3	348.047	C10H13N4O8P	[M+H]+	Inosine 5'-monophosphate	Nucleotides and derivatives	Nucleotides and derivatives	131-99-7	3	641841	428760	523560	1.53507e+06	1.29072e+06	1.23159e+06	1.10437e+06	1.21424e+06	1.25053e+06	1.34185e+06	1.55904e+06	1.35054e+06	1.37548e+06	1.29851e+06	1.53765e+06	901818	1.11732e+06	1.01827e+06	C00130	ko00230,ko01100,ko01110,ko01240
Smpn009074	503.34	503.34	504.345	C30H48O6	[M-H]-	2α,3α,19α,23-tetrahydroxy-12-ursen-28-oic acid	Terpenoids	Triterpene	-	3	6599.82	7697.79	8079.82	10588.6	6028.03	5759.95	4328.19	12116	9226.16	8064.75	6231.36	6408.9	5725.55	7859.76	7044.62	3914.5	4630.73	4812.97	-	-
mws0914	271.061	151.003	272.068	C15H12O5	[M-H]-	3,5,7-Trihydroxyflavanone (Pinobanksin)	Flavonoids	Flavanonols	548-82-3	1	10479.3	10935	11482.2	11271.1	12122.6	16963.7	13891	21475.3	13834.8	44769.5	31155.6	23584.8	30799.5	44447	38204.9	24722.3	24995.1	20537	C09826	ko00941
Lmsn002815	593.151	285.041	594.159	C27H30O15	[M-H]-	Kaempferol-3-O-rutinoside(Nicotiflorin)	Flavonoids	Flavonols	17650-84-9	3	418027	438529	411129	522174	488301	476869	519461	251460	277543	355918	409383	509641	303249	370106	393276	308240	381792	342925	C21833	ko00944,ko01110
Lmhp008833	494.324	184.073	493.317	C24H48NO7P	[M+H]+	LysoPC 16:1(2n isomer)	Lipids	LPC	-	2	109523	111279	98614.9	110616	110606	100057	155620	139999	166563	145821	166353	142101	145624	124406	113664	110893	114627	93338	-	-
MWStz091	169.097	70.0653	168.09	C8H12N2O2	[M+H]+	Cyclo(L-Ala-L-Pro)	Amino acids and derivatives	Amino acids and derivatives	36357-32-1	3	35748.1	39991.6	53268.9	43898.1	29659.5	33963.4	25991.7	37469.2	29373.6	44765.3	24679.4	19025.2	34048.5	30285.6	36564.6	32701.5	33264.3	27246.7	-	-
pmb2981	739.209	563.2	740.216	C33H40O19	[M-H]-	Vitexin-7-O-rutinoside	Flavonoids	Flavones	-	3	31771.8	33716.5	44153.8	29338	28093	41142	23708.8	20612.5	27450.5	15022	19012.8	29935.2	20933.8	13085.2	23757.5	30494.2	30065.5	24992.5	-	-
Zmgn005057	297.243	183.012	298.251	C18H34O3	[M-H]-	9,10-Epoxyoctadecanoic Acid	Lipids	Free fatty acids	2443-39-2	1	9	9	9	9	9	9	53372.2	92759.7	82705.6	9	9	9	84471.1	86030.7	100806	32526	37594.8	40318	C19418	ko00073
Lmhp009890	546.355	184.073	545.348	C28H52NO7P	[M+H]+	LysoPC 20:3	Lipids	LPC	1199257-41-4	3	26224.7	31191.1	30400.1	47449.7	53503.9	53743	71194.2	55878.1	70433.4	58720.3	58856.1	70948.6	62917.3	60345.4	57221.7	46348.7	52390.3	42344.5	-	-
MWSmce690	175.025	59.0137	176.032	C6H8O6	[M-H]-	Erythorbic Acid; Isoascorbic Acid	Others	Vitamin	89-65-6	2	6.63742e+06	6.87921e+06	7.86436e+06	6.02528e+06	7.68079e+06	5.57488e+06	2.41585e+06	831645	528930	1.7491e+06	1.95273e+06	2.95468e+06	80875.8	68590	49576.5	712946	859631	869088	-	-
pmf0293	269.292	209.2	270.292	C18H38O	[M-H]-	1-Octadecanol	Lipids	Free fatty acids	112-92-5	3	79903.1	75042.4	74825.3	73040.5	70523.1	72573.7	74118.5	74136.7	66704.2	69323.2	70737.6	71087.6	67300.9	65088.4	63942.7	81063.4	66109.2	69738.2	-	-
pmd0146	548.371	184.073	547.364	C28H54NO7P	[M+H]+	LysoPC 20:2(2n isomer)	Lipids	LPC	-	3	59228.6	55248.2	68360.4	59084.5	59506.6	63845.6	83921	82972	97078.9	84226	89627.6	82815.9	69745.1	85323.1	79582.9	66011.9	74521.6	60169.2	-	-
Lmyn005812	675.36	397.136	676.367	C33H56O14	[M-H]-	Gingerglycolipid A	Lipids	Glycerol ester	145937-22-0	1	602771	488507	644720	595136	425592	559515	758430	1.09081e+06	1.3582e+06	592531	590470	484724	577839	755673	689471	699240	716522	584198	-	-
Lmcp005645	331.081	287.052	330.074	C17H14O7	[M+H]+	Quercetin-3,4'-Dimethyl Ether	Flavonoids	Flavonols	33429-83-3	2	58250.6	75976.5	70303.3	80848.3	79170.2	80774.9	51322.1	47784.9	73962.1	79771.9	42940	58324.8	74735.8	64916.1	52000.5	62759.7	56774.2	50526.5	-	-
pmd0143	552.402	184.073	551.395	C28H58NO7P	[M+H]+	LysoPC 20:0	Lipids	LPC	108341-80-6	3	14416.3	14214.8	15909.9	18062.9	24420.7	24388.6	27751.4	33831.4	34291.2	16161.4	17434	18220.6	36977.3	24752.8	20182.5	23702.8	20510.3	19257.8	-	-
pmn001694	329.233	229.146	330.241	C18H34O5	[M-H]-	9,10,13-Trihydroxy-11-Octadecenoic Acid	Lipids	Free fatty acids	29907-57-1	1	79287.1	100823	85395.8	70559.5	81389	76941.6	109570	150711	116373	100160	101305	86854	125722	135281	155556	80671.2	93729.2	100128	C14835	ko00591
zjgp122318	515.154	177.054	514.148	C26H26O11	[M+H]+	4-O-(2''-O-acetyl-6''-P-coumaroyl-β-D-glucopyranosyl)-P-coumaric acid	Others	Others	-	2	219953	211234	462575	244050	350025	293566	2.78735e+06	2.98677e+06	2.55902e+06	878444	988206	888853	1.21131e+06	1.34709e+06	1.25946e+06	1.03284e+06	1.09098e+06	880741	-	-
pme2165	155.01	111	156.017	C5H4N2O4	[M-H]-	Orotic acid (Vitamin B13)	Others	Vitamin	65-86-1	3	2.63196e+06	2.43563e+06	2461329	3.14298e+06	3.64709e+06	2.97097e+06	2.87458e+06	2.73145e+06	2.6472e+06	2.00756e+06	1.6529e+06	2294075	1.42855e+06	1.42347e+06	1.50092e+06	1.92381e+06	2.30093e+06	2.36442e+06	C00295	ko00240,ko01100,ko01240
mws0282	203.083	116.051	204.09	C11H12N2O2	[M-H]-	L-Tryptophan	Amino acids and derivatives	Amino acids and derivatives	73-22-3	1	1.4224e+06	1.95992e+06	2.20925e+06	4.97648e+06	4.35623e+06	4.36406e+06	2.51112e+07	2.297e+07	2.24177e+07	2.52259e+06	2.69417e+06	2.50246e+06	6.9838e+06	5.68361e+06	5.47894e+06	6.93882e+06	7.75157e+06	8.62671e+06	C00078	ko00260,ko00380,ko00400,ko00901,ko00966,ko00970,ko00998,ko01100,ko01110,ko01210,ko01230,ko01240
Hmgp001916	671.185	347.07	670.177	C29H34O18	[M+H]+	3,3',5,7-Tetrahydroxy-4',6-Dimethoxyflavone-7-O-Gentiobioside; (Laciniatin-7-O-Gentiobioside)	Flavonoids	Flavonols	-	2	5.96841e+06	4.12995e+06	4.16328e+06	4.91983e+06	5.5753e+06	4.8051e+06	3.76007e+06	2.64055e+06	3.24928e+06	7.22055e+06	6.81622e+06	6.008e+06	4.25191e+06	4.6894e+06	4.21075e+06	5.17897e+06	4.87721e+06	4.16868e+06	-	-
Lmrj001698	219.135	60.04	218.127	C9H18N2O4	[M+H]+	L-Seryl-L-Isoleucine	Amino acids and derivatives	Amino acids and derivatives	91086-51-0	3	51791.9	47906.9	52434	80332	64901.1	75050.9	175752	268429	213251	71912.6	75607.3	64359.1	226105	255812	277395	118937	98454.7	99418.2	-	-
Rfmb25702	561.198	357.134	562.205	C28H34O12	[M-H]-	Pinoresinol-4-O-(6''-acetyl)glucoside	Lignans and Coumarins	Lignans	-	3	7302.07	5298.14	9848.77	5657.28	8769.96	6573.31	6563.28	8093.62	8707.33	6208.54	9499.48	7656.54	7674.53	9861.52	6563.28	5852.51	4789.18	5806.5	-	-
Zmjp000966	268.106	136.062	267.097	C10H13N5O4	[M+H]+	Vidarabine	Nucleotides and derivatives	Nucleotides and derivatives	5536-17-4	1	1.86637e+07	1.72018e+07	1.62089e+07	2.74237e+07	2.68767e+07	2.52784e+07	4.71597e+07	6.41254e+07	6.48558e+07	2.90076e+07	2.96256e+07	3.03566e+07	4.97964e+07	4.98677e+07	4.97698e+07	4.29791e+07	3.72853e+07	3.47531e+07	-	-
mws0856	463.088	301	464.096	C21H20O12	[M-H]-	Quercetin-4'-O-glucoside (Spiraeoside)	Flavonoids	Flavonols	20229-56-5	2	314355	304698	303390	323742	369716	326372	355008	295835	403700	390368	349244	386181	380434	369056	445840	263638	328463	306342	-	-
MWS4296	223.108	120.082	222.1	C11H14N2O3	[M+H]+	Glycylphenylalanine	Amino acids and derivatives	Amino acids and derivatives	3321-03-7	2	57380.5	78905.8	55652	181934	131116	156198	330161	338324	314194	105033	102130	124107	255536	294231	351569	139348	173787	155254	-	-
Zmxp004480	625.176	301.071	624.169	C28H32O16	[M+H]+	Chrysoeriol-7-O-gentiobioside	Flavonoids	Flavones	-	3	1.93313e+06	2.15816e+06	2.00512e+06	1.83567e+06	1.93473e+06	1.61443e+06	1.68805e+06	1242706	1.60713e+06	1.68589e+06	1.43664e+06	1.69059e+06	1.37862e+06	1.70643e+06	1.80333e+06	1.6431e+06	1.42256e+06	1.77516e+06	-	-
HJN087	433.12	271.065	434.121	C21H22O10	[M-H]-	Naringenin-4'-O-glucoside	Flavonoids	Flavanones	-	1	124395	123194	132755	148281	164244	163259	128724	145601	152606	142216	137346	136578	132473	143198	124170	116908	144816	139226	-	-
Lmwp003442	449.108	287.055	448.101	C21H20O11	[M+H]+	Amoenin	Flavonoids	Flavonols	-	3	1.34899e+06	1413928	1.42244e+06	1234815	1582237	1.51718e+06	1.27642e+06	1.25549e+06	1163346	1.2558e+06	1339280	1313263	1.0834e+06	1.15555e+06	1171838	1.15118e+06	1.07021e+06	922370	-	-
mws0059	609.146	301.037	610.153	C27H30O16	[M-H]-	Quercetin-3-O-rutinoside (Rutin)	Flavonoids	Flavonols	153-18-4	1	158946	194789	163420	198891	236077	298496	228674	176888	149328	241859	176898	248001	186740	155513	185739	209316	170528	177959	C05625	ko00944,ko01100,ko01110
Hmln000873	331.067	169.01	332.075	C13H16O10	[M-H]-	2-O-Galloyl-D-glucose	Phenolic acids	Phenolic acids	-	1	1.09515e+06	1.2398e+06	1.182e+06	1.03589e+06	1.05825e+06	1.02764e+06	1.11869e+06	1.79277e+06	1.72589e+06	1.30996e+06	1.26243e+06	1.25301e+06	1.63239e+06	1.5167e+06	1.45561e+06	860666	1.05237e+06	1.04833e+06	-	-
pmb2221	318.3	60.1	317.293	C18H39NO3	[M+H]+	4-Hydroxysphinganine	Lipids	Sphingolipids	554-62-1	1	224142	307754	286797	439984	380050	371545	975800	1.08067e+06	974981	293894	324493	277202	768690	685595	884782	931550	874776	746907	C12144	ko00600,ko01100
pmb2795	177	145	178.063	C10H10O3	[M-H]-	4-Methoxycinnamic acid	Phenolic acids	Phenolic acids	830-09-1	3	190739	148086	184292	171318	196808	195992	310989	273633	264808	286631	320016	270948	350066	357358	344891	294896	338172	368898	-	-
pme0008	176.103	113	175.096	C6H13N3O3	[M+H]+	L-Citrulline	Amino acids and derivatives	Amino acids and derivatives	372-75-8	3	919346	611729	581650	573871	770113	789091	263122	640846	570129	382238	446110	580012	206265	240372	228562	449640	546145	454774	C00327	ko00220,ko01100,ko01110,ko01230
mws0206	103.04	57.03	104.047	C4H8O3	[M-H]-	2-Hydroxybutyric Acid*	Organic acids	Organic acids	3347-90-8	3	28885.5	32180.9	22871.7	23585.2	18911.2	24837.5	18174	16689.1	16043	14590.7	16497	18762.7	18893.5	11249.3	17007.1	16898.7	20409.8	16892.1	C05984	ko00640
mws0232	377.146	243	376.138	C17H20N4O6	[M+H]+	Riboflavin (Vitamin B2)	Others	Vitamin	83-88-5	1	219490	214910	210610	271220	271507	235460	408219	331526	368476	233356	302374	299489	277737	358013	313768	294332	251050	238260	C00255	ko00740,ko01100,ko01110,ko01240,ko02010
pmb0578	655.166	207	654.159	C32H30O15	[M+H]+	Luteolin-7-O-(6''-sinapoyl)glucoside	Flavonoids	Flavones	-	2	140401	119402	102325	79705.2	119391	127411	150251	99719	109765	134780	133240	117867	412760	493171	507082	199488	158994	181670	-	-
zjgp122321	355.103	163.046	354.095	C16H18O9	[M+H]+	4-O-acetyl-3-O-caffeoyl-2-C-methyl-D-erythronate	Others	Others	-	2	191130	119828	122152	137497	80211.8	106036	112842	104791	80986.6	160489	134974	115483	85495.2	103652	90501.2	126701	106967	103095	-	-
Hmgp002121	609.184	463.08	608.176	C31H28O13	[M+H]+	Hispidulin-7-O-(6''-O-p-Coumaroyl)Glucoside	Flavonoids	Flavones	-	1	6.22175e+06	5.26629e+06	5.27216e+06	5.06049e+06	5.67053e+06	6.4249e+06	5.7765e+06	3.22934e+06	3.94353e+06	4.84666e+06	4.8331e+06	5.36398e+06	3.86333e+06	4.41692e+06	5.05371e+06	5.21484e+06	4.72734e+06	4.14815e+06	-	-
Hmgn002833	371.115	297.11	372.12	C20H20O7	[M-H]-	4-Ketopinoresinol	Lignans and Coumarins	Lignans	-	1	336703	295324	302412	259089	260456	283852	243407	263582	278100	388795	414687	355762	316254	363728	332150	254441	279392	318619	-	-
Lmqp000427	146.081	82.0656	145.074	C6H11NO3	[M+H]+	N-Methyl-Trans-4-Hydroxy-L-Proline	Amino acids and derivatives	Amino acids and derivatives	4252-82-8	3	55578	52459.5	73659.6	62540.8	52333.4	49945.6	53131.8	28002.2	60864.8	54782.7	41873.5	52344.8	34153	55596.7	63975.4	41705.6	42526.5	50989.5	-	-
pmn001421	337.093	191.05	338.1	C16H18O8	[M-H]-	3-O-p-Coumaroylquinic acid*	Phenolic acids	Phenolic acids	87099-71-6	3	446642	311505	333500	251588	210005	244042	468226	571612	471952	800140	730096	657618	699158	776150	729760	369221	413250	464000	-	-
MWSmce248	163.045	119.054	164.047	C9H8O3	[M-H]-	3-Hydroxycinnamic Acid*	Phenolic acids	Phenolic acids	14755-02-3	3	22462	51386.8	36605.2	55516.2	53020.8	37606.5	60872.8	41248.8	54093	71592	25350	9	51901.5	57136.5	69901.5	34697.2	36497	42990.8	C12621	ko00360,ko01100
Hmqp006235	516.304	184.073	515.297	C26H46NO7P	[M+H]+	LysoPC 18:4	Lipids	LPC	-	2	18936.1	19086.9	30392.2	20908.7	38539.7	25787.7	61545	39192.2	60796.1	36065.4	37059.1	42582.8	29633.5	35430.4	25836.9	26772.3	33719.3	31078.2	-	-
pme1975	103.004	59	104.06	C3H4O4	[M-H]-	Malonic acid	Organic acids	Organic acids	141-82-2	3	186994	175792	184646	168998	164387	141324	167224	173298	188902	270285	233558	211200	520416	733716	664227	257584	300982	241770	C00383	ko00061,ko00240,ko00410,ko01100,ko01212
Ymjm000150	353.088	191.059	354.095	C16H18O9	[M-H]-	4-O-Caffeoylquinic acid*	Phenolic acids	Phenolic acids	-	1	1.14732e+06	675827	670765	966008	547153	726101	1.30214e+06	2.03443e+06	1.42541e+06	1.25403e+06	1.17176e+06	1.13848e+06	646156	830209	750287	694096	812080	873842	-	-
Smpn011792	471.34	471.34	472.355	C30H48O4	[M-H]-	2,3-Dihydroxy-12-ursen-28-oic acid	Terpenoids	Triterpene	-	2	9	9	9	9	8224.53	10843.7	133949	458251	418540	9	9	9	1.00752e+06	1.12264e+06	1.474e+06	237712	285543	297193	-	-
pmn001583	609.146	300.029	610.153	C27H30O16	[M-H]-	Quercetin-3-O-robinobioside	Flavonoids	Flavonols	52525-35-6	1	228239	280174	224840	227038	340303	286204	319217	178724	239130	273970	284353	280145	215830	228161	233038	181515	175503	216396	-	-
pma3724	369.1	177.1	368.111	C17H20O9	[M+H]+	1-O-Feruloylquinic acid	Phenolic acids	Phenolic acids	-	3	467499	290974	304920	430988	385300	458276	1022545	1.30311e+06	1.00441e+06	1154354	1.01819e+06	779299	1.25955e+06	1.2643e+06	1.12008e+06	964402	831512	771191	-	-
pmb3068	337.093	173.1	338.1	C16H18O8	[M-H]-	1-O-p-Coumaroylquinic acid	Phenolic acids	Phenolic acids	-	1	263638	157155	138173	243130	224690	258134	516547	679799	643097	828344	737362	708744	577638	660152	551821	334510	413226	410327	-	-
MWSmce190	148.093	74.0223	147.089	C6H13NO3	[M+H]+	4-Hydroxy-L-Isoleucine	Amino acids and derivatives	Amino acids and derivatives	781658-23-9	3	438143	435085	528653	375518	304327	457379	369516	496120	412597	409923	373827	434495	429033	467530	514543	457779	490007	571422	-	-
pmb0592	771.234	463.2	770.227	C34H42O20	[M+H]+	Chrysoeriol-7-O-rutinoside-5-O-glucoside	Flavonoids	Flavones	-	2	2.17788e+07	2.27221e+07	1.98093e+07	1.83221e+07	2.17025e+07	2.20686e+07	2.24858e+07	2.31329e+07	2.01374e+07	2.22661e+07	1.96068e+07	1.96256e+07	2.10596e+07	2.16054e+07	1.90877e+07	2.17307e+07	1.72241e+07	1.99913e+07	-	-
pme2693	131.118	114.091	130.111	C6H14N2O	[M+H]+	N-Acetylputrescine	Alkaloids	Alkaloids	18233-70-0	3	351894	412895	381640	354535	334996	387293	324179	320048	370343	395377	479302	500071	662654	568163	602527	405233	360725	321353	C02714	ko00330,ko01100
pme3163	289	97	290.04	C7H15O10P	[M-H]-	D-Sedoheptuiose 7-phosphate	Others	Saccharides	2646-35-7	3	6.45211e+06	5.43593e+06	5.55262e+06	9.68281e+06	1.06842e+07	8.69918e+06	7.70449e+06	4.82795e+06	4.9539e+06	5.54301e+06	5.17002e+06	7.86703e+06	3.40528e+06	3.44807e+06	3.85545e+06	5.41888e+06	6.84188e+06	6.13866e+06	-	-
pmb3101	175.061	115.044	176.069	C7H12O5	[M-H]-	2-Isopropylmalic Acid	Organic acids	Organic acids	49601-06-1	1	1.56573e+06	312226	274791	661072	905268	1.12653e+06	255510	445004	514161	646889	614498	636504	476290	484979	465307	410448	490065	515508	C02504	ko00290,ko00620,ko01100,ko01110,ko01210,ko01230
pme0075	188.056	128	189.064	C7H11NO5	[M-H]-	N-Acetyl-L-glutamic acid	Amino acids and derivatives	Amino acids and derivatives	1188-37-0	1	1.7171e+06	1.87195e+06	1.99054e+06	1.14764e+06	1.31849e+06	1.25126e+06	713780	1.29464e+06	990045	768935	1.08244e+06	1.03991e+06	611675	690276	585096	854895	1.05562e+06	883866	C00624	ko00220,ko01100,ko01110,ko01210,ko01230
MWSmce083	207.072	133.033	208.074	C11H12O4	[M-H]-	Ferulic acid methyl ester	Phenolic acids	Phenolic acids	2309-07-1	1	606204	554458	577408	745718	816522	847870	2.6511e+06	2.77864e+06	2.61596e+06	1.82478e+06	2.02116e+06	1.68383e+06	2.78122e+06	2.61951e+06	2.32724e+06	1.82315e+06	2.11484e+06	2.30627e+06	-	-
mws0924	145.051	101	146.058	C6H10O4	[M-H]-	2-Methylglutaric acid*	Organic acids	Organic acids	617-62-9	3	50343.2	57156.1	69989.4	49458.1	28909.6	53169.8	221637	396341	314699	27335.8	28530	21805.7	260739	320903	314268	115059	123270	144028	-	-
Lmjp002461	611.161	303.049	610.153	C27H30O16	[M+H]+	Quercetin-3-O-neohesperidoside*	Flavonoids	Flavonols	117611-67-3	3	496196	588240	667851	742694	780692	825700	657380	425152	605142	712138	798704	584843	425820	630296	629959	500381	633479	569562	-	-
pmb0856	480.308	339.289	479.301	C23H46NO7P	[M+H]+	LysoPE 18:1(2n isomer)	Lipids	LPE	-	3	55421.2	62053.5	65434.2	31790.4	36954.5	29517	51308.5	54013.9	50950.7	46489.3	58935.3	51593.6	43831.5	50930.6	48117.1	56279.8	62804.1	49605.1	-	-
Yshj000013	319.102	125.022	318.095	C13H18O9	[M+H]+	4,6-dimethoxy-2-methoxyphenyl-1-O-beta-D-glucopyranoside	Phenolic acids	Phenolic acids	-	2	21453.3	28068.6	28375.5	31572.1	33334.5	28390.7	30641.2	50811.2	48332.8	38239.4	30283.4	43073.9	43310	45675.2	47657.2	24500.8	29209.7	30897.7	-	-
mws0906	341.124	179	342.132	C16H22O8	[M-H]-	Coniferin	Phenolic acids	Phenolic acids	531-29-3	2	326688	301808	331132	415137	379416	349809	578757	689487	607939	640456	649369	603762	1.08011e+06	940088	754628	415876	404967	499659	C00761	ko00940
Ymjm000149	353.088	191.059	354.095	C16H18O9	[M-H]-	3-O-Caffeoylquinic acid*	Phenolic acids	Phenolic acids	-	1	1.16207e+06	650324	696454	924446	501585	693737	1.33551e+06	2.03487e+06	1.54191e+06	1.28404e+06	1.15251e+06	1.19999e+06	610166	718772	632420	683878	823611	860119	-	-
Hmcp001636	509.128	347.07	508.121	C23H24O13	[M+H]+	Limocitrin-7-O-glucoside	Flavonoids	Flavonols	-	2	207444	174565	201766	120284	167948	250776	132868	123422	86240.5	145330	235807	154700	182617	149725	156647	129210	156171	162269	-	-
Lmgp003546	493.134	331.08	492.127	C23H24O12	[M+H]+	4',5'-Dihydroxy-6,8-dimethoxyisoflavone-7-O-galactoside	Flavonoids	Isoflavones	-	2	5.72394e+06	4.92822e+06	5.68211e+06	5.3405e+06	5.41653e+06	5.37415e+06	5.25217e+06	4.70647e+06	4.95299e+06	4.91945e+06	5.27009e+06	5.76402e+06	4.89421e+06	5.21695e+06	5.48463e+06	6.1158e+06	5.15443e+06	4.91187e+06	-	-
MWSslk146	595.167	433.122	594.159	C27H30O15	[M+H]+	4'-O-Glucosylvitexin	Flavonoids	Flavones	38950-94-6	2	4.30998e+06	3.90205e+06	3.97191e+06	4.06345e+06	4.1572e+06	4.13767e+06	3.67422e+06	2.58065e+06	2.91647e+06	3.33704e+06	3.02513e+06	3.4615e+06	3.12445e+06	2.3666e+06	3.12323e+06	3.6676e+06	2.98148e+06	3.03291e+06	-	-
MWS1771	196.097	91.0546	195.089	C10H13NO3	[M+H]+	L-Tyrosine methyl ester	Amino acids and derivatives	Amino acids and derivatives	1080-06-4	3	351880	200352	316177	322051	287716	273946	387455	415185	423353	305912	284577	287009	295223	298581	414972	254386	210619	206343	C03404	-
mws0677	219.113	160	218.106	C12H14N2O2	[M+H]+	N-Acetyl-5-hydroxytryptamine	Alkaloids	Plumerane	1210-83-9	3	255364	244249	242201	272710	260868	254091	625066	643266	664884	232629	246760	220320	282542	347302	400544	250918	312782	308758	C00978	ko00380,ko01100,ko01110
Hmbp003234	255.086	163.03	254.079	C12H14O6	[M+H]+	1-O-Caffeoylglycerol	Phenolic acids	Phenolic acids	-	3	63743.2	56157	50223.5	85160.5	51988.2	62693.2	48614.5	37395.5	50742.5	42328.5	52333.5	53155.2	35031.5	37826.2	32124	43489.2	46437.8	54625.2	-	-
pme1228	221.092	204	220.085	C11H12N2O3	[M+H]+	5-Hydroxy-L-tryptophan	Amino acids and derivatives	Amino acids and derivatives	56-69-9	3	102227	117349	96794.2	121526	128791	116886	109612	129506	140142	89861.9	99372.5	87800.1	108017	129356	130499	99572.3	93604.1	78443.7	C00643	ko00380,ko01100
mws2623	281.249	281.25	282.256	C18H34O2	[M-H]-	11-Octadecanoic acid(Vaccenic acid)*	Lipids	Free fatty acids	506-17-2	3	7.62059e+06	7.23856e+06	5.99944e+06	4.1423e+06	4.15226e+06	4.37368e+06	5.61266e+06	8.4646e+06	4.32839e+06	4.46418e+06	4.42208e+06	3.4334e+06	6.54909e+06	4.43611e+06	6.87332e+06	5.20745e+06	4.14191e+06	5.0661e+06	C21944	-
mws2125	166.975	78.7	167.982	C3H5O6P	[M-H]-	Phosphoenolpyruvate	Organic acids	Organic acids	138-08-9	3	2.27329e+06	1.88494e+06	1.95054e+06	4.27668e+06	4.89062e+06	5.77957e+06	4.98302e+06	2.97891e+06	4.25573e+06	4.12673e+06	3.2552e+06	3.95897e+06	3.33684e+06	3.44703e+06	3.34729e+06	3.44484e+06	4.28435e+06	3.56677e+06	C00074	ko00010,ko00020,ko00400,ko00440,ko00620,ko00710,ko00998,ko01100,ko01110,ko01200,ko01230,ko01240
MWSmce448	127.052	81.0449	126.043	C5H6N2O2	[M+H]+	Imidazol-1-yl-acetic acid	Alkaloids	Alkaloids	22884-10-2	3	618476	478177	535602	1.07592e+06	777790	876904	722003	780257	856471	832702	942478	731104	824480	660612	739727	788215	766841	951832	-	-
Zmyn005384	299.26	253.255	300.266	C18H36O3	[M-H]-	2R-Hydroxyoctadecanoic Acid*	Lipids	Free fatty acids	26633-48-7	2	231181	218598	264646	258343	250871	271214	224209	233678	232212	184813	187641	221167	374636	183488	171859	157685	139623	178007	C03042	-
Lmfn003760	477.067	301.037	478.075	C21H18O13	[M-H]-	Quercetin-4'-O-glucuronide	Flavonoids	Flavonols	201463-36-7	3	7567.75	20608	26358.5	17021.2	22958	18341	12678.8	12100	9903.29	12701.5	12791.8	10045.9	21069	19802.5	30879.8	16702.8	21045.2	17861.5	-	-
pmp000236	565.155	367.1	564.148	C26H28O14	[M+H]+	Isovitexin-8-O-xyloside	Flavonoids	Flavones	-	3	602889	723106	991137	862115	948011	992416	892936	579311	836752	642846	623407	655298	594052	835611	934682	635567	807603	762511	-	-
pme1086	306.077	143	307.084	C10H17N3O6S	[M-H]-	Glutathione reduced form	Amino acids and derivatives	Amino acids and derivatives	70-18-8	2	1.84981e+06	2.22454e+06	2.2222e+06	1.80239e+06	1.86954e+06	1.64307e+06	1.95163e+06	1.91749e+06	881710	1.99977e+06	2.34955e+06	2.00807e+06	1.56072e+06	1.32456e+06	1.53634e+06	1.14121e+06	1.45733e+06	1.31623e+06	C00051	ko00270,ko00480,ko01100,ko01240,ko02010
Lmhp001461	229.15	70.066	228.147	C11H20N2O3	[M+H]+	L-Prolyl-L-Leucine	Amino acids and derivatives	Amino acids and derivatives	52899-07-7	2	104171	79665	78144.8	129655	99544.1	128529	212914	411274	436844	139000	137711	82345	723872	760534	1009439	280711	290159	229921	-	-
Lmbp000668	124.039	78.0336	123.032	C6H5NO2	[M+H]+	Isonicotinic acid	Others	Vitamin	55-22-1	1	438545	435751	376346	548090	376594	450696	591636	710036	826439	349483	383434	347111	658986	684167	658286	440098	556490	537884	C07446	-
pmb3142	299.1	137.1	300.084	C13H16O8	[M-H]-	Salicylic acid-2-O-glucoside	Phenolic acids	Phenolic acids	10366-91-3	3	393815	471240	422805	423520	400882	371392	384904	409037	390469	428699	415916	458122	335600	389830	383080	299772	300178	368317	-	-
mws0072	433.113	271.01	432.106	C21H20O10	[M+H]+	Apigenin-5-O-glucoside	Flavonoids	Flavones	28757-27-9	3	692284	756932	785035	831764	939281	951184	771476	540274	673392	572621	656572	635888	493058	613378	762830	555517	708449	617105	-	-
mws1333	341.109	113.022	342.116	C12H22O11	[M-H]-	Melibiose	Others	Saccharides	585-99-9	1	1.46151e+06	1.46385e+06	2.48465e+06	1.54781e+06	1.3707e+06	2.29082e+06	2.38587e+06	1.13265e+06	906894	2.05357e+06	2.09698e+06	2.4414e+06	1.44053e+06	1.4528e+06	2.78297e+06	1.28249e+06	1.05583e+06	1.34125e+06	C05402	ko00052,ko01100,ko02010
pma6216	447.129	297.1	446.121	C22H22O10	[M+H]+	Acacetin-6-C-glucoside	Flavonoids	Flavones	-	3	35454	27348.8	14333.8	15403.5	27228.7	26507	30117.5	35008	27481.8	25159.5	24034.7	18596.8	33461.5	15351.2	33244.5	36065.2	28899.5	29804	-	-
pma0214	479	317.1	478.111	C22H22O12	[M+H]+	6-C-Methylquercetin-3-O-glucoside	Flavonoids	Flavonols	-	3	9.78199e+06	1.48101e+07	18476712	1.76835e+07	1.96117e+07	2.35556e+07	1.66351e+07	1.02654e+07	1.42098e+07	1.07284e+07	1.12748e+07	1.34277e+07	8.54896e+06	1.60772e+07	1.78954e+07	1.14035e+07	1.37755e+07	1.4548e+07	-	-
MWS2984	153.052	136.026	152.045	C4H4N6O	[M+H]+	8-Azaguanine	Nucleotides and derivatives	Nucleotides and derivatives	134-58-7	3	123612	117167	125022	433534	315444	717784	533219	1.00877e+06	842830	129452	65688.4	31911.4	465822	506690	725823	362801	462418	440162	-	-
pmb3031	403.103	313.1	404.111	C20H20O9	[M-H]-	Tricin-4'-O-glycerol	Flavonoids	Flavones	-	3	120263	97805.4	126558	107591	132452	121639	100680	182828	178783	94259.7	105776	91224.2	86676.6	90355.7	98790.4	83531	103869	105081	-	-
Hmmn002544	355.104	193.05	356.111	C16H20O9	[M-H]-	Ferulic acid-4-O-glucoside	Phenolic acids	Phenolic acids	117405-51-3	1	226266	222793	244060	210644	238899	272313	257791	185053	255439	245244	256120	247414	209874	243723	247921	207645	191986	161702	-	-
Lmsp003252	641.171	317.066	640.164	C28H32O17	[M+H]+	Isorhamnetin-3-O-sophoroside	Flavonoids	Flavonols	-	3	170619	146441	174049	145839	146480	170146	67231.8	61347	71900.5	115613	83755.8	90416.2	51267.2	85810	93654.5	124631	123096	98898	-	-
Cwjp002681	919.233	287.056	918.243	C42H46O23	[M+H]+	Kaempferol-3-O-(2'''-p-Coumaroyl)sophoroside-7-O-Glucoside	Flavonoids	Flavonols	-	3	10741	8740	10848.2	16738.5	10952.8	15591.3	4307.75	6336.75	12828.2	2185	14330.8	8148.42	4369.75	12096	6541.5	12822.2	16402.8	14176.5	-	-
pmb2833	529.156	193.1	530.164	C23H30O14	[M-H]-	3-O-Feruloylquinic acid-O-glucoside*	Phenolic acids	Phenolic acids	-	1	254574	314701	314707	279783	399473	375687	404431	376657	446325	392696	420568	425997	559797	640137	670736	266803	341817	297054	-	-
pmb0808	353.1	179	352.079	C16H16O9	[M+H]+	Esculetin-6-O-quinic acid	Lignans and Coumarins	Coumarins	-	3	45868.5	56227.8	31929.8	38792.5	46867.5	49265.8	38243.2	40860.5	46020	33080.5	38921.5	25347.2	38338.2	34518.2	35166.2	30657.8	39441.5	36083.8	-	-
pme0137	187.072	125	188.08	C7H12N2O4	[M-H]-	N-Acetyl-L-Glutamine	Amino acids and derivatives	Amino acids and derivatives	2490-97-3	3	60511.8	35164	41475.8	49265	65755.1	59710.1	49426.5	100969	94143.9	80120.1	127222	100557	88057.3	76750.6	61738.9	53349.1	65896.8	67706.7	-	-
MWS1816	183.139	183.135	184.146	C11H20O2	[M-H]-	10-Undecenoic acid	Lipids	Free fatty acids	112-38-9	3	8847.1	8782.55	10520.2	10139.3	12442.7	11240	12073	13390.5	10168.7	13795.9	11168.5	12895.5	12167.4	11997.8	12486	9802.15	11617.6	12610.8	C13910	-
pmb2987	487.125	163	488.132	C24H24O11	[M-H]-	Acacetin-7-O-(6''-O-acetyl)glucoside	Flavonoids	Flavones	-	3	33041.8	46631.7	36042.8	35330	28749	27509.4	57466.4	50814	41979.7	52433.8	55433.8	55602.8	80977.2	74382.2	72569.3	33304.7	42066.8	41469.8	-	-
Lmyn012331	281.249	281.249	282.256	C18H34O2	[M-H]-	Petroselinic acid*	Lipids	Free fatty acids	593-39-5	3	7.39076e+06	7.04166e+06	5.6086e+06	3.92959e+06	4.04086e+06	4.12267e+06	5.38513e+06	8.27487e+06	4.28039e+06	4.34726e+06	4.47596e+06	3.4197e+06	6.13718e+06	4.27525e+06	6.62083e+06	4.90429e+06	3.93887e+06	4.97603e+06	C08363	-
Hmhn003067	325.093	119.05	326.1	C15H18O8	[M-H]-	Phenylpropionic acid-O-β-D-glucopyranoside	Phenolic acids	Phenolic acids	-	2	53043	30861.6	52987.6	96276.6	131562	93125.9	113233	28369.4	72416.4	67791	80571.7	69423.6	42670	51978.5	38516.7	50343	64378.7	55225.5	-	-
pmb3066	481.135	319.2	482.142	C22H26O12	[M-H]-	5-O-p-Coumaroylshikimic acid O-glucoside	Phenolic acids	Phenolic acids	-	2	130310	123568	130573	159669	133861	118638	131813	124379	119160	128866	105945	127262	123522	90845.4	136157	100153	87762.4	113093	-	-
mws0425	129.019	85	130.027	C5H6O4	[M-H]-	Citraconic acid	Organic acids	Organic acids	498-23-7	3	132265	175801	141361	109991	92730.9	107803	125042	111883	148602	135551	63620.7	41532.2	93402.2	95478.8	130899	105713	82429.4	91015.6	C02226	ko00290,ko00660,ko01100,ko01210
mws0704	140.012	78.9591	141.019	C2H8NO4P	[M-H]-	O-Phosphorylethanolamine	Alkaloids	Alkaloids	1071-23-4	3	34771.9	43084.7	39733	29403.7	29578.8	26337.7	43191.3	68189.1	55424.5	25110.5	24977.8	28693.8	16220.9	20968.5	27919.9	27351.3	34759	33916.3	C00346	ko00563,ko00564,ko00600,ko01100
Hmcp001919	683.179	521.12	682.174	C30H34O18	[M+H]+	Isorhamnetin-3-O-(6''-acetylglucosyl)(1→3)-glucoside	Flavonoids	Flavonols	-	2	22576.6	34492	12343.2	41207.5	19694.5	30610.2	19627	27867.4	19736.8	19187	25329	39319.5	22872.7	20844.8	22223.2	28460.8	22209	27103.5	-	-
pmb0764	144.048	113.2	143.041	C6H9NOS	[M+H]+	4-Methyl-5-thiazoleethanol	Others	Others	137-00-8	3	66827.2	120042	74703.8	123514	72502.5	55486.2	50368.2	70331.2	94191	67967.2	27015.8	14252	47359	60360.5	65805.2	61238.8	48647.2	61107	C04294	ko00730,ko01100,ko01240
pme0376	271.061	151	272.068	C15H12O5	[M-H]-	Naringenin (5,7,4'-Trihydroxyflavanone)	Flavonoids	Flavanones	480-41-1	1	9977.09	12980.6	10143	8370.9	8953.28	12815.9	11575.7	15329.1	11366.1	32551.2	27942.5	22069	26981.9	35737.4	32440.2	12705.6	16357	15317.4	C00509	ko00941,ko00943,ko01100,ko01110
mws0154	173.046	93	174.053	C7H10O5	[M-H]-	Shikimic acid	Organic acids	Organic acids	138-59-0	1	1.93198e+06	1.49187e+06	1.34961e+06	976940	832011	989284	1.80533e+06	1.59224e+06	1.93847e+06	1.62877e+06	1.60202e+06	1.43976e+06	1.23286e+06	1.32924e+06	1.42254e+06	1.32079e+06	1.68977e+06	1.62256e+06	C00493	ko00400,ko01100,ko01110,ko01230,ko01240
pmn001370	681.24	519.188	682.247	C32H42O16	[M-H]-	Pinoresinol-4,4'-O-di-O-glucoside	Lignans and Coumarins	Lignans	63902-38-5	2	38945.2	41072.2	34478	32728.2	43767.5	45386.2	27435	43626	47094.5	41697.5	34359.2	35079.2	43818	40104.8	48163	39402.2	48688.8	39228.2	-	-
Zmhp002409	611.159	491.117	610.153	C27H30O16	[M+H]+	Isoluteolin-6,8-di-C-glucoside	Flavonoids	Flavones	-	2	2270517	1.87439e+06	2.3389e+06	1.98587e+06	2.21318e+06	2.66718e+06	2.06175e+06	1.79628e+06	1.70574e+06	2.42807e+06	1.4642e+06	2.49269e+06	1.78575e+06	1.72618e+06	1.80332e+06	2.01294e+06	1.87517e+06	1.56094e+06	-	-
MWS4354	282.12	150.079	281.112	C11H15N5O4	[M+H]+	N6-methyladenosine	Nucleotides and derivatives	Nucleotides and derivatives	1867-73-8	2	29168.5	26157	23328	32897.2	27861	26308.8	132060	222781	216402	28763.8	25493.9	22533.4	150105	184260	173946	83483.2	81106	101823	-	-
Lmyp003837	741.224	313.072	740.216	C33H40O19	[M+H]+	Isovitexin-7-O-glucoside-2''-O-rhamnoside	Flavonoids	Flavones	-	2	1.50649e+07	1.69865e+07	2.18771e+07	1.75009e+07	1.96441e+07	1.48533e+07	1.68555e+07	1.3711e+07	1.75325e+07	1.428e+07	1.66714e+07	1.61514e+07	1.43728e+07	15412959	1.55514e+07	1.36262e+07	1.60363e+07	1.76297e+07	-	-
mws0213	151.061	71	152.069	C5H12O5	[M-H]-	Ribitol	Others	Saccharides	488-81-3	3	167930	139523	140445	66317.8	77316.8	104423	1.97514e+06	1.07007e+06	1.96272e+06	79112.5	77036	108063	858835	736700	790956	544174	440024	562324	C00474	ko00040,ko00740,ko01100
MWSHY0058	287.055	153.019	286.048	C15H10O6	[M+H]+	Luteolin (5,7,3',4'-Tetrahydroxyflavone)	Flavonoids	Flavones	491-70-3	1	51279.7	74260.9	61236.1	75789	73085.6	71115.2	64168.8	32655	39312.2	31860.4	39758	31444.1	29124.5	32554.3	37055.4	41369	48707.4	53541.3	C01514	ko00941,ko00944,ko01100,ko01110
mws1200	177	145	178.063	C10H10O3	[M-H]-	Trans-4-Hydroxycinnamic Acid Methyl Ester	Phenolic acids	Phenolic acids	19367-38-5	3	242349	207980	220814	203771	221870	250677	362211	323007	341141	338660	398402	332841	438799	452799	389364	379631	416795	487944	-	-
Lmbn005287	311.223	249.225	312.23	C18H32O4	[M-H]-	7S,8S-DiHODE; (9Z,12Z)-(7S,8S)-Dihydroxyoctadeca-9,12-dienoic acid	Lipids	Free fatty acids	143288-65-7	3	2714.05	3813.47	3836.11	5134.64	4670.05	4602.39	3659.1	4543.47	5058.28	3389.74	3635.86	3453.8	2700.53	2062.33	3122.14	2856.66	3650.06	3555.88	C07354	ko00591
Zmgp004369	343.155	325.185	342.147	C20H22O5	[M+H]+	7-(3,4-Dihydroxyphenyl)-1-(4-hydroxy-3-methoxyphenyl)-4-en-3-heptanone	Others	Ketone compounds	-	3	9567.42	6400.78	8782.33	11630.3	9575.11	10515	9050.78	14362.2	11132.7	10481.5	10618.1	10424.9	15869.9	14722	18501	10486.7	13310	11015.4	-	-
pmd0147	548.371	184.073	547.364	C28H54NO7P	[M+H]+	LysoPC 20:2	Lipids	LPC	-	3	51401.7	57591.9	58462.8	47277.8	61864.2	61658.4	87218.5	83256.1	86747.7	82976.6	82490.9	84023.3	59127.7	77837.8	61589.2	70056.1	63029.1	53926.7	-	-
pmb0790	494.187	332.5	493.18	C20H31NO13	[M+H]+	Pyridoxine-5'-O-diglucoside	Others	Vitamin	-	2	56758.8	34499	29618.7	33171.1	32334.5	50654.8	27854.3	27122.3	30576.9	45814	40752.8	41984.9	38248.9	42664.2	49366.8	33031.8	32012.5	25771.8	-	-
Ymjm000151	353.088	191.058	354.095	C16H18O9	[M-H]-	5-O-Caffeoylquinic acid*	Phenolic acids	Phenolic acids	-	1	1.04915e+06	642475	689514	876579	480583	693548	1.25274e+06	1.82516e+06	1.52427e+06	1.22899e+06	1.17494e+06	1.12058e+06	635845	793145	720233	634402	822544	762579	-	-
Xmyp005599	611.159	287.056	610.153	C27H30O16	[M+H]+	Kaempferol-3-O-galactoside-4'-O-glucoside	Flavonoids	Flavonols	-	2	203618	142933	113019	133826	162056	156438	128192	125634	131262	143146	125646	131833	133770	120336	167040	130818	119024	100624	-	-
Jmwn002494	325.092	119.05	326.1	C15H18O8	[M-H]-	(2E)-3-[4-(β-D-glucopyranoside)-phenylacrylic]-acid	Phenolic acids	Phenolic acids	-	1	25420.2	31295	39594.9	35666.4	37163.7	40567.3	41856.2	35052.4	43545.9	37805.5	49882.3	38036.2	38391.9	40880.6	47401.1	19839.6	25507	21544.8	-	-
MWSmce165	165.082	59.0159	166.084	C6H14O5	[M-H]-	L-Fucitol	Others	Saccharides	13074-06-1	2	224810	260945	200897	233661	320138	359071	321808	245778	425203	249039	263828	196136	297170	247652	234069	221142	287523	263033	-	-
pmp001284	331.284	313.273	330.277	C19H38O4	[M+H]+	Monopalmitin	Lipids	Glycerol ester	542-44-9	1	179190	156703	172440	166854	189834	182232	212144	145577	199575	166019	193050	192455	159787	175541	176463	135263	140843	109375	-	-
Lmsn003628	547.167	223.06	548.174	C23H32O15	[M-H]-	6'-O-Sinapoylsucrose	Phenolic acids	Phenolic acids	-	1	3808.5	4367.25	6000.5	6789.75	8497.49	5393	225180	129037	144916	26728.5	29340.2	27267.5	342461	380512	348769	80716.5	94790	105066	-	-
Lmgn001670	137.027	108.023	138.032	C7H6O3	[M-H]-	Salicylic acid	Phenolic acids	Phenolic acids	69-72-7	1	25339	27724.5	23131.2	32429.5	22907.5	13572.2	13061.5	26686.2	34326	31004.8	18504.8	16938.5	24726	16398.8	13829.2	20461	23758.5	26638.5	C00805	ko00360,ko01100,ko01110,ko04075
pmb0666	801.224	639.1	800.216	C38H40O19	[M+H]+	Isovitexin-7-O-(6''-sinapoyl)glucoside	Flavonoids	Flavones	-	2	2.52901e+06	2.55084e+06	2.03324e+06	2.17734e+06	2.21896e+06	2.26397e+06	2.48489e+06	2.44527e+06	2.40337e+06	2.61149e+06	2.03365e+06	3.10616e+06	2.46882e+06	2.42015e+06	2.20242e+06	2.48729e+06	2.04697e+06	1.9583e+06	-	-
HJN003	385.113	223.062	386.122	C17H22O10	[M-H]-	1-O-Sinapoyl-β-D-glucose	Phenolic acids	Phenolic acids	-	1	15280.8	12557	12270.2	14030.8	13639.5	15553.5	610840	483022	585721	42357	31909	31934.8	441515	409199	373610	143584	184530	178516	C01175	ko00940
pme1216	122.03	78	123.032	C6H5NO2	[M-H]-	2-Picolinic acid	Organic acids	Organic acids	98-98-6	3	55387.5	55033.1	62816.5	66280.6	53926.9	49391.5	121717	121807	154270	42226	36679.9	28486.1	73112.6	99183.6	84599.3	54042.9	68683.8	56465.7	C10164	ko00380,ko01100
Lmgp005868	639.171	301.07	638.164	C32H30O14	[M+H]+	Chrysoeriol-7-O-(6''-feruloyl)glucoside	Flavonoids	Flavones	-	2	168765	164988	173880	240301	253802	233826	275786	191519	231223	281314	322659	286975	167608	192883	167939	203641	188442	156551	-	-
pmb0374	136.062	118.9	135.054	C5H5N5	[M+H]+	2-Aminopurine	Nucleotides and derivatives	Nucleotides and derivatives	452-06-2	1	33740.1	24079.4	44239	49097.6	50591.1	32262	80337	110881	118244	60264.1	59009.7	53635.5	72143.6	119148	102480	64453.8	67324.9	52140.9	-	-
Lmmp003903	491.118	287.05	490.111	C23H22O12	[M+H]+	Kaempferol-3-O-(2''-O-acetyl)glucoside	Flavonoids	Flavonols	-	3	168402	157889	153818	135721	144131	160961	152090	64011	83640	114302	179617	116885	102975	109916	128703	102489	123779	96899.5	-	-
NK10264324	127.039	81.0334	126.032	C6H6O3	[M+H]+	Phloroglucinol; 1,3,5-Benzenetriol	Phenolic acids	Phenolic acids	108-73-6	2	143694	189462	144335	399468	209626	181992	162328	296672	429216	272908	93474.8	71489.1	237607	189206	227921	195700	174714	150046	C02183	-
pmb2976	755.204	447.2	756.211	C33H40O20	[M-H]-	Chrysoeriol-8-C-arabinoside-7-O-Sophoroside	Flavonoids	Flavones	-	3	919510	834283	842342	811819	829908	905611	693630	854954	699259	843802	964766	896777	937563	813302	920167	837212	842294	661474	-	-
Hmmp001541	298.113	136.06	297.1	C17H15NO4	[M+H]+	(E)-3-(3',5'-Dimethoxy-4'-hydroxy-benzylidene')-2-indolinone	Alkaloids	Plumerane	-	1	47423.4	73212.1	18324.3	9	9	9	122570	384133	278499	9	9	9	380488	454115	448987	181206	141071	151206	-	-
pma3649	132.1	86.1	131.058	C5H9NO3	[M+H]+	5-Aminolevulinic Acid	Alkaloids	Alkaloids	106-60-5	3	70782.7	74019.6	80464.1	218938	231676	208639	633652	581678	707526	118634	144378	122177	232463	177016	167817	262886	232120	201484	C00430	ko00260,ko00860,ko01100,ko01110,ko01240,ko02010
pmn001378	519.187	357.136	520.194	C26H32O11	[M-H]-	Pinoresinol-4-O-glucoside	Lignans and Coumarins	Lignans	41607-20-9	1	242643	258905	323579	328610	353311	277940	342506	301074	282208	252911	232530	279439	246868	252240	294841	205662	255994	265195	C17529	-
pme1286	385.129	250	384.122	C14H20N6O5S	[M+H]+	S-(5'-Adenosy)-L-homocysteine	Amino acids and derivatives	Amino acids and derivatives	979-92-0	1	245258	234835	272959	196508	202832	214622	256318	262900	353110	286581	233647	229312	272735	264389	309859	164775	211445	175792	C00021	ko00270,ko01100,ko01230,ko01240
Lmtn002997	493.099	331.046	494.106	C22H22O13	[M-H]-	Mearnsetin-3-O-glucoside	Flavonoids	Flavones	-	2	361732	314872	353440	335364	396782	394890	332328	393204	367584	385130	416528	342278	373420	396421	408791	282904	318657	368295	-	-
HX1374	359.134	197.081	358.142	C20H22O6	[M+H]+	Matairesinol	Lignans and Coumarins	Lignans	580-72-3	2	228805	187581	197370	196492	176225	161458	126905	163296	183730	168729	167421	163113	130699	136672	118247	137222	150955	115530	C10682	ko00998,ko01100,ko01110
Lmtn002565	329.11	167.03	330.095	C14H18O9	[M-H]-	1-O-Vanilloyl-D-Glucose	Phenolic acids	Phenolic acids	-	1	118792	159090	140514	137838	147366	161979	171959	87519	114692	100600	124307	134431	139846	142688	136148	127068	101278	130460	C20470	-
Lmfn000604	331.067	169.014	332.074	C13H16O10	[M-H]-	6-O-Galloyl-β-D-glucose*	Phenolic acids	Phenolic acids	13186-19-1	2	2.51302e+06	2.87897e+06	2.84373e+06	3.20095e+06	3.74792e+06	3.14932e+06	2.97783e+06	3.21582e+06	3.94667e+06	3.11589e+06	3.01917e+06	2.63959e+06	2.97132e+06	2.99039e+06	2.7756e+06	1.98684e+06	2.55861e+06	2.49523e+06	-	-
Lmhp010040	504.308	363.289	503.301	C25H46NO7P	[M+H]+	LysoPE 20:3	Lipids	LPE	-	3	1658.33	2326.44	2152.58	3414.86	3681.76	3120.47	4731.3	4189.01	3351.77	4214.52	4409.06	4491.19	5651.85	7203.51	4216.49	4668.9	4060.43	3575.67	-	-
pmb0662	787.208	463.1	786.201	C37H38O19	[M+H]+	Isoorientin-7-O-(6''-feruloyl)glucoside	Flavonoids	Flavones	-	3	4.48654e+06	4.10703e+06	3.52532e+06	3.32806e+06	3.08353e+06	3.422e+06	2.85921e+06	4.10798e+06	2.45652e+06	4.04514e+06	3.96892e+06	4.17438e+06	4.36732e+06	3.03575e+06	3.20117e+06	3.66084e+06	3.25042e+06	2.79503e+06	-	-
pme1261	206.139	76	205.131	C9H19NO4	[M+H]+	D-Panthenol	Others	Saccharides	81-13-0	3	118720	21028.2	108406	34972.2	41597	53567.2	42000.5	36644.5	61108.2	85035.8	121388	52759.8	28511.2	31063.5	28470.5	65723.5	50906.2	54924.5	C05944	ko00770
mws0866	259.022	96.9702	260.03	C6H13O9P	[M-H]-	D-Glucose 6-phosphate*	Others	Saccharides	56-73-5	1	2.9049e+06	3.0896e+06	3.40691e+06	5.35091e+06	4.67788e+06	4.43016e+06	7.30435e+06	6.43966e+06	6.64745e+06	6.4267e+06	5.7413e+06	4.9006e+06	7.37407e+06	7.22917e+06	6.579e+06	3.85849e+06	4.69885e+06	5.04015e+06	C00092	ko00500,ko00524,ko00562,ko00998,ko01100,ko01110
Lmsp011053	331.118	197.056	330.11	C18H18O6	[M+H]+	7-Hydroxy-2',5,8-Trimethoxyflavanone	Flavonoids	Flavanones	-	3	9	9	9	9	9	9	9	9	9	9	9	9	160250	213096	222184	39374.7	32363.6	30701.2	-	-
Lmqn000432	333.058	333.056	334.067	C9H19O11P	[M-H]-	1-(sn-Glycero-3-phospho)-1D-myo-inositol	Others	Saccharides	-	2	293000	303668	309046	257552	275039	259615	421632	452357	446012	260698	229307	213778	322926	350886	294423	246985	324546	287810	-	-
NK10246260	162.055	116.049	161.048	C9H7NO2	[M+H]+	2,4-Dihydroxyquinoline	Alkaloids	Quinoline alkaloids	86-95-3	3	35279.2	62564.5	36632.2	60997.5	59967.8	75579	68747	103282	94512	59253	57686.5	76058	99810	82714	75811	75778.5	59891.5	60952.5	C16716	-
Lmhp001732	263.13	70.066	262.132	C14H18N2O3	[M+H]+	L-Prolyl-L-Phenylalanine	Amino acids and derivatives	Amino acids and derivatives	13589-02-1	2	49386.7	56050.2	64440	47178.8	53472.8	62794.2	75426.2	107664	99025.8	37462.2	26158.2	48585	132212	123627	142552	60431.8	63370.8	77441.5	-	-
Lmtn002233	327.11	165.05	328.116	C15H20O8	[M-H]-	Androsin	Phenolic acids	Phenolic acids	531-28-2	1	605736	612527	620699	734187	719038	777457	3.49742e+06	3.2957e+06	3.48268e+06	716848	814825	805029	3.09177e+06	3.4847e+06	3.20419e+06	1.25583e+06	1.4021e+06	1.64092e+06	-	-
pmb3032	561.125	329.1	562.132	C26H26O14	[M-H]-	Tricin-7-O-(2''-Malonyl)rhamnoside	Flavonoids	Flavones	-	3	118141	110084	111176	96823.9	109863	113659	99679.9	105045	105130	182216	154648	157493	153231	172130	179011	98323.2	119672	128949	-	-
pme0253	174.113	86	173.105	C8H15NO3	[M+H]+	N-Acetyl-L-leucine	Amino acids and derivatives	Amino acids and derivatives	1188-21-2	3	52866.8	84693.5	77709.5	140442	117189	159178	132152	155865	155172	303348	373646	287038	135089	159059	129692	131447	166020	133092	C02710	-
Lmmp003091	611.16	303.05	610.153	C27H30O16	[M+H]+	Quercetin-3-O-(4''-O-glucosyl)rhamnoside	Flavonoids	Flavonols	59262-54-3	3	525416	545110	606349	847081	827174	740298	784380	456002	554738	692489	772898	548227	371828	598832	501008	496484	653238	581694	C17563	-
pme1816	353.088	191	354.095	C16H18O9	[M-H]-	Neochlorogenic acid (5-O-Caffeoylquinic acid)	Phenolic acids	Phenolic acids	906-33-2	1	1.06569e+06	659903	637695	881420	482990	562391	1.19853e+06	1.78308e+06	1.27544e+06	1.07746e+06	1.04763e+06	1.1471e+06	603645	685891	693767	585447	732064	761393	C17147	-
MWSCX017	165.053	119.051	164.047	C9H8O3	[M+H]+	4-hydroxyphenyl acrylaldehyde	Others	Aldehyde compounds	-	3	70143	83141.5	72589.5	78418.2	82039.5	92421.5	89524.2	154128	117706	115722	101810	72119	117883	147910	140818	91772.2	107735	120874	-	-
pme1119	269.088	137	268.081	C10H12N4O5	[M+H]+	Inosine	Nucleotides and derivatives	Nucleotides and derivatives	58-63-9	3	65585.9	39440	40310	13930.1	10095.2	15508.2	42787.7	31340.8	34258.5	50280.6	45318.5	36087.8	50094.3	27138.6	40551.8	36526.4	46426.9	37360.1	C00294	ko00230,ko01100,ko02010
Lmbn001467	158.082	116.072	159.089	C7H13NO3	[M-H]-	5-Acetamidopentanoic Acid	Organic acids	Organic acids	1072-10-2	3	185268	200421	210514	229350	248034	235116	224226	218454	255323	148924	164694	177546	177382	163904	177155	141337	161032	185958	C03087	ko00310,ko01100
Rfmb056	591.208	387.144	592.216	C29H36O13	[M-H]-	Medioresinol-4'-O-(6'''-acetyl)glucoside	Lignans and Coumarins	Lignans	-	3	9392.01	11398.5	9200.98	8915.24	13752	11639.1	11115.3	8229.99	8659.26	13120.9	12597	11052.7	9604.08	11469.6	10330.7	9980.54	8006.33	10476.7	-	-
pmb0197	298.1	166.3	297.107	C11H15N5O5	[M+H]+	N7-Methylguanosine	Nucleotides and derivatives	Nucleotides and derivatives	20244-86-4	3	14563.5	17286.9	18092	18958.5	16395	18353.6	43686.2	62981.2	42084	16805.4	25459.6	15868.2	92574.8	87945.7	112733	31594.8	25474.6	33403	C20674	-
pme3961	252.109	136	251.102	C10H13N5O3	[M+H]+	2'-Deoxyadenosine	Nucleotides and derivatives	Nucleotides and derivatives	958-09-8	1	116341	128186	114247	135080	99872.2	83012.5	200251	358625	313275	116100	48436.3	35054.6	217557	283607	296542	165820	176600	134323	C00559	ko00230,ko01100,ko02010
Zmyn000247	147.03	57.0346	148.037	C5H8O5	[M-H]-	2-Hydroxyglutaric Acid*	Organic acids	Organic acids	13095-48-2	3	131372	75239.4	157156	71465.6	47291.8	81136.6	73514.3	84951	100417	104912	97941.8	91365.4	135235	119331	116130	81214.2	86679.5	105266	C03196	ko00310,ko01100
Lmyp004081	579.171	313.073	578.164	C27H30O14	[M+H]+	Isovitexin-2''-O-rhamnoside	Flavonoids	Flavones	-	2	957243	1.20169e+06	944062	918193	946624	877945	1057969	800361	788627	920570	747686	930360	847712	664225	697364	769454	635791	591854	-	-
Lmmp004504	287.056	153.019	286.047	C15H10O6	[M+H]+	2'-Hydroxygenistein	Flavonoids	Isoflavones	1156-78-1	1	61819.7	68247.4	68887.9	77234.7	71683	92241.5	69967	21492.2	39170.2	48606.8	42253.8	44348.2	34907.8	39378.3	37474	59147.4	54270.1	44740.6	C12134	ko00943
pme2960	273.076	153	272.068	C15H12O5	[M+H]+	Naringenin chalcone; 2',4,4',6'-Tetrahydroxychalcone	Flavonoids	Chalcones	73692-50-9	3	6351.45	6059.83	8464.16	9630.47	8045.36	5647.35	7671.19	19290.6	10866.6	35397.8	25535.7	18430.1	22778.3	30164.9	31234.5	8826.07	11653.9	10797.7	C06561	ko00941,ko01100,ko01110
pme2125	503.162	179	504.169	C18H32O16	[M-H]-	Raffinose	Others	Saccharides	512-69-6	3	11072.4	13383.4	17814.8	30447.9	22064	21380.1	17666.1	6944.03	11904.3	24683.4	29998.2	23386.6	13668.1	11539.9	14233.1	11637.5	13785.4	10487.3	C00492	ko00052,ko01100,ko02010
pmb2786	293.212	235.172	294.219	C18H30O3	[M-H]-	9-Hydroxy-10,12,15-octadecatrienoic acid	Lipids	Free fatty acids	89886-42-0	3	1800.62	2648.36	2997.7	2699.82	2105.38	1426.82	7029.2	18843.9	7779.83	2845.24	1201.36	1550.64	7372.6	7315.04	7520.93	3283.5	4351.51	3798.65	C16326	ko00592
mws0983	326.305	62.065	325.298	C20H39NO2	[M+H]+	N-Oleoylethanolamine	Alkaloids	Alkaloids	111-58-0	1	11949.6	10445.5	12401.8	11330.5	7138.06	12598.9	9275.39	13605.4	9929.36	8559.08	9035.24	8322.75	9033.64	9381.32	7484.14	10640.3	13618	10913.8	C20792	-
mws1491	279.233	279.233	280.24	C18H32O2	[M-H]-	Linoleic acid	Lipids	Free fatty acids	60-33-3	1	2.17208e+07	1.88903e+07	2.03415e+07	1.09464e+07	1.44007e+07	1.65397e+07	1.81191e+07	1.82672e+07	1.3731e+07	1.47308e+07	1.55846e+07	1.45762e+07	2.30081e+07	2.06682e+07	1.85661e+07	1.92071e+07	1.449e+07	1.76746e+07	C01595	ko00591,ko01040,ko01100
MWSmce355	211.062	181.014	212.069	C10H12O5	[M-H]-	Methyl Syringate	Phenolic acids	Phenolic acids	884-35-5	3	16060.9	12627.5	15799.8	12632.9	13163.4	10087	11617.8	19944.6	20871.8	9390.41	13874	13412.2	24342.2	22019.2	16539.5	12737.3	16817.2	14295.7	-	-
Lmsp004166	611.161	303.052	610.153	C27H30O16	[M+H]+	Quercetin-3-O-glucoside-7-O-rhamnoside*	Flavonoids	Flavonols	-	3	511127	620992	601403	747732	845723	805493	781997	424576	643200	715404	785792	553521	464387	601384	645842	454649	561140	602098	-	-
mws1002	345.062	330	346.069	C17H14O8	[M-H]-	Syringetin	Flavonoids	Flavonols	4423-37-4	1	172006	188479	179654	220502	207111	193864	137307	168047	200148	203543	146071	95849.8	19889	30128.1	70277.9	120009	151726	157555	C11620	ko00944
Lmcn009122	253.217	235.209	254.225	C16H30O2	[M-H]-	(7Z)-Hexadecenoic acid*	Lipids	Free fatty acids	2416-19-5	3	5644.87	10475.5	10711.2	10267.8	8843.77	9728.59	9876.38	9465.06	9285.36	14930	11202.3	8876.07	14398	10961.1	10696.9	8708.17	10147.7	11575.9	-	-
HJAP010	551.139	497.1	550.132	C25H26O14	[M+H]+	Luteolin-6,8-di-C-arabinoside	Flavonoids	Flavones	-	3	7885	28124.2	26281.2	31384.2	29403.5	16043.6	20991.5	22029.8	16856.2	19869	45022.8	14125	20196.5	14673.8	24350.8	23769.2	17976.2	20214	-	-
ML10176345	171.03	109.029	172.037	C7H8O5	[M-H]-	3-Dehydroshikimic acid	Organic acids	Organic acids	2922-42-1	3	342556	313005	339479	167468	214643	251437	603656	848994	899573	363414	313964	346930	480539	470504	419258	338146	436680	437893	C02637	ko00400,ko01100,ko01110,ko01230,ko01240
Lmmp003817	535.108	287.055	534.101	C24H22O14	[M+H]+	Kaempferol-3-O-(6''-malonyl)glucoside*	Flavonoids	Flavonols	-	1	147599	158988	160645	152234	182660	171902	134026	67595	86237.5	118739	123288	131015	87297.5	86715.2	94039.2	95431.8	111452	126986	-	-
HJAP120	625.166	317.066	624.168	C28H32O16	[M+H]+	Rhamnetin-3-O-Rutinoside*	Flavonoids	Flavonols	-	3	496050	572189	512085	474726	491890	582679	471015	413426	431850	462989	505304	466372	415853	377545	529595	452352	450275	572090	-	-
MWSHY0061	595.164	287.055	594.159	C27H30O15	[M+H]+	Kaempferol-3-O-neohesperidoside*	Flavonoids	Flavonols	32602-81-6	3	1.92233e+06	2.02846e+06	2.50391e+06	2.26085e+06	2.88747e+06	2.43408e+06	2.21057e+06	895118	1392713	1618582	2.28977e+06	1.86741e+06	1485800	1.6646e+06	1.62616e+06	1505165	1.96645e+06	1616142	-	-
Zmgn001448	175.061	115.04	176.069	C7H12O5	[M-H]-	2-Propylmalic Acid*	Organic acids	Organic acids	-	2	1.46903e+06	364868	302223	568011	813408	1.12434e+06	244207	417917	441221	576341	623456	575038	377562	445837	393486	380788	428903	504248	C05994	ko00620
Zmyn000453	191.02	111.009	192.027	C6H8O7	[M-H]-	Isocitric Acid	Organic acids	Organic acids	320-77-4	1	4.58372e+06	4.94307e+06	4.93848e+06	4.16623e+06	4.99706e+06	5.35942e+06	6.69313e+06	4.76371e+06	6.02724e+06	5.78219e+06	6.83206e+06	8.14763e+06	6.4242e+06	7.6959e+06	6.75638e+06	4.41105e+06	5.73924e+06	5.70231e+06	C00311	ko00020,ko00630,ko01100,ko01110,ko01200,ko01210,ko01230,ko01240
pme1210	150.058	61	149.051	C5H11NO2S	[M+H]+	L-Methionine	Amino acids and derivatives	Amino acids and derivatives	63-68-3	1	4.98398e+06	4.08807e+06	5.31507e+06	2.17448e+06	1.75497e+06	1.7501e+06	1.87789e+06	2.85085e+06	2.03811e+06	2.71479e+06	2.40277e+06	2.47766e+06	1.5648e+06	1.43646e+06	1.57926e+06	1.93503e+06	2.58444e+06	2.30229e+06	C00073	ko00270,ko00966,ko00970,ko01100,ko01110,ko01210,ko01230,ko01240
MWS5235	299.261	253.254	300.266	C18H36O3	[M-H]-	12-Hydroxyoctadecanoic acid	Lipids	Free fatty acids	106-14-9	3	5298.93	6578.63	13808.5	9153.42	6551.37	9153.66	7231.25	8247.43	9619.71	7094.14	12486.5	11398.8	4974.1	6601.5	3699.38	7229.25	6294.65	8393.24	-	-
Zmhn004909	477.058	169.015	478.075	C21H18O13	[M-H]-	3,4-Digalloylshikimic acid	Phenolic acids	Phenolic acids	-	3	31365.8	6232	10707.8	2491.5	7539.25	3736	33424.2	12615.5	24925.3	15699	3258.5	28893.8	10084.5	13185.8	5611.25	8757.75	7315.5	9794.75	-	-
pmb0464	458.1	116.3	457.143	C16H27NO14	[M+H]+	L-Aspartic acid-O-diglucoside	Amino acids and derivatives	Amino acids and derivatives	-	3	2.10756e+06	2.28038e+06	1.65416e+06	4.04091e+06	2.79925e+06	3.13393e+06	2.87223e+06	3.27618e+06	2.63501e+06	3.21562e+06	4.45374e+06	3.58474e+06	3.65511e+06	2.51313e+06	3.04744e+06	2.63691e+06	3.13914e+06	3.53383e+06	-	-
Hmfn000531	175.025	87.0088	176.032	C6H8O6	[M-H]-	L-Ascorbic acid (Vitamin C)	Others	Vitamin	50-81-7	1	2.50925e+07	3.49261e+07	2.69218e+07	2.33049e+07	2.75065e+07	2.58091e+07	1.63856e+07	3.62795e+06	1.94918e+06	9.74749e+06	9.03608e+06	1.79875e+07	21225	39302.8	34137.3	3.00532e+06	3.94619e+06	3.8765e+06	C00072	ko00053,ko00480,ko01100,ko01110,ko01240
Lmwp003888	773.214	287.055	772.206	C33H40O21	[M+H]+	Kaempferol-3-O-sophoroside-7-O-glucoside	Flavonoids	Flavonols	-	3	58009.5	39384	69123.2	56059.5	55083.8	31307	68040.5	64159.8	53117	40362	64857.5	68802.8	34683	52958	57797	43860.8	58464	49609	-	-
Lmhp008718	506.324	184.073	505.317	C25H48NO7P	[M+H]+	LysoPC 17:2	Lipids	LPC	-	2	24038.7	28667.2	23560.3	31149.6	35245.7	35033.4	50338.5	48333.9	63754.9	43780	57397.8	55869.5	48447.3	44642.3	39940.9	36354.8	35467.1	27601.9	-	-
MWSslk154	277.129	115.041	276.121	C12H20O7	[M+H]+	Triethyl citrate	Organic acids	Organic acids	77-93-0	3	18673.1	16749.1	10570.4	18575.5	14202.1	18951.3	12061.1	13953.2	17343.9	22531	21913.4	13852.6	18719.9	14308.3	9537.17	12780.9	15732.7	17108.4	-	-
pmf0297	297.324	183.1	298.324	C20H42O	[M-H]-	1-Eicosanol	Lipids	Free fatty acids	629-96-9	3	20055.5	23668.2	16702.8	19953.9	17549.4	23251.4	24443.3	29238.9	26247.3	21585.4	25561.1	21723.4	26737.8	29020	42770	18117	22247.2	24269.6	-	-
Hmgn004139	373.131	329.048	374.136	C20H22O7	[M-H]-	Isohydroxymatairesinol	Lignans and Coumarins	Lignans	-	3	102832	113712	125527	122670	133067	153675	141226	128277	133715	125889	149827	138331	113803	111354	101772	79249	101302	104819	-	-
Hmyn007168	483.272	255.232	484.278	C22H45O9P	[M-H]-	LysoPG 16:0	Lipids	Glycerol ester	-	2	15995.6	10239.2	15118.2	15821.4	17971.2	14346.7	13831.1	13321.3	14878	15713.3	18016.7	18858	17401.9	15763.1	19770.8	16622.1	16050.5	12562.5	-	-
pme0170	217.13	158	216.122	C8H16N4O3	[M+H]+	N-Acetyl-L-Arginine	Amino acids and derivatives	Amino acids and derivatives	155-84-0	2	1.16398e+06	1.02006e+06	1.12429e+06	1.08055e+06	644663	1.12236e+06	825404	812580	745489	726761	1.12385e+06	724854	834490	653869	949916	630679	827042	819158	-	-
Lmqn000780	606.076	384.985	607.082	C17H27N3O17P2	[M-H]-	Uridine 5'-diphospho-N-acetylglucosamine	Nucleotides and derivatives	Nucleotides and derivatives	528-04-1	1	16591.5	17766.5	20997.9	17816.8	16193.4	20432.4	269288	195443	301167	16130.2	14910.2	13016.3	118866	98348.4	78060.8	52265.5	70458.3	61979.8	C00043	ko00520,ko00524,ko01100
Lmbn001609	145.051	83.0503	146.058	C6H10O4	[M-H]-	2-Acetyl-2-Hydroxybutanoic Acid	Organic acids	Organic acids	-	3	15223.6	12198.4	12179.9	5779.45	4494.22	12531.6	31841.1	62761.7	68874.3	5149.58	3539.96	2481.99	53257.2	46912.2	50093.2	19926.6	22179.9	26590.8	C06006	ko00290,ko01100,ko01110,ko01210,ko01230
Hmmp008597	271.097	147.03	270.089	C16H14O4	[M+H]+	4,4'-Dihydroxy-2'-methoxychalcone (3-Deoxysappanchalcone)	Flavonoids	Chalcones	112408-67-0	3	13343.5	13444.6	13017.7	18975.2	16171.6	16946.7	14819.7	10722.9	9732.71	15166.2	8276.74	13815.2	3001.55	5312.5	7611.16	10012	13423.6	12613.6	C15531	-
Zmyn003693	267.067	252.044	268.074	C16H12O4	[M-H]-	6-Hydroxy-2'-methoxyflavone	Flavonoids	Flavones	61546-59-6	3	7624.15	7556.01	6442.9	7196.22	7086.32	6209.23	3662.87	5852.42	7055.67	6762.36	5252.19	5547.25	5413.39	5464.48	5459.1	4685.2	6304.42	5839.36	C15203	-
pmb0739	659.197	331.081	658.19	C32H34O15	[M+H]+	Tricin-4'-O-(syringyl alcohol)ether-7-O-glucoside	Flavonoids	Flavones	-	1	282741	265551	251540	242337	280146	272672	201947	446138	350493	229191	242004	322109	245731	283919	246344	316747	234866	289783	-	-
pmb2826	147.03	87.0081	148.037	C5H8O5	[M-H]-	L-Citramalic acid	Organic acids	Organic acids	6236-09-5	3	349470	244632	226094	75872	85857.6	86182	125740	90400	106581	108432	79197.8	137542	151843	187475	191294	92327.7	115981	124131	C02614	ko00660,ko01100
mws5038	341.109	89.0249	342.116	C12H22O11	[M-H]-	Isomaltulose	Others	Saccharides	13718-94-0	1	4.31625e+06	2.59454e+06	5.40175e+06	3.3584e+06	3.22388e+06	3.8162e+06	5.93495e+06	2993567	2.09885e+06	3.71758e+06	3.63166e+06	3.87794e+06	3.8054e+06	3.80556e+06	4.26113e+06	2.82423e+06	2.25326e+06	2.15893e+06	C01742	-
pmb2936	591.172	367.2	592.179	C28H32O14	[M-H]-	Disinapoyl glucoside	Phenolic acids	Phenolic acids	-	2	9	9	9	1605.47	1065.57	1195.47	71657.6	46421.9	54776	1469.11	1736.81	932.24	40933.5	42427.9	44243.7	14571.3	19665.7	16913.3	-	-
mws4085	223.061	193	224.069	C11H12O5	[M-H]-	Sinapic acid	Phenolic acids	Phenolic acids	530-59-6	1	78651.8	106587	70063.5	123936	83565	75836.8	216580	252026	327088	140037	67455	35990.2	172418	176944	223155	107143	119845	143556	C00482	ko00940,ko01100,ko01110
Hmmp002240	963.27	801.225	962.262	C40H50O27	[M+H]+	Isorhamnetin-3-O-rutinoside-7-O-(2''-O-glucosyl)glucuronate	Flavonoids	Flavonols	-	2	88612.2	88301.2	98356.2	97063.2	110360	128673	224382	157511	202644	100714	162356	101785	163740	205811	194120	113205	144000	151831	-	-
mws0017	146.165	72.2	145.158	C7H19N3	[M+H]+	Spermidine	Alkaloids	Alkaloids	124-20-9	3	48681.5	64162.6	86972.8	81489.5	95912.3	79841.9	81116.2	97940.4	81871.4	87341	65892	86712.3	59773.8	84472.2	76328.2	63841.3	85643.2	81251.5	C00315	ko00330,ko00410,ko00480,ko00940,ko01100,ko02010
Hmlp002975	639.147	493.098	638.139	C28H30O17	[M+H]+	Isorhamnetin-3-O-glucuronide-7-O-rhamnoside	Flavonoids	Flavonols	-	2	2.70427e+07	3.05461e+07	2.82755e+07	2.91281e+07	2.75967e+07	3.02643e+07	2.64912e+07	2.26205e+07	2.34967e+07	2.84375e+07	2.60219e+07	2.8681e+07	2.44107e+07	2.51092e+07	2.60719e+07	2.92534e+07	2.46495e+07	2.17539e+07	-	-
MA10039492	173.009	71.0341	174.016	C6H6O6	[M-H]-	Dehydroascorbic acid	Others	Vitamin	490-83-5	1	4.71469e+06	5.08669e+06	5.43501e+06	5.85792e+06	5.63388e+06	5.83233e+06	8.41847e+06	6.83055e+06	8.10957e+06	3.97666e+06	4.22002e+06	4.03191e+06	2.079e+06	3.24233e+06	4033365	4.71312e+06	6.21542e+06	6.17241e+06	C05422	ko00053,ko00480,ko01100
HJAP024	611.159	593.153	610.154	C27H30O16	[M+H]+	Kaempferol-6,8-di-C-glucoside	Flavonoids	Flavonols	-	2	373487	355818	476867	414541	528388	510742	344654	323142	325673	412082	399608	377362	336327	374459	394474	310556	418091	351860	-	-
pmb0475	671.182	509	670.174	C29H34O18	[M+H]+	Gallic acid-4-O-(6'''-feruloyl)sophoroside	Phenolic acids	Phenolic acids	-	2	729081	879638	795813	849452	829354	854466	660308	1.10508e+06	1.16497e+06	1.00033e+06	1161490	787093	782611	879316	942031	621628	834734	793182	-	-
mws0147	117.056	59	118.063	C5H10O3	[M-H]-	β-Hydroxyisovaleric acid	Organic acids	Organic acids	625-08-1	3	299836	310677	346421	286500	236064	297068	331129	326785	309384	287639	270623	283084	309915	301864	283405	168211	162230	212215	C20827	ko00280,ko01100
Zmyn004449	309.208	171.103	310.214	C18H30O4	[M-H]-	9-Hydroxy-12-oxo-10(E),15(Z)-octadecadienoic acid	Lipids	Free fatty acids	-	3	5281.91	6872.42	3574.82	6137.77	6647.43	7794.82	12206.7	11430.5	11642.4	6697.41	8609.02	5916.19	6392.4	8268.46	13318.4	6456.26	8601.19	8430.52	C21923	ko00592,ko01110
MWS3270	166.019	79.9572	167.022	C7H5NO4	[M-H]-	Quinolinic Acid	Alkaloids	Pyridine alkaloids	89-00-9	3	13319.5	17284.5	10113.5	20719.2	13256.5	9826.75	15956.5	19011.8	15108.2	13247.2	11640.5	8493.75	11161.2	15654.8	11182.2	11004.5	14095.8	14822.8	C03722	ko00380,ko00410,ko00760,ko01100,ko01240
Zmhp003186	771.213	147.045	770.205	C37H38O18	[M+H]+	Isovitexin-2''-O-(6'''-feruloyl)glucoside	Flavonoids	Flavones	-	1	1.38282e+07	1.25917e+07	9.92117e+06	1.01153e+07	1.1429e+07	1.47875e+07	1.22066e+07	1.07268e+07	9.63121e+06	1.27531e+07	1.14114e+07	1.47737e+07	1.04712e+07	1.15393e+07	1.04424e+07	1.23921e+07	9.79073e+06	9.45031e+06	-	-
Lmmn003398	489.107	285.04	490.111	C23H22O12	[M-H]-	Kaempferol-3-O-(6''-O-acetyl)glucoside	Flavonoids	Flavonols	-	2	64576.6	71722.6	98550	93959.3	76234.3	98925.6	99362.3	45000.7	70983.9	67138	95077.3	66899.2	55570.5	67857.7	90176.2	72747.7	86111	63591.1	-	-
Zmhn001883	329.088	209.042	330.095	C14H18O9	[M-H]-	Vanillic acid-4-O-glucoside	Phenolic acids	Phenolic acids	32142-31-7	1	59814.6	74933.4	74455.5	64704.9	72785.9	56591.2	68565.8	74552.7	83355.6	69560.6	64241.9	68091.8	58782.4	55057.8	82284.4	49089.5	66058.4	54280.8	-	-
pme0264	243.098	127	242.09	C10H14N2O5	[M+H]+	Thymidine	Nucleotides and derivatives	Nucleotides and derivatives	50-89-5	3	9	9	9	9	9	9	57224.1	83758.1	79899.6	9	9	9	70999.5	65107.6	78862.8	43577.2	44919.6	33462	C00214	ko00240,ko01100
pmb0680	741.202	147.3	740.195	C36H36O17	[M+H]+	Vitexin-7-O-(6''-p-coumaroyl)glucoside	Flavonoids	Flavones	-	2	2.3761e+07	2.44973e+07	3.00132e+07	2.68521e+07	3.16221e+07	2.88139e+07	2.54542e+07	2.12777e+07	2.9075e+07	1.89537e+07	2.5562e+07	2.14327e+07	2.06404e+07	2.49142e+07	2.63793e+07	2.00849e+07	2.60834e+07	2.70107e+07	-	-
Lmhp009802	504.308	363.289	503.301	C25H46NO7P	[M+H]+	LysoPE 20:3(2n isomer)	Lipids	LPE	-	3	1667.63	2285.91	2691.91	4089.51	5290.58	3491.09	5442.57	6112.16	5404.26	4089.47	3756.89	5978.16	3720.05	7787.72	7249.11	3578.93	4416.02	4890.46	-	-
Lmhp009464	466.293	325.274	465.286	C22H44NO7P	[M+H]+	LysoPE 17:1(2n isomer)	Lipids	LPE	-	3	6047.17	5262.57	5096.51	6086.73	5554.09	8847.6	8119.78	8888.75	9509.08	8947.38	8068.27	11446.1	6962.5	6620.33	7009.07	9414.39	8031.74	6907.94	-	-
pme0243	131.035	87.045	132.042	C5H8O4	[M-H]-	Glutaric acid*	Organic acids	Organic acids	110-94-1	3	117370	125499	124477	137156	132210	130352	199407	255751	259159	120663	120138	109657	116991	123844	111750	96472.4	120041	131719	C00489	ko00071,ko00310,ko01100
mws0248	243.062	110	244.07	C9H12N2O6	[M-H]-	Uridine	Nucleotides and derivatives	Nucleotides and derivatives	58-96-8	1	10501.8	12398.4	7760.06	17166	25270.7	19291.3	70176.5	209008	144322	23784.2	12131.4	13041.7	127546	96643.9	93907.6	45569.6	62265.1	53434.6	C00299	ko00240,ko01100,ko02010
pmb0325	322.212	177.055	321.205	C17H27N3O3	[M+H]+	Feruloylspermidine	Alkaloids	Phenolamine	-	3	464722	1063545	516655	610978	782832	900902	842290	774414	1.02036e+06	400568	328184	695771	1265680	1.52951e+06	1.58711e+06	646888	858177	681760	-	-
mws0037	267.066	252	268.074	C16H12O4	[M-H]-	Formononetin (7-Hydroxy-4'-methoxyisoflavone)	Flavonoids	Isoflavones	485-72-3	3	8861.87	6430.76	6308.38	6133.39	7700.06	6089.56	4794.99	4761.1	4731.56	5596.67	5455.59	7141.05	5440.53	5449.87	5322.39	3991.19	5447.91	5025.35	C00858	ko00943,ko01100,ko01110
Zmyn000108	209.031	85.0294	210.038	C6H10O8	[M-H]-	D-Saccharic acid	Others	Saccharides	87-73-0	1	175806	184936	202425	207091	214513	238527	246932	154236	208132	188371	184249	188632	163691	217781	165090	115114	123225	153639	C00818	ko00053,ko01100
HJAP023	773.216	611.168	772.207	C33H40O21	[M+H]+	Kaempferol-6,8-di-C-glucoside-7-O-glucoside	Flavonoids	Flavonols	-	2	418302	405248	384938	342138	517623	418616	327352	258597	295199	417568	379054	334390	375572	453540	419724	362249	306226	265718	-	-
Lmyp003025	206.081	146.06	205.074	C11H11NO3	[M+H]+	Coixlactam	Alkaloids	Quinoline alkaloids	-	3	118198	141215	104947	117946	135328	166712	96964.8	181516	170069	258403	174012	209974	328394	285208	231766	174715	131716	138250	-	-
Hmgn001653	137.024	93.0354	138.032	C7H6O3	[M-H]-	Protocatechualdehyde	Phenolic acids	Phenolic acids	139-85-5	1	198387	164176	163420	188696	145631	178212	727540	761110	1.14723e+06	181364	146013	144030	354883	350546	299410	250345	304541	343841	C16700	ko00950
Zmcn003256	917.238	755.19	918.243	C42H46O23	[M-H]-	kaempferol-3-p-coumaroyldiglucoside-7-glucoside	Flavonoids	Flavonols	-	2	38388.5	24833	39298.1	29196.1	52338.3	46533.3	23370.4	19493.3	20378.6	48218.4	51122.3	41645.9	27634.9	31456.5	28359.8	32735.9	26203.3	35937.4	-	-
MWS1844	203.143	129.069	202.136	C14H18O	[M+H]+	2-Pentyl-3-phenyl-2-propenal	Others	Aldehyde compounds	122-40-7	3	1738.85	2428.27	2960.26	2620.53	1495.2	2227.98	1672.82	3035.08	1806.72	2031.4	2984.76	2256.19	1461.18	2267.58	3551.85	1993.91	1834.07	1455.5	C12288	-
pma1751	286.092	124	285.085	C12H15NO7	[M+H]+	N-(beta-D-Glucosyl)nicotinate	Others	Vitamin	-	3	54740.8	52592.2	73994.7	41447.7	40561.5	45837.3	54093	81883.2	48741.9	49231.6	63340	50596.3	63070.3	72269.6	66412.8	42811.2	32086.3	34065.7	-	-
pme2287	423.03	302	425.044	C12H19N4O7P2S+	[M-2H]-	Thiamine pyrophosphate	Others	Vitamin	136-08-3	3	32195	29121	45105.9	36860.6	45218.2	32708.4	28639.4	30661.2	58840.3	32377.2	28133	32939.8	28712.5	30361.4	36785.9	28047.3	38504.5	35014	C00068	ko00010,ko00020,ko00280,ko00620,ko00640,ko00730,ko01100,ko01240
MWS20150	449.108	287.07	448.101	C21H20O11	[M+H]+	Luteolin-7-O-glucoside (Cynaroside)	Flavonoids	Flavones	5373-11-5	1	1.05014e+06	1.0389e+06	802364	641097	659908	742156	677683	611990	543623	737788	786817	978380	733228	656612	599168	836498	683252	618061	C03951	ko00944
Hmcp002539	463.122	317.06	462.116	C22H22O11	[M+H]+	Isorhamnetin-3-O-rhamnoside	Flavonoids	Flavonols	-	3	27835	12695.5	21735.5	26131	33252.5	27917	30370.8	19383.8	18900.5	21015	17798.5	13376.2	15770	20937.8	22055.2	20333	17140	23565	-	-
pme3705	193.035	73	194.043	C6H10O7	[M-H]-	D-Glucoronic acid	Others	Saccharides	6556-12-3	3	21584.6	14581.6	19148.2	17405.5	15038.2	22566	38053.2	21724.2	40822.7	23713.5	31684.2	26667.5	15431.4	13351.5	18511.3	15231	16809.5	12223.2	C00191	ko00040,ko00053,ko00520,ko00562,ko01100,ko01240
MWSmce536	125.024	79.019	126.032	C6H6O3	[M-H]-	Methyl 2-furoate	Organic acids	Organic acids	611-13-2	3	9786.55	8778.85	12218	20634.3	8848.97	7872.14	7148.27	7752.86	17322.7	9	9	9	9	5375.5	14125.3	11772.5	9656.96	8658.75	-	-
Lmhp008763	452.277	311.258	451.27	C21H42NO7P	[M+H]+	LysoPE 16:1(2n isomer)	Lipids	LPE	-	2	16014.7	12409.7	18456.1	14391.7	21579.1	15109.7	27852.5	31553.5	34709.1	18728.9	21116.1	23502	23607.2	14442.5	27072	18406.9	25385.2	22195.6	-	-
pmb3075	319	145.1	320.09	C16H16O7	[M-H]-	3-O-p-Coumaroylshikimic acid	Phenolic acids	Phenolic acids	-	3	117368	93542.8	102586	116248	103740	118474	105345	155830	141650	99865	83160.2	91222.8	116346	76412.2	111582	79049	72478.5	98015	-	-
pmb2928	331	313.1	332.074	C13H16O10	[M-H]-	Gallic acid-4-O-glucoside	Phenolic acids	Phenolic acids	84274-52-2	3	1.5031e+06	1.8327e+06	1.6613e+06	1.81113e+06	1.89585e+06	1.94598e+06	2.00609e+06	3.89201e+06	3.77932e+06	2.20566e+06	2.12688e+06	2.19934e+06	3.12133e+06	2.72803e+06	2.8527e+06	1.3868e+06	1.81706e+06	1.88923e+06	-	-
Lmcp004693	301.071	258.048	300.063	C16H12O6	[M+H]+	Kaempferide (3,5,7-Trihydroxy-4'-methoxyflavone)	Flavonoids	Flavonols	491-54-3	2	35727.5	19677	44986.2	61104	24243.8	33474	44965.8	27569	14969.5	38211.2	40219.8	30116.5	58224.5	57729.2	39199.2	42858.2	32333	43889.2	C10098	ko00944
MWSslk229	447.13	285.092	446.121	C22H22O10	[M+H]+	Calycosin-7-O-glucoside	Flavonoids	Isoflavones	20633-67-4	2	159302	132202	139146	92455	132708	121727	117755	152834	124264	163075	128428	181841	194500	194048	154877	193583	139659	170714	-	-
pmc0682	133.1	105.1	132.069	C8H8N2	[M+H]+	4-Aminoindole	Alkaloids	Plumerane	5192-23-4	3	48515.2	37022.2	53650.2	66011.5	49763.2	48799	56765	37122	21322.5	50917.5	43254.8	43542	54233.2	9663.5	23985.5	50653.2	45592.8	36561.2	-	-
Lmqn000213	665.215	341.109	666.222	C24H42O21	[M-H]-	Stachyose	Others	Saccharides	470-55-3	3	3013.1	6183.1	9413.84	2129.92	1785.12	3395.95	2465.64	2685.3	2167.33	3019.71	4340.79	3314.86	2755.81	1988.26	3029.3	1703.78	1959.55	2346.05	C01613	ko00052,ko01100
MWSmce331	102.054	56.0498	101.048	C4H7NO2	[M+H]+	Azetidine-2-carboxylic acid	Alkaloids	Alkaloids	2517-04-6	3	29879.4	46574.9	58187.9	132797	134725	121284	275372	318674	281141	79709.4	46908.5	65753.1	77098.4	146127	99279.2	70713.4	93947.9	96014.8	C08267	-
MWS80007	311.223	249.221	312.23	C18H32O4	[M-H]-	13-Hydroperoxy-9Z,11E-octadecadienoic acid	Lipids	Free fatty acids	23017-93-8	3	3451.32	4064.61	3972.76	3955.52	4555.46	2806.27	3517.69	4892.72	2823.05	4452.93	3266.81	6023.6	4595.18	3670.36	2616.7	3933.29	5359.53	5235.83	-	-
MWS4309	262.119	188.071	261.111	C13H15N3O3	[M+H]+	Glycyl-tryptophan	Amino acids and derivatives	Amino acids and derivatives	2390-74-1	3	21077	27838	31401.2	45601.5	32525.5	42234	38081.9	62587.2	49788.2	41512.2	39421.8	42689.5	52422.5	36187	53068.8	31157.5	38543	43394.2	-	-
Lmgp003803	655.187	331.08	654.18	C29H34O17	[M+H]+	5,7,4'-Trihydroxy-6,8-dimethoxyisoflavone-7-O-galactoside-rhamnose	Flavonoids	Isoflavones	-	2	249860	342305	333063	320166	371889	321783	247862	161756	227396	377293	356316	308199	193006	294326	238338	191937	267414	231264	-	-
pmb2497	197	153	198.053	C9H10O5	[M-H]-	4-Hydroxy-3-methoxymandelate	Phenolic acids	Phenolic acids	55-10-7	3	274548	318911	330060	379526	402994	416556	311223	239872	222339	359181	319616	244674	193462	191365	229096	165999	227533	220168	C05584	ko00350,ko01100
pme0256	151.026	151	152.033	C5H4N4O2	[M-H]-	Xanthine	Nucleotides and derivatives	Nucleotides and derivatives	69-89-6	3	33201.9	12916	17767.6	353096	233297	450454	652594	1.33424e+06	1.0131e+06	25703.7	30823.3	17211.8	417581	596747	509244	223121	309043	289608	C00385	ko00230,ko00232,ko01100,ko01110
MWSmce668	505.994	158.926	506.996	C10H16N5O13P3	[M-H]-	ATP; Adenosine 5'-Triphosphate	Nucleotides and derivatives	Nucleotides and derivatives	56-65-5	3	179714	214240	257820	154513	185972	187388	205963	285141	314088	110119	124644	118113	103186	108021	93989.6	123554	160012	171586	C00002	ko00190,ko00195,ko00230,ko00908,ko00998,ko01100,ko01110,ko01240
pma2172	268.133	121	267.126	C17H17NO2	[M+H]+	Cinnamoyltyramine	Alkaloids	Phenolamine	20384-14-9	3	9	9	9	9	9	9	65863.5	237074	47699.4	9	9	9	66211.7	116759	79554.5	50201	38288.7	37962.9	-	-
pme2828	140	99	139.027	C6H5NO3	[M+H]+	4-Nitrophenol	Phenolic acids	Phenolic acids	100-02-7	3	8.63378e+06	8.02579e+06	6.44889e+06	8.21646e+06	9.01148e+06	7.25582e+06	7.9313e+06	6.52104e+06	8.50607e+06	1.00631e+07	9.14787e+06	1.03567e+07	1.23619e+07	1.04088e+07	1.06588e+07	1.05075e+07	7.79304e+06	8.20881e+06	C00870	-
pmc0066	333.052	137.05	332.052	C10H13N4O7P	[M+H]+	2'-Deoxyinosine-5'-monophosphate	Nucleotides and derivatives	Nucleotides and derivatives	3393-18-8	3	2.13758e+06	2.62204e+06	2.60834e+06	2.03336e+06	1.24112e+06	1.39244e+06	1.27337e+06	1.65287e+06	1.33099e+06	1.63146e+06	1.88945e+06	1.20802e+06	1.37832e+06	1.43726e+06	1.15406e+06	2.24274e+06	2.74091e+06	3.13719e+06	C06196	ko00230
Lmzn001875	741.23	579.18	742.232	C33H42O19	[M-H]-	Naringenin-7-O-Rutinoside-4'-O-glucoside	Flavonoids	Flavanones	-	2	36268.2	41302.2	24956.2	29168.8	25760.5	39444.8	23173.8	17760.2	25073.2	38115.8	24453.8	14429.8	24124.5	27552	27908.8	23470.8	20947.2	28868	-	-
YC512118	282.279	247.243	281.272	C18H35NO	[M+H]+	Oleamide (9-Octadecenamide)	Lipids	Free fatty acids	301-02-0	1	7053.63	3070.24	6325.7	8844.35	5307.1	7120.67	113655	7119.01	12131.4	4934.57	10570	4646.89	6659.89	5109.04	5583.81	10466.5	14641.1	12729.2	C19670	-
Hmqn003054	329.235	311.221	330.24	C18H34O5	[M-H]-	9,10,11-Trihydroxy-12-octadecenoic acid	Lipids	Free fatty acids	61911-67-9	1	9919.23	8895.36	9733.08	8501.78	8334.39	8905.72	8016.9	18104.8	12269.7	10784.1	10322.4	11068.7	12879.2	17126.8	14104.2	9102.2	9248.83	12103.3	-	-
Zmgp004344	421.148	259.097	420.157	C25H24O6	[M+H]+	Australone A	Flavonoids	Flavones	-	3	137091	132834	113668	91899.5	74712	64971	69810.8	79543	58840.8	86297	70514	91997.5	56641.5	29395.8	30636.8	88281.8	64813.2	69682.5	-	-
pmp000571	271.06	153.01	270.053	C15H10O5	[M+H]+	Apigenin; 4',5,7-Trihydroxyflavone	Flavonoids	Flavones	520-36-5	1	20482.3	26647.3	24338.5	34220.2	30271.6	27072.6	24287.6	12329.2	22119.7	20011.2	19468.5	16430	11882.1	21575.1	16404.7	20749.3	20397.5	15159.4	C01477	ko00941,ko00943,ko00944,ko01100,ko01110
Zmgn000217	129.019	85.0298	130.027	C5H6O4	[M-H]-	Methylenesuccinic acid	Organic acids	Organic acids	97-65-4	3	28235.3	39494.5	22453.2	28559.5	34963.2	27577.5	26506.5	16610.3	30843	19431.5	28116.8	34787.5	29882.5	24865.5	28250.5	21680.8	26868.2	19499	C00490	ko00660,ko01100
Hmqp000191	505.176	127.03	504.17	C18H32O16	[M+H]+	Planteose	Others	Saccharides	470-57-5	3	31632	12887.2	19846.2	35913.4	24588.4	27634.5	20237.3	39850.8	33216.4	20317.8	33512.3	21250.8	42493.7	18055.1	21935.8	36850.4	30254	26555.6	C03848	-
MWSmce466	135.046	92.0293	136.052	C8H8O2	[M-H]-	4-Hydroxyacetophenone	Phenolic acids	Phenolic acids	99-93-4	3	42377	27544.8	44177.8	70739.5	50027.5	46148.5	37089.5	41621.5	65790.2	46491.2	45555	26670.5	32104.8	60222	43306	43563	42317	31644.2	C10700	ko01100
Lmhp009129	482.324	184.073	481.317	C23H48NO7P	[M+H]+	LysoPC 15:0(2n isomer)	Lipids	LPC	-	1	77604	86063	95623.1	62210.5	100339	79843.2	226770	228001	276301	128958	146248	144742	212265	227465	190958	170693	193304	137666	-	-
Lmnp002845	463.13	343.09	462.116	C22H22O11	[M+H]+	Hispidulin-8-C-glucoside	Flavonoids	Flavones	-	1	7.42155e+06	7.42147e+06	7.25549e+06	7.90559e+06	7.98416e+06	7.62532e+06	8.04614e+06	4.42756e+06	5803103	7.1405e+06	6.53315e+06	6.13172e+06	5.30019e+06	6.62312e+06	7.25881e+06	5.65075e+06	6.4373e+06	4.5823e+06	-	-
pmn001375	535.182	373.129	536.189	C26H32O12	[M-H]-	1-Hydroxypinoresinol-1-O-Glucoside	Lignans and Coumarins	Lignans	81495-71-8	2	44517.3	33019	22664.8	21432.2	23634.2	21318.2	29561.5	58787.8	34777	47317.2	26733	34909.2	29218	34025.5	30028.8	24953.2	28569.8	20339	-	-
Yshj000011	333.119	171.065	332.111	C14H20O9	[M+H]+	2,6-dimethoxy-4-hydroxyphenyl-1-O-beta-D-glucopyranoside	Phenolic acids	Phenolic acids	-	2	333364	293084	293615	293249	304866	251208	256516	338751	313834	310195	335567	323201	401414	359936	402491	253650	342540	265818	-	-
Lmgn000224	145.014	57.0346	146.022	C5H6O5	[M-H]-	2-Methyl-3-oxosuccinic acid	Organic acids	Organic acids	-	3	70125.5	82878	84284.2	94056.8	119663	118353	196087	206959	228879	71277.2	91103	88914.5	168165	196678	193629	104336	134084	146205	C06030	ko00660
Lmnp102682	595.17	463.13	594.159	C27H30O15	[M+H]+	Hispidulin-8-C-(2''-O-xylosyl)glucoside	Flavonoids	Flavones	-	3	3.14141e+06	3.33473e+06	2.52918e+06	2.59107e+06	3.15137e+06	3.11166e+06	2.23834e+06	2.41389e+06	2.20191e+06	2.81099e+06	2.62013e+06	2.96029e+06	2.55596e+06	2.26993e+06	2.48388e+06	2.49168e+06	1.99438e+06	1.80872e+06	-	-
Lmdp004574	803.203	339.108	802.196	C37H38O20	[M+H]+	Quercetin-3-O-(2'''-O-feruloyl)sophoroside	Flavonoids	Flavonols	-	3	257444	270682	232516	295007	287795	221185	311768	234522	275842	359022	314636	330591	289954	267455	232144	315381	243035	234269	-	-
pme1712	275	257	276.132	C11H20N2O6	[M-H]-	L-Saccharopine	Amino acids and derivatives	Amino acids and derivatives	997-68-2	3	40636.8	37203.7	45622.3	103959	97021.4	76313.3	276014	278999	218481	129523	111675	84131.3	136520	126763	136704	62721.3	87349.9	71756.2	C00449	ko00300,ko00310,ko01100,ko01110,ko01230
MWSslk132	285.208	223.211	286.214	C16H30O4	[M-H]-	Hexadecanedioic acid	Lipids	Free fatty acids	505-54-4	2	19517.3	17858.8	17044.4	21219.2	17564.4	18826.3	23543	21872.9	23193.5	22097.5	22218.5	19158.4	27044.1	25858.2	24366.7	15042.4	20785.8	20153.5	C19615	ko00073,ko01100
pmb2804	311.1	171.3	312.23	C18H32O4	[M-H]-	13S-Hydroperoxy-9Z,11E-octadecadienoic acid	Lipids	Free fatty acids	33964-75-9	3	47831.2	45285.3	45368.1	43510.2	48931.8	47777.9	50193.1	57292.3	43221	49500.8	54783.6	50624.4	54597.8	55345.5	56867.7	40441.7	46772.8	56503.4	C04717	ko00591,ko01100
Jmwn002117	331.103	153.02	332.111	C14H20O9	[M-H]-	2-(3,4-dihydroxyphenyl)ethanediol 1-O-β-D-glucopyranoside	Phenolic acids	Phenolic acids	-	1	50973.2	71635.7	55772	57100.7	55476.4	35812.9	58375.3	59425.2	66410.9	55402.7	56619.7	62364.3	91835.9	71732.9	79083.1	40808.1	55962.1	55340.7	-	-
pme2755	222	144	221.09	C8H15NO6	[M+H]+	N-Acetyl-D-glucosamine	Others	Saccharides	7512-17-6	3	939778	920888	1.07679e+06	921682	973191	1.22579e+06	1.06344e+06	1.50812e+06	1.19559e+06	967536	862471	1.01666e+06	1.09373e+06	1.0599e+06	929481	1.08915e+06	973750	773115	C00140	ko00520,ko01100,ko02010
pmb3002	607.167	299	608.174	C28H32O15	[M-H]-	Chrysoeriol-7-O-rutinoside	Flavonoids	Flavones	-	1	1.91028e+06	1.90659e+06	1.75694e+06	2.29824e+06	2.10983e+06	2.10454e+06	2.12645e+06	1.10682e+06	1.45045e+06	1.60874e+06	1.82761e+06	1.74074e+06	1.33573e+06	1.82582e+06	1.71249e+06	1406747	1.8787e+06	1.95018e+06	-	-
Lmmp006479	653.149	271.06	652.143	C32H28O15	[M+H]+	Apigenin-7-O-(2''-Sinapoyl)glucuronide	Flavonoids	Flavones	-	3	17665.8	12294.1	16585.2	14665.9	16439.8	16218.4	12009.8	2762.62	9397.39	5542.33	6601.65	7608.99	6967.31	6322.85	7561.1	8487.86	10251.3	7331.44	-	-
mws0024	169.014	125.024	170.022	C7H6O5	[M-H]-	Gallic acid	Phenolic acids	Phenolic acids	149-91-7	3	157250	109666	159447	115009	137777	193168	100539	152240	160414	193113	106881	158778	84200.2	100511	94721.1	78643.2	104226	109771	C01424	-
Zmdp000917	160.107	114.036	159.101	C6H13N3O2	[M+H]+	δ-Guanidinovaleric acid	Organic acids	Organic acids	462-93-1	3	13787.3	7087.04	10980.5	9896.98	15611.7	18159	19896.5	12184.8	13330.9	13153.3	11759.2	8630.26	9544.6	8751.01	19593.7	11245.2	14387.8	15852.5	-	-
mws0473	131.035	87.045	132.042	C5H8O4	[M-H]-	2-Methylsuccinic acid*	Organic acids	Organic acids	498-21-5	3	62197.5	86141.6	57060.2	78681	76421.8	95149.4	122619	107121	120289	74729.8	54219.9	49775	128062	155323	163867	79218	100252	72862.2	-	-
Lmtn000940	345.083	139.04	346.09	C14H18O10	[M-H]-	1-O-(3,4-Dihydroxy-5-methoxy-benzoyl)-glucoside	Phenolic acids	Phenolic acids	-	2	176000	145459	142527	126404	103330	107963	138238	207095	128797	173465	181016	160542	212285	176055	191804	87365.8	123722	106904	-	-
Lmbn005487	313.238	251.24	314.246	C18H34O4	[M-H]-	12,13-DHOME; (9Z)-12,13-Dihydroxyoctadec-9-enoic acid	Lipids	Free fatty acids	263399-35-5	1	9051.49	7526.78	10396.5	10784.5	10669.9	11613.1	11948.8	14698.1	13409.8	11902.4	14771.9	16344.9	14252.1	14240.5	13191.4	9381.63	11717.9	8430.92	C14829	ko00591
Lmbn003524	171.103	99.0815	172.11	C9H16O3	[M-H]-	9-Oxononanoic acid	Organic acids	Organic acids	2553-17-5	3	4997	3773.48	7778.75	7422.75	4332.79	9224.24	2621.05	5731.83	7416.94	6811.02	6695.84	6078.01	9190.74	8518.24	9741.71	5907.12	5361.73	7428.21	C16322	ko00592,ko01110
Lmnp202580	565.155	433.11	564.148	C26H28O14	[M+H]+	Apigenin-8-C-(2''-xylosyl)glucoside*	Flavonoids	Flavones	-	3	1.59533e+06	1584457	2.43344e+06	2.21577e+06	2.5885e+06	2.2037e+06	2.31716e+06	1.30461e+06	2.19357e+06	1.69219e+06	1.76045e+06	1614806	1.4299e+06	2.0232e+06	2.03909e+06	1.42737e+06	1.74382e+06	2.02192e+06	-	-
Smhp004476	565.15	433.11	564.148	C26H28O14	[M+H]+	Isovitexin-2''-O-xyloside	Flavonoids	Flavones	-	3	1.60977e+06	1850588	2.64491e+06	2.37243e+06	2.61882e+06	1.98709e+06	2.13539e+06	1.46367e+06	2.09503e+06	1506512	1.83084e+06	1.5631e+06	1.28773e+06	1.84216e+06	1.86271e+06	1.3449e+06	1.78318e+06	1.88675e+06	-	-
pmn001690	327.145	165.093	328.152	C16H24O7	[M-H]-	3-Hydroxy-4-isopropylbenzylalcohol-3-O-glucoside	Phenolic acids	Phenolic acids	-	3	12750.5	14513.8	10492.2	12072.5	19702.2	10431.2	19790.5	11728	11453.8	10467.5	13179	12091	9278	9886.25	14009.2	12086.5	8814	9391.5	-	-
pma6460	337.09	163.04	338.1	C16H18O8	[M-H]-	4-O-p-Coumaroylquinic acid	Phenolic acids	Phenolic acids	32451-86-8	3	29255.5	19896	16447	53326.8	37847.8	42592.5	68199.5	81408.8	98484.8	112843	100604	84160.8	120152	116051	99712	47716.8	61086.2	67833.2	C10441	-
Lmnp202682	595.17	463.13	594.159	C27H30O15	[M+H]+	5,7,4'-Trihydroxy-8-methoxyflavone-6-C-[Xylosyl-(1-2)]-glucoside	Flavonoids	Flavones	-	3	3.3784e+06	3.22677e+06	2.52008e+06	2.87452e+06	3.13867e+06	2.77023e+06	2.87137e+06	2.43504e+06	2.05194e+06	2.76226e+06	2.50847e+06	3.06001e+06	2.3183e+06	2.27825e+06	2.4153e+06	2.86452e+06	2.04542e+06	2.30275e+06	-	-
mws1454	477.14	315	478.147	C23H26O11	[M-H]-	Persicoside	Flavonoids	Flavanones	28978-03-2	2	293053	238874	267033	300440	311140	319544	298763	205312	227178	249535	286630	241522	263671	222155	300108	225212	309301	239529	-	-
pme3188	323.029	211	324.036	C9H13N2O9P	[M-H]-	Uridine 5'-monophosphate	Nucleotides and derivatives	Nucleotides and derivatives	58-97-9	1	65682.7	84389.5	91768.3	180965	130447	122171	153482	201373	217248	68996.3	85751.1	78584.2	97889.1	109816	85493.8	79140.9	92815.5	112112	C00105	ko00240,ko01100,ko01240
pmb0672	771.213	463.1	770.206	C37H38O18	[M+H]+	Isovitexin-7-O-(6''-feruloyl)glucoside	Flavonoids	Flavones	-	2	4.1232e+07	3.74268e+07	3.57365e+07	3.83615e+07	3.86372e+07	3.74533e+07	3.65687e+07	4.03882e+07	3.51518e+07	4.42468e+07	3.32799e+07	4.11407e+07	4.1168e+07	3.70487e+07	3.747e+07	4.491e+07	3.45091e+07	3.27607e+07	-	-
pme1184	268.104	152	267.097	C10H13N5O4	[M+H]+	2'-Deoxyguanosine	Nucleotides and derivatives	Nucleotides and derivatives	961-07-9	3	38374.3	43095.3	44131.1	66674.1	34358.6	44130.6	40713.3	73602.4	54993.7	39008.6	23708.9	27566.6	71013.8	83713.9	93720	45409.6	43858.4	32344.9	C00330	ko00230,ko01100,ko02010
pme3007	402.995	159	404.002	C9H14N2O12P2	[M-H]-	Uridine 5'-diphosphate	Nucleotides and derivatives	Nucleotides and derivatives	27821-45-0	3	120561	96341.2	119643	124925	98905.7	124052	134898	200403	166831	117935	110758	96908.9	102466	126414	94541.8	78645.2	102076	112366	C00015	ko00240,ko00908,ko01100,ko01240
HJAP148	581.148	287.059	580.142	C26H28O15	[M+H]+	Kaempferol-3-O-sambubioside	Flavonoids	Flavonols	27661-51-4	2	4.05157e+06	3.58099e+06	4.15444e+06	4.33792e+06	4.27387e+06	4.35171e+06	3.60114e+06	2.6168e+06	2.67638e+06	3.49209e+06	3.72266e+06	3.2529e+06	2.54542e+06	2.40453e+06	2.38821e+06	2.99685e+06	4.29714e+06	3.72229e+06	-	-
Lmbn001754	175.061	115.04	176.069	C7H12O5	[M-H]-	3-Isopropylmalic Acid*	Organic acids	Organic acids	921-28-8	2	1.50793e+06	330311	289531	652293	785730	1.06797e+06	199552	378544	488778	546566	632034	567251	431093	453152	398245	331757	446699	469483	C04411	ko00290,ko01100,ko01110,ko01210,ko01230
Lmbp102601	163.04	89.0378	162.032	C9H6O3	[M+H]+	7-Hydroxycoumarin	Lignans and Coumarins	Coumarins	93-35-6	2	400458	270969	252340	257400	140414	198960	112928	225005	203081	348758	322878	296111	148429	185172	181890	181212	168233	233459	C09315	ko00940,ko01110
pmf0472	565.155	271.1	564.148	C26H28O14	[M+H]+	Apiin	Flavonoids	Flavones	26544-34-3	3	990416	822934	599320	751792	648750	800782	693557	600226	555196	726423	463881	657995	486385	542344	493538	746013	539823	573670	C04858	ko00944
pmb0382	339.086	177.2	338.079	C19H14O6	[M+H]+	O-Feruloyl 4-hydroxycoumarin	Lignans and Coumarins	Coumarins	-	2	409859	383179	440242	524145	527301	590046	1193842	1.23792e+06	1.13457e+06	856923	981834	693968	898946	674141	868716	815818	736936	568592	-	-
pma6298	96.04	68.05	95.0371	C5H5NO	[M+H]+	3-Hydroxypyridine	Alkaloids	Pyridine alkaloids	109-00-2	3	30733.6	40962.2	22073.4	46503.3	16642.4	17796.2	13565.6	17495.5	32757.6	31819.6	12684.9	5903.8	31050.8	23399.7	28716.3	23737.3	16535.7	20120	-	-
pmp001309	465.103	303.1	464.096	C21H20O12	[M+H]+	6-Hydroxykaempferol-7-O-glucoside	Flavonoids	Flavonols	-	2	1179965	1.34481e+06	1.0482e+06	1060520	980115	1.11441e+06	1.16907e+06	989768	914364	1.1768e+06	914026	1131601	885639	1.25338e+06	1.07196e+06	1.10413e+06	798142	847077	-	-
Zmxn110201	331.102	108.021	332.111	C14H20O9	[M-H]-	2,6-Dimethoxy-4-hydroxyphenol-1-O-ß-D-glucopyranoside	Others	Others	-	2	246904	245094	197679	298308	224193	195217	193193	264161	207528	200546	233162	201151	235524	210084	167054	125052	175521	172384	-	-
Lssp210422	271.06	153.017	270.053	C15H10O5	[M+H]+	Genistein	Flavonoids	Isoflavones	446-72-0	1	29264.2	27459.1	22374.3	37240.5	32964.8	34341.6	22660.5	20230.5	27472.1	22634.9	16669.2	17091.4	14744.8	22740.4	20907.1	29754.1	23778.9	21034.7	C06563	ko00943,ko01100,ko01110
Lmbn001034	147.066	85.0294	148.074	C6H12O4	[M-H]-	2,3-Dihydroxy-3-methylpentanoic acid	Organic acids	Organic acids	562-43-6	3	24512.6	28585.7	34580.3	17283.3	11106.5	17945.2	13573	7923.96	11984.5	19164.7	16122.8	12753.1	8704.75	10469.6	8183.72	12926.4	18355	17512.7	C06007	ko00290,ko01100,ko01110,ko01210,ko01230
mws0193	190.119	127	189.111	C7H15N3O3	[M+H]+	L-Homocitrulline	Amino acids and derivatives	Amino acids and derivatives	1190-49-4	3	49081.3	24736.3	32045.7	41197.5	25232.7	21227.2	48716.8	47698.2	50326.6	42759	28419.3	21124.3	31772.1	29855.8	30390.5	41939.3	42520.7	30332.2	C02427	-
Hmqp002870	743.203	287.057	742.196	C32H38O20	[M+H]+	Luteolin-7-O-Sophoroside-5-O-arabinoside	Flavonoids	Flavones	-	3	39444.8	25553	43734.8	47167.8	27623.5	35702.5	38584.8	25547.5	35674.8	54569.2	45985	34843.5	29890.5	50682.2	48971.2	40628.2	28775.8	32242.5	-	-
mws1349	302.305	109.2	301.298	C18H39NO2	[M+H]+	Dihydrosphingosine	Lipids	Sphingolipids	764-22-7	3	35750.2	29725.8	25651.2	31427	24381.9	27753.8	25894	38221.5	24821.4	22240.9	33429.2	28529.9	35212.6	34077.6	27702.8	31606.8	42479	31427.9	C00836	ko00600,ko01100
Lmnp002413	595.166	449.11	594.159	C27H30O15	[M+H]+	Luteolin-6-C-glucoside-7-O-rhamnoside	Flavonoids	Flavones	-	3	947252	1.01432e+06	750990	990555	857268	1074381	856181	722764	702703	1.19103e+06	833484	1.07807e+06	789253	782192	989988	976267	813700	679833	-	-
pme2601	89	59	90.0317	C3H6O3	[M-H]-	3-Hydroxypropanoic acid	Organic acids	Organic acids	503-66-2	3	32489.4	28241.6	31955.2	37791.3	43980.4	42329.3	32167.1	39562.8	35832	52251.9	53830.9	39566.9	38648.3	29990.3	41644.9	21800.3	30210.9	30576.2	C01013	ko00240,ko00410,ko00640,ko01100,ko01200
Wmyn000217	331.103	169.014	332.111	C14H20O9	[M-H]-	2,6-dimethoxy-hydroquinone-4-O-β-D-glucopyranoside	Phenolic acids	Phenolic acids	-	2	1.01839e+06	1.09236e+06	1.06554e+06	886372	950549	923608	1.04754e+06	1.57764e+06	1.51239e+06	1.1234e+06	1.18018e+06	1.1658e+06	1.46976e+06	1.2376e+06	1.41352e+06	648615	874349	925145	-	-
Lmsn002288	503.141	341.088	504.148	C21H28O14	[M-H]-	1-O-Caffeoyl-(6-O-glucosyl)-β-D-glucose	Phenolic acids	Phenolic acids	-	1	23177.8	33227.6	23279.5	49366.7	46497.7	33973.6	36338	60929.9	51305.1	38310.6	45226.9	40844.3	32790.5	34712.2	31940.9	35099.8	25233	26956.8	-	-
Lmyp003301	358.113	178.05	357.106	C15H19NO9	[M+H]+	4-O-Methyl-DIBOA-Glucoside	Alkaloids	Alkaloids	-	3	112089	96708	96385.2	247130	284224	444066	468318	501422	598351	759226	633586	930138	461899	401442	411193	467026	508555	353410	-	-
pmf0256	101.097	84.7	102.105	C6H14O	[M-H]-	3-Methyl-1-pentanol	Others	Saccharides	589-35-5	3	71732.5	58595	52336.3	15687.9	33149.5	25548.2	31922.2	20083.3	26555.3	58316	43204.9	52385.6	48101.2	39102.4	43999.8	54738.9	48366.1	37824.7	-	-
MWS2099	137.06	77.0403	136.052	C8H8O2	[M+H]+	4-Methylbenzoic acid	Phenolic acids	Phenolic acids	99-94-5	3	9	9	9	237711	185799	181172	98138.9	93761.1	80797.7	155950	228115	84385.6	94871.5	121057	103237	79732.2	106259	77552.3	C01454	ko01100
pma0795	551	303.1	550.096	C24H22O15	[M+H]+	Tricetin-5-O-(6''-malonyl)glucoside	Flavonoids	Flavones	-	3	49242.8	57337	73416.2	65364	69091.8	88872.8	72856.8	26422.2	30456.8	47721.5	49219.5	45651.5	35451.2	37850.2	45516	36550.8	50636	51736	-	-
pmb0130	203.118	144	202.111	C12H14N2O	[M+H]+	Acetryptine	Alkaloids	Plumerane	3551-18-6	3	26052.8	84618.2	34400.5	18972.1	13719.5	22482.8	64896	139397	114818	17959.9	28951	26858.2	153434	168835	197776	50755.5	67238.5	73298	-	-
pmn001671	547.167	223.1	548.174	C23H32O15	[M-H]-	Furanofructosyl-α-D-(6-mustard acyl)glucoside	Phenolic acids	Phenolic acids	-	2	10249.9	10365.5	3281.5	8158	13073.5	13559	253690	171752	195692	23141.8	30719.2	39247.2	523322	535605	567932	104690	123908	150756	-	-
Zmhn002301	325.093	163.039	326.1	C15H18O8	[M-H]-	p-Coumaric acid-4-O-glucoside	Phenolic acids	Phenolic acids	117405-48-8	1	562372	526355	564165	786412	844454	787455	697296	327864	589819	574325	521265	691605	353018	413253	392652	363401	517307	503576	C06739	-
pme2117	426	159	427.029	C10H15N5O10P2	[M-H]-	Adenosine 5'-diphosphate	Nucleotides and derivatives	Nucleotides and derivatives	58-64-0	3	1.08601e+06	1.05954e+06	1.03913e+06	1.32107e+06	1.08731e+06	1.17114e+06	1.5216e+06	1.69878e+06	1.88972e+06	986624	940249	846072	734498	931546	717899	826563	1.20475e+06	1.03446e+06	C00008	ko00190,ko00195,ko00230,ko00908,ko01100,ko01110,ko01240
Lmbn005443	293.212	235.172	294.219	C18H30O3	[M-H]-	13-KODE; (9Z,11E)-13-Oxooctadeca-9,11-dienoic acid	Lipids	Free fatty acids	54739-30-9	3	2147.94	2747.16	2724.72	2949.18	2101.44	2547.93	6729.53	19868.5	8994.24	3410.61	3167.96	2730.03	7902.8	7497.96	7506.1	2991.81	3918	4358.96	C14765	ko00591
pme0519	341.109	119.035	342.116	C12H22O11	[M-H]-	D-Sucrose	Others	Saccharides	57-50-1	1	6.57445e+06	5.13305e+06	5.87212e+06	7.4916e+06	3.5479e+06	7.17472e+06	7.03064e+06	4.40355e+06	4.08677e+06	6.40253e+06	6.15968e+06	5.74838e+06	5.66234e+06	6.16424e+06	5.578e+06	2.1213e+06	3.02391e+06	2.95214e+06	C00089	ko00052,ko00500,ko01100,ko01110,ko02010
Zmhn001793	341.089	179.034	342.096	C15H18O9	[M-H]-	6-O-Caffeoyl-D-glucose*	Phenolic acids	Phenolic acids	-	1	321022	355077	289504	402727	459901	478897	703954	729322	678858	857169	875587	929362	800685	1.03305e+06	843844	401094	555409	574450	-	-
Lmmn003663	329.088	167.036	330.095	C14H18O9	[M-H]-	5-Glucosyloxy-2-Hydroxybenzoic acid methyl ester	Phenolic acids	Phenolic acids	-	1	466547	536734	561457	564920	636109	606571	589681	363108	408662	568988	528312	488078	428361	456349	500092	389098	568334	488627	-	-
MA10039641	341.109	89.0246	342.116	C12H22O11	[M-H]-	Lactobiose	Others	Saccharides	63-42-3	1	3.20691e+06	3.29732e+06	4.97322e+06	3.18124e+06	2.60174e+06	3.26774e+06	5.2465e+06	3.68026e+06	3.51097e+06	5.78554e+06	5.94261e+06	4.21211e+06	4.2189e+06	3.73506e+06	4.84437e+06	2.61576e+06	2.47456e+06	1.80637e+06	C00243	ko00052,ko01100,ko02010
mws0853	209.082	179	210.089	C11H14O4	[M-H]-	Sinapyl alcohol	Phenolic acids	Phenolic acids	537-33-7	3	12075.8	8851.25	4488	12179.2	13388.5	9682.25	180945	202575	188930	15747	7710	7258.5	14547.2	25433.2	29863	29478.2	42574.5	40619.8	C02325	ko00940,ko01100,ko01110
Lmtn003096	523.21	361.14	524.226	C26H36O11	[M-H]-	Secoisolariciresinol 4-O-glucoside	Lignans and Coumarins	Lignans	-	3	93713.8	89250.8	79855	92858.2	78970.2	79699.2	73861	121508	113609	101239	94398.5	85056.2	92082.8	86985.5	88373.5	81465.2	71564.8	102982	-	-
Zmdn003480	537.198	375.152	538.205	C26H34O12	[M-H]-	Cycloolivil-6-O-glucoside	Lignans and Coumarins	Lignans	-	2	35492	22697.5	31924	17868.5	33805.5	22365.2	36817	34660.5	27557.8	39582.8	21433	37629	37142.2	38514	29442	38207	34420.8	49173.5	-	-
mws5035	279.17	120.085	278.163	C15H22N2O3	[M+H]+	L-Leucyl-L-phenylalanine	Amino acids and derivatives	Amino acids and derivatives	56217-82-4	3	98994.5	113291	101481	160718	127563	168440	251760	260487	247556	185728	141063	106057	282466	335294	308731	178702	146592	122535	-	-
pme1605	593.151	285	594.159	C27H30O15	[M-H]-	Kaempferol-3-O-robinobioside(Biorobin)	Flavonoids	Flavonols	17297-56-2	3	2.30591e+06	2.51323e+06	2.27041e+06	2.35852e+06	3.19084e+06	2.71844e+06	2.76512e+06	1.28999e+06	1.44507e+06	2.31889e+06	2.0972e+06	2.61128e+06	1.64397e+06	2.28757e+06	2.24102e+06	1.64773e+06	2.40229e+06	2.22936e+06	-	-
pmn001681	165.092	149.061	166.099	C10H14O2	[M-H]-	1-(4-Methoxyphenyl)-1-propanol	Phenolic acids	Phenolic acids	5349-60-0	3	174353	176001	182716	203581	199448	246076	216514	205084	198148	237121	245505	255808	222689	216460	221464	123101	124994	169561	-	-
pmb2799	295.228	195.2	296.235	C18H32O3	[M-H]-	12,13-Epoxy-9-Octadecenoic Acid	Lipids	Free fatty acids	6799-85-5	1	1805.08	5778.43	2007	3124.65	2416.88	4893.96	2731.9	5121.72	3682.02	4221.92	3254.85	3832.07	3110.3	2432.74	6038.4	3997.03	3327.32	2730.78	C14826	ko00591,ko01100
mws2212	179.035	135.046	180.042	C9H8O4	[M-H]-	Caffeic acid	Phenolic acids	Phenolic acids	331-39-5	3	128964	130126	146508	133589	137845	128032	110193	158997	203072	224591	221707	178963	155434	171468	183121	105925	138967	155510	C01197	ko00940,ko01100,ko01110
Lmnp002448	641.17	479.11	640.164	C28H32O17	[M+H]+	5,7,3',4'-Tetrahydroxy-6-methoxyflavone-8-C-[glucosyl-(1-2)]-glucoside	Flavonoids	Flavones	-	2	142680	196177	103565	166306	158549	196986	138986	99772.5	150368	207820	188991	275003	57006.2	32120.2	142878	137855	197700	154062	-	-
Lmmp010562	391.284	149.023	390.277	C24H38O4	[M+H]+	Diisooctyl Phthalate*	Phenolic acids	Phenolic acids	27554-26-3	2	2.36667e+07	1.4966e+07	1.96232e+07	1.8616e+07	1.90294e+07	1.57207e+07	2.61163e+07	1.54462e+07	1.85912e+07	2.0609e+07	1.14493e+07	1.3037e+07	1.08268e+07	1.59218e+07	9.56216e+06	608396	895634	788731	C14577	-
Zmzp006906	673.185	331.082	672.184	C36H32O13	[M+H]+	Tricin-4'-O-[β-guaiacyl-(9''-O-p-coumaroyl)glycerol]ether	Flavonoids	Flavones	-	1	62415.5	66006.5	67966.6	61677.9	72898.8	65708.9	45463	61950.9	57538.1	71880.4	65341.9	69260.2	56155.2	73196.9	79782.3	60104.5	67313.9	45728.5	-	-
mws4175	175.025	85.0288	176.032	C6H8O6	[M-H]-	D-Glucurono-6,3-lactone	Others	Saccharides	32449-92-6	2	1.66129e+06	1.35031e+06	1529628	1449673	1.24202e+06	1.45107e+06	520608	148668	166637	580078	424853	661890	36612.2	94128.5	48139.8	153960	176956	223015	C02670	ko00053,ko01100
Li512111	519.114	315.051	520.122	C24H24O13	[M-H]-	Isorhamnetin-3-O-(6''-acetylglucoside)	Flavonoids	Flavonols	-	2	43811.3	41252.7	35616	57972.5	45329.1	65025.3	56382.5	25126.6	36374.8	32403.1	45548.5	47063.2	34978.2	36718.5	38631.9	32383.6	47111.4	44779.6	-	-
mad1424	427.051	295.049	426.043	C17H14O13	[M+H]+	Ditartaroyl-hydroxycoumarin	Lignans and Coumarins	Coumarins	-	3	266754	262511	239761	287192	349752	360782	244172	176606	195346	209077	275358	236238	161524	229720	219340	221661	212764	152773	-	-
Lmwp011196	391.284	149.023	390.277	C24H38O4	[M+H]+	Bis(2-ethylhexyl)phthalate*	Phenolic acids	Phenolic acids	117-81-7	2	2.41294e+07	1.52584e+07	2.01711e+07	1.89962e+07	1.94973e+07	1.68157e+07	2.69054e+07	1.63688e+07	1.93082e+07	2.17983e+07	1.18141e+07	1.31163e+07	1.12386e+07	1.62165e+07	1.00754e+07	656935	961774	782311	C03690	-
mws1417	160.04	116	161.048	C9H7NO2	[M-H]-	Indole-3-carboxylic acid*	Alkaloids	Plumerane	771-50-6	3	32111.4	29343.8	35717.8	21985.6	29411.3	25069	27230.1	41796.9	35216.7	19464.5	19629.2	27216.6	37401.2	41774.9	37207	23889.2	35027	32717.4	C19837	-
Lmbn000612	128.035	82.0298	129.043	C5H7NO3	[M-H]-	1-Pyrroline-4-hydroxy-2-carboxylic acid	Organic acids	Organic acids	9054-77-7	3	7471.57	3955.28	7651.34	11136.5	9803.75	8144.77	9802.83	9313.54	10238.3	9823.33	6334.78	10921.4	9694.35	10625.1	13992.3	6376.17	9187.46	7119.9	C04282	ko00330,ko01100
MWSHY0092	597.18	289.072	596.174	C27H32O15	[M+H]+	Eriodictyol-7-O-Rutinoside (Eriocitrin)	Flavonoids	Flavanones	13463-28-0	3	53501.5	62114	59326.5	62376	71597.2	113108	76992	29938.2	40486.2	52730	45515.8	85087.5	53429	59936.8	61444.5	50440.8	53833.2	36684	C09732	-
pme1194	228.098	112	227.091	C9H13N3O4	[M+H]+	2'-Deoxycytidine	Nucleotides and derivatives	Nucleotides and derivatives	951-77-9	3	16721	27396.4	22598.2	14542.9	15845.8	17029.9	30924.1	31239.3	35826.8	18155.4	18241.3	13114.5	33928.6	41833.6	55683.5	17574.9	22330.6	15352.6	C00881	ko00240,ko01100,ko02010
Zmsp000237	296.132	134.08	295.127	C11H21NO8	[M+H]+	1,4-Dideoxy-1,4-imino-(2-O-β-D-glucosyl)-D-arabinitol	Alkaloids	Pyrrole alkaloids	-	3	29631.6	27845.7	43861	30496.3	47965.6	37978.6	15184.2	23569.4	23284.5	17069.7	18454.2	18041.2	17924.4	21235.4	21431.5	39943.5	35175.7	26902.3	-	-
Hmmn002588	741.208	621.16	742.196	C32H38O20	[M-H]-	Eriodictyol-7-O-(2''-O-rhamnosyl)xyloside-4'-O-glucuronide	Flavonoids	Flavanones	-	3	44740.5	50787	33357.8	27771	61405.5	46080.2	41565	43406	40334	51360.5	38502	52316.8	44533	45438.2	39783	42621.8	36149.2	53057	-	-
MWSslk138	169.015	151.004	170.022	C7H6O5	[M-H]-	2,3,4-Trihydroxybenzoic acid	Phenolic acids	Phenolic acids	610-02-6	3	35889.1	38788.5	46533.7	39429.7	47424.9	49174.4	36879	48562.9	63607.5	45600.5	45728.2	43437.8	24565.9	32424.9	18300.9	23351	30788.8	34664.8	-	-
pmb3023	449.109	287	450.116	C21H22O11	[M-H]-	Eriodictyol-8-C-glucoside	Flavonoids	Flavanones	1023271-51-3	3	188634	155786	202828	218897	182679	235437	212090	73750.2	99509.2	140058	155201	161339	122915	177158	123765	117957	134008	171436	-	-
Hmgp003540	775.207	331.081	774.2	C36H38O19	[M+H]+	Tricin-4'-O-(β-guaiacylglycerol)ether-7-O-(6''-malonyl)glucoside	Flavonoids	Flavones	-	1	278104	271867	182148	121716	159060	230712	168560	336484	296754	369856	179820	280059	369262	175769	159208	282904	204945	205050	-	-
Lmjn003562	693.204	175.04	694.211	C32H38O17	[M-H]-	3,6'-Diferuloylsucrose	Phenolic acids	Phenolic acids	107172-40-7	1	3362.56	3175.3	2123.35	3796.89	3821.54	4665.12	74288.4	62804.4	61790.7	23114.8	10591	10770.3	19576.9	11204.2	11744.4	18273.2	24941.3	17885.3	-	-
pmb2970	625.177	565.3	626.185	C28H34O16	[M-H]-	Hesperetin-5,7-di-O-glucoside	Flavonoids	Flavanones	-	3	118864	166635	141941	75124.7	76661.1	71148.4	65149.3	53292.6	53085.2	70442.7	75592.6	75285.7	60569.6	56547.4	68062.7	40570.9	56432.1	59531.3	-	-
pme1373	306.05	110	307.057	C9H14N3O7P	[M-H]-	2'-Deoxycytidine-5'-monophosphate	Nucleotides and derivatives	Nucleotides and derivatives	1032-65-1	3	21087	20928.5	29686.8	23008.4	17551	18792	23443.7	20647.8	7612.81	19479.3	19777.5	17504.9	11250.6	12346.1	27049.5	10774.5	15226.1	15690.7	C00239	ko00240,ko01100
MWS1852	137.06	94.0418	136.052	C8H8O2	[M+H]+	4-Methoxybenzaldehyde	Phenolic acids	Phenolic acids	123-11-5	3	27589.5	33140.4	18878	31259.7	28666	37037.1	22031.4	21752.6	29840.9	27440.9	28629.4	29292.6	33186.1	21798.6	24420.8	31971.6	22374.6	24119.7	C10761	-
Hmcp001578	641.172	479.11	640.163	C28H32O17	[M+H]+	Isorhamnetin-3,7-O-diglucoside	Flavonoids	Flavonols	6758-51-6	2	112702	98124.2	111056	89336.8	106500	84532.5	50412.2	37763.8	21819.2	63517.8	66787.2	71120.8	29476.5	50935	48779	63217.2	46998	44678	-	-
Zmpn000638	130.05	88.0413	131.07	C4H9N3O2	[M-H]-	3-Guanidinopropionic acid	Organic acids	Organic acids	353-09-3	2	88757.9	82074.9	75661.9	71293.1	81235.2	78757.6	39744.1	34564.8	38620	43692.6	44204.9	43894.7	42527.9	42711.9	39887.2	36908.3	53859.9	42163.4	C03065	-
pmb1754	184	125	184.073	C5H15NO4P+	[M]+	O-Phosphocholine	Alkaloids	Alkaloids	107-73-3	3	336679	327934	408610	454464	374559	426044	411000	522442	411325	330319	289191	368141	307920	386386	353314	503814	430217	337927	C00588	ko00564,ko01100
Lmbn006152	279.233	59.0133	280.24	C18H32O2	[M-H]-	(9Z,11E)-Octadecadienoic acid	Lipids	Free fatty acids	2540-56-9	1	11344.9	8626.5	16072.3	9387.21	9891.78	9172.31	14647.4	9842.04	7822.69	7568.58	9865.17	9860.03	15347.2	14692.1	12196.5	12050.3	8151.89	11311.5	C04056	ko00591
pma0149	341.079	207.066	340.079	C15H16O9	[M+H]+	Sinapoyl malate	Phenolic acids	Phenolic acids	92344-58-6	3	61121.5	39803.2	31409	43454.2	49254.8	41158.7	25484.2	38061.5	36594	47022.8	50971.8	46963.5	73075.5	41364.8	50914	43333.2	32750.8	30035.2	C02887	ko00940
MWSHY0056	581.186	273.076	580.179	C27H32O14	[M+H]+	Naringenin-7-O-Rutinoside(Narirutin)	Flavonoids	Flavanones	14259-46-2	3	25483.5	28865.5	38031.8	29939.2	37938.8	29919.5	32803.2	26633.8	25901.8	34554	28237.5	31344.8	28679	19565	38012	45044.2	31636.5	33385	C09793	-
pma1303	492.308	184.073	491.301	C24H46NO7P	[M+H]+	LysoPC 16:2	Lipids	LPC	-	3	5478	6856.66	8716.1	3610.57	4251.32	3991.4	10082.6	13733.2	11797.5	7324.34	7424.57	7822.66	10533.8	9455.17	9062.33	8778.11	8356.51	5925.78	-	-
pmp000441	471.347	453.336	470.34	C30H46O4	[M+H]+	11-Keto-ursolic acid	Terpenoids	Triterpene	105870-59-5	3	15155.8	13599	8364.29	18195.9	12524.8	9517.92	11426.5	15599	16171.9	14191.5	14226	15593.3	15867.7	18122.9	12026.2	11392.5	11066.5	15642.7	-	-
pme0257	111.02	67	112.027	C4H4N2O2	[M-H]-	Uracil	Nucleotides and derivatives	Nucleotides and derivatives	66-22-8	3	14104.8	23359.5	11848.5	15212	24721.8	22605.5	22792	20837.5	24193.2	18815.8	26473.2	22729.5	21082.2	29033	19439.5	14165.5	18542.2	21368.2	C00106	ko00240,ko00410,ko00770,ko01100
mws1179	433.114	271	434.121	C21H22O10	[M-H]-	Naringenin-7-O-glucoside (Prunin)	Flavonoids	Flavanones	529-55-5	2	194138	200464	223484	201102	222187	192212	206912	176574	191141	246788	223564	207825	200253	209795	244136	154888	208363	233398	C09099	ko00941
Zmjn001813	159.066	97.0649	160.074	C7H12O4	[M-H]-	Pimelic acid*	Organic acids	Organic acids	111-16-0	3	11477.2	14193.5	13147.8	2733.75	4932	1656.25	13201.2	26834.2	15338.2	2733.75	1655.25	5738.25	9583.25	12615.2	12633.2	9891	8769	6553.25	C02656	ko00780,ko01100,ko01240
MWSHY0010	743.239	435.137	742.232	C33H42O19	[M+H]+	Troxerutin	Flavonoids	Flavones	7085-55-4	3	3.28051e+06	2.79602e+06	2.82708e+06	2.61173e+06	2.64583e+06	2.45973e+06	3.18503e+06	3.05431e+06	2.64327e+06	3.25395e+06	2.66034e+06	3.33179e+06	2.90207e+06	2.54645e+06	2.6095e+06	3.46472e+06	2.41705e+06	2.55128e+06	-	-
Lmyn007883	287.223	287.223	288.23	C16H32O4	[M-H]-	9,16-Dihydroxypalmitic acid	Lipids	Free fatty acids	38076-49-2	3	20466	13774.4	23639.1	20335.6	19822.1	23270.6	36293.9	26677	17521.2	15159.3	21563.7	19499.8	9669.62	18014.2	13222.3	14058.2	13763.8	19442.1	-	-
pmb0323	251.139	163.039	250.132	C13H18N2O3	[M+H]+	N-Caffeoylputrescine	Alkaloids	Phenolamine	29554-26-5	3	9	21135.8	37867.6	9	9	9	375458	1.2582e+06	1.05287e+06	37947.5	24665.9	28373.5	611387	840472	858650	421030	335191	281819	C03002	-
mws0034	457.078	169.014	458.085	C22H18O11	[M-H]-	Epigallocatechin-3-gallate*	Flavonoids	Flavanols	989-51-5	3	19885.5	8240.75	8200.5	7706	11335.2	3307.5	25890	7660.75	14775.8	8258.25	11593	19303	3839.5	2748.25	8228.5	10369.5	12030.2	15392	C09731	-
Cwjp002695	949.261	449.122	948.254	C43H48O24	[M+H]+	Luteolin-7-O-(2'''-O-rhamnosyl)sophoroside-5-O-glucoside	Flavonoids	Flavones	-	2	34722.5	32451	49542.5	21867.2	32233.5	33447	36886.5	32439	56465.5	41659.5	51840.2	46346	23591.2	26496.8	31135	26643.2	39162	29964.5	-	-
Zmpn000095	261.038	78.9588	262.045	C6H15O9P	[M-H]-	Sorbitol-6-phosphate	Others	Saccharides	20479-58-7	3	25548.5	19839	28848.9	40492.5	26561.2	32666.9	80469.6	60836.9	74311.2	41449.5	31199.7	35057.2	58485.6	45023.4	47502.9	33342.5	36216.1	48405.3	C01096	ko00051,ko01100
Hmbp006861	445.149	177.05	444.142	C23H24O9	[M+H]+	1,2-O-Diferuloylglycerol*	Phenolic acids	Phenolic acids	-	3	9	9	9	9	9	9	24206.9	74007.4	70023.2	9	9	9	9	9	9	12974.2	18905.1	14203	-	-
mws2523	421.075	241.1	422.083	C12H23O14P	[M-H]-	Trehalose 6-phosphate	Others	Saccharides	4484-88-2	1	160354	156273	162985	259754	214952	228664	242302	381779	363338	338555	291600	267485	364813	360991	344743	167534	250027	238391	C00689	ko00500,ko01100,ko01110
Cmsn000894	361.079	211.029	362.084	C14H18O11	[M-H]-	7-O-Galloyl-D-sedoheptulose	Phenolic acids	Phenolic acids	-	3	12392.7	12316.1	7801.88	10080.4	16044	15710.5	10211.2	12119.6	12733.5	10608	14344.1	12388	12290.1	10801.9	14461.2	6999.63	8382.42	10509.4	-	-
mws4174	222.097	138	221.09	C8H15NO6	[M+H]+	N-Acetyl-D-mannosamine	Others	Saccharides	7772-94-3	3	18272.6	15414.6	14132.2	15951.1	19415.1	18646.5	37219.4	91289	51719.9	17380.7	17920	23042.7	26906.5	11979.2	30523.3	26900.4	20481.7	31178.3	C00645	ko00520,ko01100
Lmmn000774	343.103	181.051	344.111	C15H20O9	[M-H]-	Dihydrocaffeoylglucose	Phenolic acids	Phenolic acids	-	3	82980.8	93726.8	89987.2	88694.3	105829	111712	99177.2	85897.8	109243	98918.3	111512	106272	100496	96615.6	103742	58267.2	77888.3	88810.6	-	-
Lmcp004369	331.081	287.054	330.074	C17H14O7	[M+H]+	Quercetin-3',4'-dimethyl ether	Flavonoids	Flavonols	3306-29-4	1	170647	147012	108527	157959	148332	103657	139374	141533	151350	156548	110170	283258	210661	165327	254411	88537.8	132116	127935	-	-
mws1383	243.088	145	242.08	C12H10N4O2	[M+H]+	Lumichrome	Alkaloids	Alkaloids	1086-80-2	3	87947.5	63191.8	53312.8	64366	54395.2	54177.5	47934.5	103713	107341	73947.8	56199	62441	50978	58831	72934	46595	71079.2	62754.8	C01727	ko00740
mws2124	154.982	78.8	155.982	C2H5O6P	[M-H]-	2-Phosphoglycolate	Organic acids	Organic acids	13147-57-4	3	223179	195774	178340	305255	431421	467583	245442	247104	274044	418285	239886	378523	274296	274836	214635	275136	239675	356980	-	-
pmp000238	581.15	383.07	580.143	C26H28O15	[M+H]+	Luteolin-6-C-arabinoside-7-O-glucoside	Flavonoids	Flavones	-	3	820020	856747	677414	670915	745442	814985	609331	540314	513854	655984	627732	845305	606770	695242	590175	759050	555820	522512	-	-
Cwjp002289	919.25	757.201	918.243	C42H46O23	[M+H]+	Luteolin-7-O-(2''''-O-rhamnosyl)sophorotrioside	Flavonoids	Flavones	-	3	48235	39354.5	51532.2	19642.8	32272.8	25745.8	37134.5	25520	23164.8	24333.8	35010.2	30174.8	47333	48382.2	15018	28322.5	41648	31039	-	-
HJN086	449.11	287.057	450.116	C21H22O11	[M-H]-	Eriodictyol-3'-O-glucoside	Flavonoids	Flavanones	-	2	92296.8	81488.8	84461.2	107562	99211.5	102313	115489	110170	92183.5	125561	111674	118822	123206	114211	92299.8	89161.2	96556	130532	-	-
MWS0274	165.056	119.05	166.063	C9H10O3	[M-H]-	DL-3-Phenyllactic acid*	Organic acids	Organic acids	828-01-3	2	20695.5	7539.5	9465.75	8748.75	12222.5	15311.5	10079.2	8818.5	27335.5	16353.8	10852.7	10342	14308.5	14779.2	26641.5	12729.8	19510.8	16171	-	-
pme3255	179.107	123	178.099	C11H14O2	[M+H]+	Methyleugenol	Phenolic acids	Phenolic acids	93-15-2	2	6771.4	6266.47	8297.89	9088.74	12116.6	9770.78	5773.16	6866.9	4677.08	10875.7	10491.8	6226.84	6121.37	10506.3	13998.5	8142.15	7481.02	5334.18	C10454	ko00940
Hmlp002408	328.101	148.03	327.095	C14H17NO8	[M+H]+	2-Hydroxy-1,4-benzoxazine-3(2H)-one glucoside (HBOA glucoside)	Alkaloids	Alkaloids	27625-86-1	3	28292.2	19086.8	25735.9	45812.2	51341.8	54580.8	65349.5	54753.5	68706.2	79824.2	108288	85065.5	74752	85863.2	70119.8	50810.5	51262.8	72177.5	-	-
mws0874	346.056	210.9	347.063	C10H14N5O7P	[M-H]-	3'-Adenylic Acid	Nucleotides and derivatives	Nucleotides and derivatives	84-21-9	1	14147.2	20863.5	6692.25	63169.2	78093.8	43052.5	78283.5	79837	62881.5	67465.8	57990.5	41839.8	47679	59659.2	55066.8	38255.5	52750.2	58859.5	C01367	ko00230,ko01100
MWS4312	101.026	55.0182	102.032	C4H6O3	[M-H]-	Butanone acid	Organic acids	Organic acids	600-18-0	3	6754.54	7528.7	6517.41	16228.7	10616.9	15608.9	15443.2	19156.3	20547	9603.92	7981.45	8277.66	15148.8	18598.6	12814.5	16582.2	10900.5	15654.5	-	-
NK10251888	203.15	70.0653	202.143	C8H18N4O2	[M+H]+	NG,NG-Dimethyl-L-arginine	Amino acids and derivatives	Amino acids and derivatives	30315-93-6	3	200329	190149	234850	394780	405488	358382	334445	276554	259690	255554	129348	239561	271067	399019	379912	278228	184035	215702	C03626	-
Jmgn004021	449.109	269.05	450.116	C21H22O11	[M-H]-	6-C-Glucosyl-2-Hydroxynaringenin	Flavonoids	Flavanones	-	3	27783	32464.9	28387.2	29037.8	36416.5	38879.2	45964.2	22056.5	21961.2	31827.8	23042.8	31699.2	32966	33689.7	25363.2	23072.5	14991	18895.2	-	-
mws0062	287.055	241	286.048	C15H10O6	[M+H]+	Isoluteolin (Orobol)(5,7,3',4'-tetrahydroxyisoflavone)	Flavonoids	Isoflavones	480-23-9	2	38540.9	36575.8	46977.3	54350.2	38244	44655.2	42996.7	15503	21705.5	29009.2	34515	20882.3	20634.8	13988.1	23743.4	35979.9	24273.8	36303	C10510	-
Lmsp004045	625.176	317.069	624.169	C28H32O16	[M+H]+	Isorhamnetin-3-O-glucoside-7-O-rhamnoside*	Flavonoids	Flavonols	-	3	235722	293180	253716	351342	369988	317144	294998	144373	213042	216473	290203	299422	133644	259604	284022	261793	197267	175082	-	-
ML10198895	88.0404	88.0404	89.0477	C3H7NO2	[M-H]-	N-Methylglycine	Amino acids and derivatives	Amino acids and derivatives	107-97-1	3	10545	7064.48	8549.4	10628.3	8704.42	12552.8	18970.7	10798.5	9698.66	8561.73	3563.79	12335.9	6561.3	5970.66	5137.26	14043.8	10321.2	9517.86	C00213	ko00260,ko00330,ko01100
Lmnp102580	565.155	433.11	564.148	C26H28O14	[M+H]+	Apigenin-6-C-(2''-xylosyl)glucoside*	Flavonoids	Flavones	-	3	1.72414e+06	1.80546e+06	2.21344e+06	2.29261e+06	2.5489e+06	2.28664e+06	1.96775e+06	1.71649e+06	2.01376e+06	1.78547e+06	1.96325e+06	1.54983e+06	1.23931e+06	1.80912e+06	1.67415e+06	1.54233e+06	2.30887e+06	1.73376e+06	-	-
Zmhp002730	627.156	303.051	626.148	C27H30O17	[M+H]+	6-Hydroxykaempferol-6,7-O-Diglucoside*	Flavonoids	Flavonols	142674-16-6	3	38040.5	38197.8	47353.2	31494	56277.5	43751.8	32657	20640.5	18803.4	27146.2	41822.5	34735	20759.2	27976.8	28281.2	25538	38845.5	37228.5	-	-
pmb0716	655.187	331.081	654.18	C29H34O17	[M+H]+	Tricin-4'-O-glucoside-7-O-glucoside	Flavonoids	Flavones	-	2	564272	578364	619884	546745	582159	566851	690642	496862	424478	599555	485710	532090	406799	565906	614914	568168	393807	603612	-	-
Lmhp002772	249.16	147.044	248.153	C14H20N2O2	[M+H]+	p-Coumaroylcadaverine	Alkaloids	Phenolamine	-	2	9	9	9	9	9	9	42508.5	125408	140928	37208.8	31730.8	13696.2	65735	73497.5	58655.8	48630.9	62739.5	41153.1	-	-
Lmbn004847	179.071	146.038	180.079	C10H12O3	[M-H]-	4-Methoxyphenylpropionic acid	Phenolic acids	Phenolic acids	-	3	8764.25	9984.75	9905.5	10648.5	7474.5	10566.5	10529.2	21116	15535.8	14938.5	10636.5	2475	13749.5	11334.8	14915.8	11209.8	11222.8	7485.5	-	-
Lmhp009769	466.293	325.274	465.286	C22H44NO7P	[M+H]+	LysoPE 17:1	Lipids	LPE	-	3	3768.8	4519.73	6880.63	6610.38	9696.99	6022.58	9239.11	10965.2	7871.05	7491.48	9409.07	10029.8	7042.9	6777.68	11662.8	5995	7448.37	9289.04	-	-
pmp000588	549.124	463.12	548.117	C25H24O14	[M+H]+	Diosmetin-7-O-(6''-malonyl)glucoside	Flavonoids	Flavones	-	1	37169.5	24745.8	20899.5	22645.8	26670	27839.2	28762.2	7959.75	15714.8	18438	15769	15631.2	15632.8	20845	26741.8	15423.5	22582.8	23677.5	-	-
MWSmce455	181.051	107.015	182.058	C9H10O4	[M-H]-	Vanillic acid methyl ester	Phenolic acids	Phenolic acids	3943-74-6	3	21284.2	19044.7	21594.8	21661.5	16466.4	16047.4	24417.2	19800.4	19441.5	19300.6	23596.4	16157.9	21539	26012.5	20290.7	19750.8	17579.6	26489.5	-	-
Lmzp003064	333.191	153.127	332.183	C16H28O7	[M+H]+	(3R,4S,6R)-p-Menth-1-ene-3,6-diol-3-O-β-D-glucoside*	Others	Alcohol compounds	-	2	37954.8	29976.5	27236.8	46891.2	33178.8	27826.5	40533	20533.6	33438.8	19856.5	28356.5	27045.8	27936.2	35527	25935	26695.5	34786.8	22649	-	-
pma0760	565	317	564.111	C25H24O15	[M+H]+	3'-O-Methyltricetin-7-O-(6''-malonyl)glucoside	Flavonoids	Flavones	-	3	55670	50275.5	56436.5	59919.5	60070.8	41981.2	35968	11131.5	30565.5	45949.8	30921.5	33286	25968.2	30994.2	24152.2	55187.5	37669	39178.8	-	-
Zmdp001857	311.124	165.055	310.116	C14H18N2O6	[M+H]+	γ-Glutamyltyrosine	Amino acids and derivatives	Amino acids and derivatives	7432-23-7	1	23501.1	34174.9	24784.4	23770	37077.2	34606.2	59274.4	67795.9	48926.8	12910.3	22700.1	23614	21339.7	26437.4	25121.5	42608.7	28011.4	31993.2	-	-
Hmgp001944	625.214	163.03	624.205	C29H36O15	[M+H]+	Isoacteoside	Phenolic acids	Phenolic acids	61303-13-7	3	33353.5	20232.8	32186.2	36612	30451.5	45027.8	36483.8	32116.5	29166.2	27356	24043.5	40772	29683.5	21782.2	35291.2	22675.2	27954.2	35277	-	-
pmb2586	593.13	285.6	594.137	C30H26O13	[M-H]-	Gallocatechin-(4α→8)-catechin	Flavonoids	Flavanols	-	3	28711.8	24289.8	23838.2	21481	33101.2	27171.2	30927.8	12399.2	19588.8	31838	27344.5	33070.8	11498	19970.8	18091	18583.5	28783.2	27378.8	-	-
Lmsn004901	367.358	367.358	368.365	C24H48O2	[M-H]-	Tetracosanoic Acid (Lignoceric acid)	Lipids	Free fatty acids	557-59-5	1	70859.4	61530	130667	26390.8	30328	36529.6	30940	21878	36723.2	26764.3	52544.5	36530.9	33492.8	29120.6	32621	17657	24945.9	27771.5	C08320	ko01040
Lmhp206353	493.134	331.081	492.127	C23H24O12	[M+H]+	Tricin-4'-O-glucoside*	Flavonoids	Flavones	-	3	2.91193e+06	3.23357e+06	2.39784e+06	2.80574e+06	2.80635e+06	2.85763e+06	2.72858e+06	2.39195e+06	2.33124e+06	3.44547e+06	2.37448e+06	3.17387e+06	3.79535e+06	2.56864e+06	2.4357e+06	3.2876e+06	2.31151e+06	2.24951e+06	-	-
zjgp122326	286.092	124.039	285.085	C12H15NO7	[M+H]+	Pyridine-4-formyl-O-β-D-glucopyranoside	Others	Others	-	2	70890	57618	76434.5	44446.2	29377.9	32798.2	40393.5	71138	44235.9	59320.5	47550.7	42230.7	54289.5	72569.7	69687.5	42528.2	49646.7	31430.1	-	-
Zmdp002216	261.145	86.0968	260.137	C11H20N2O5	[M+H]+	L-γ-Glutamyl-L-leucine	Amino acids and derivatives	Amino acids and derivatives	2566-39-4	2	64736.5	67395.5	54369	133754	132185	183498	282606	227982	238774	91717.2	109421	76240.8	205214	175180	162571	142617	120863	90273.5	-	-
Lmhp008337	426.262	285.242	425.254	C19H40NO7P	[M+H]+	LysoPE 14:0(2n isomer)	Lipids	LPE	-	3	3409.5	3841.67	5307.82	3950.39	4200.99	3070.53	15205.2	14727.3	15626.7	7340.44	5436.6	3938.33	12760.9	12640.9	9696.05	9940.36	11279.1	7135.46	-	-
pmp000237	579.135	283.06	578.127	C26H26O15	[M+H]+	Apigenin-6-C-(2''-glucuronyl)xyloside	Flavonoids	Flavones	-	3	951926	961031	770392	780406	853390	782045	708516	732926	707785	669901	618190	775242	694792	669465	742452	779666	646536	493501	-	-
Smgp004575	465.1	303.05	464.096	C21H20O12	[M+H]+	Quercetin-5-O-β-D-glucoside*	Flavonoids	Flavonols	-	2	959841	862105	637122	787080	803220	810158	653120	826710	771420	880474	624302	763607	811171	721252	683194	885546	613307	610951	-	-
mws0981	178.037	136.02	179.044	C6H5N5O2	[M-H]-	Isoxanthopterin	Nucleotides and derivatives	Nucleotides and derivatives	529-69-1	1	37916.6	28950.1	30604	29609.4	27955.7	29727.5	32114.9	34445.4	39261	31694.1	42635.3	32656.1	32863.4	31827.7	35641.3	22572.6	33198.9	35559.6	C03975	-
mws0885	153.019	109.029	154.027	C7H6O4	[M-H]-	2,4-Dihydroxybenzoic acid	Phenolic acids	Phenolic acids	89-86-1	2	487116	447996	553941	249406	210016	212905	451660	618775	771850	363754	284048	391260	382501	418157	409925	243939	337663	389058	-	-
Zmjp004875	347.074	315.057	346.069	C17H14O8	[M+H]+	5,6,3',4'-Tetrahydroxy-3,7-dimethoxyflavone	Flavonoids	Flavones	-	1	179700	162966	197319	291783	320268	210218	135642	112626	105558	131598	194017	164908	79303.5	118293	76102.2	107846	164910	121047	-	-
mws0028	167.035	108.021	168.042	C8H8O4	[M-H]-	Vanillic acid	Phenolic acids	Phenolic acids	121-34-6	1	31037	25191.8	33025.5	32925.8	33956.8	23394	31051	43191.8	40507.5	30740.5	26678.5	27281	37152.2	42331	36295.5	26357.5	37502.8	25279	C06672	-
Lmpp003268	757.219	287.055	756.211	C33H40O20	[M+H]+	Kaempferol-3-O-rutinoside-7-O-glucoside	Flavonoids	Flavonols	-	3	2.2592e+06	2.32755e+06	1.59294e+06	1.67953e+06	1.75807e+06	2.028e+06	1.74571e+06	2.08989e+06	2.18148e+06	2.56576e+06	1.80867e+06	2.92047e+06	2.31227e+06	2.04308e+06	2.37795e+06	2.40723e+06	1.81349e+06	1.55095e+06	-	-
Lmyn002540	368.099	162.056	369.106	C16H19NO9	[M-H]-	Dioxindole-3-acetyl-3-O-glucoside	Alkaloids	Plumerane	-	3	72327.3	64204.1	61210.9	64624.6	46041.1	24507	33568.3	65755.7	76406.1	47060.6	42695.8	35886.9	64456	59732.8	38812.3	23886.5	34460.8	38032.2	-	-
pme2993	193.049	133	192.042	C10H8O4	[M+H]+	Scopoletin (7-Hydroxy-6-methoxycoumarin)	Lignans and Coumarins	Coumarins	92-61-5	2	84317.2	108958	77767.5	73940.5	101414	53388.2	173095	95322.2	93972.5	57166	33199.5	32903.5	74682	158894	127797	102611	65637.8	99085	C01752	ko00940,ko01110
Lmdn001925	537.198	375.152	538.205	C26H34O12	[M-H]-	Olivil-4'-O-glucoside	Lignans and Coumarins	Lignans	76880-93-8	2	79195.4	101223	107064	103804	101206	123651	79072.8	108404	136107	86268.4	113385	90423.3	113133	91995	82467.6	60223	96149.9	86893.7	-	-
Zjbn102534	271.095	241.049	272.105	C16H16O4	[M-H]-	2,7-Dihydroxy-3,5-dimethoxy-9,10-dihydrophenanthrene	Others	Others	-	1	15009.2	12119.1	10994.4	15596.8	11654.4	12128.5	14454.3	20565.5	19774.4	17250.6	23763.4	23615.5	30772.6	41826.5	21501.8	12310.9	19610.5	17992.5	-	-
Hmcn006267	181.05	107.01	182.058	C9H10O4	[M-H]-	2,6-Dimethoxybenzoic acid	Phenolic acids	Phenolic acids	1466-76-8	3	31001	22335.4	29165.7	25577.3	23218	26219.3	28338.1	26180	27757.9	23305.4	25704.3	24593.7	26369.1	25020.7	25899	22811.6	24266.5	34290.1	-	-
Hmcp001628	671.182	347.07	670.175	C29H34O18	[M+H]+	Limocitrin-3,7-di-O-glucoside*	Flavonoids	Flavonols	-	2	176132	192468	203494	166246	172934	220834	131440	77713.8	80191.8	104268	112310	124738	83469.2	87857.5	71752	172684	109553	133109	-	-
MWSHY0080	595.166	287.058	594.159	C27H30O15	[M+H]+	Luteolin-7-O-neohesperidoside (Lonicerin)	Flavonoids	Flavones	25694-72-8	3	2.39807e+06	2.53334e+06	1748901	1.93343e+06	2.14808e+06	2.3406e+06	1.84601e+06	1102877	1.25866e+06	1.82409e+06	1.79496e+06	2.07487e+06	1.76455e+06	1.65059e+06	1.6257e+06	2.31256e+06	1620460	1.54914e+06	C12630	ko00944
pmn001672	547.167	223.1	548.174	C23H32O15	[M-H]-	Furanofructosyl-α-D-(3-mustard acyl)glucoside	Phenolic acids	Phenolic acids	-	2	9	9	9	9	9	9	28041.8	31920	26145	10809	7537.75	6503	102926	101226	99688.2	30015.5	23006.5	37009.8	-	-
pmb0302	126.1	96	125.024	C2H8NO3P	[M+H]+	2-Aminoethylphosphonate	Others	Others	2041-14-7	3	515083	493016	429674	485418	581868	546757	421615	523436	437496	488352	404340	577110	387816	406064	443959	590509	443352	375543	C03557	ko00440,ko01100,ko02010
Lmsn015919	658.854	482.926	659.861	C6H18O24P6	[M-H]-	Phytic acid	Organic acids	Organic acids	83-86-3	3	4672.12	4182.29	3703.34	3429.24	3257.16	3427.83	3404.11	3618.27	3150.94	3331.21	3045.16	3446.27	3187.05	3177.48	3074.01	4342.12	2963.84	2941.56	C01204	ko00562,ko01100,ko04070
mws1731	209.096	76.9	208.089	C15H12O	[M+H]+	Chalcone	Flavonoids	Chalcones	94-41-7	3	8607.86	9571.91	11050.7	4605.41	7038.96	7245.69	7677.95	5664.27	4516.81	3371.88	4660.84	4056.66	2771.6	7354.01	6852.31	8789.67	6464.66	5632.7	C01484	-
mws1488	255.233	237.222	256.24	C16H32O2	[M-H]-	Palmitic acid	Lipids	Free fatty acids	57-10-3	1	62897	52069.3	64369.7	55504.6	56176.7	59462.7	51889.3	63358.3	60373.4	66188.6	54067	52336.5	62920.1	68904.1	64555.4	51388.1	34370.8	55174	C00249	ko00061,ko00062,ko00071,ko00073,ko01040,ko01100,ko01212
MWSHY0136	449.108	287.055	448.101	C21H20O11	[M+H]+	Kaempferol-3-O-glucoside (Astragalin)*	Flavonoids	Flavonols	480-10-4	1	1.84124e+06	1.76724e+06	1.63366e+06	1.7848e+06	1.87799e+06	1.99168e+06	1.67653e+06	1.53596e+06	1.54371e+06	1.6629e+06	1.93304e+06	1547494	1.65198e+06	1.50655e+06	1.58749e+06	2.19386e+06	1.47527e+06	1.50379e+06	C12249	ko00944,ko01110
Lmhp002001	265.15	72.0813	264.147	C14H20N2O3	[M+H]+	L-Valyl-L-Phenylalanine	Amino acids and derivatives	Amino acids and derivatives	3918-92-1	2	62010	70127	93519	89814.2	133085	148538	235472	236592	252522	86987.8	131646	94129.2	266847	361396	324090	181439	157590	111222	-	-
Lmyp003317	196.06	150.055	195.053	C9H9NO4	[M+H]+	6,7-Dimethoxy-2-benzoxazolinone (DMBOA)	Alkaloids	Alkaloids	29550-09-2	3	29569.2	19537.5	31916.8	56738.8	26373.5	33888	123423	143062	139343	139858	120920	135918	128730	109077	61839	60440.2	81117.2	51059.8	-	-
Zmsp007375	373.13	343.083	372.121	C20H20O7	[M+H]+	3,5,7,3'4'-Pentamethoxyflavone	Flavonoids	Flavones	1247-97-8	3	5338.09	7144.34	5034.33	4918.43	9	5323.02	9	6277.08	4268.24	14857.6	16496	16427	18754.8	12916.1	27510.1	11789.6	7225.57	9547.34	-	-
Lmsn000381	341.109	89.0244	342.116	C12H22O11	[M-H]-	D-Maltose	Others	Saccharides	69-79-4	1	4.03267e+06	2.70703e+06	6.63279e+06	3.08126e+06	2.86341e+06	5.50125e+06	4.57218e+06	2.24081e+06	4.35058e+06	6.39549e+06	3.69631e+06	4.91639e+06	4.73249e+06	4.1508e+06	3.6251e+06	2.82414e+06	2.33123e+06	1.72455e+06	C01971	-
mws1078	138.055	92.1	137.048	C7H7NO2	[M+H]+	Anthranilic Acid	Phenolic acids	Phenolic acids	118-92-3	3	135422	182684	128864	100064	96863.5	91729	167815	147672	173426	105436	65005.2	45266.2	48720.8	95990.7	83272.8	129870	120314	80007.2	C00108	ko00380,ko00400,ko00998,ko01058,ko01100,ko01110,ko01230
pme2566	217.083	199	218.09	C8H14N2O5	[M-H]-	5-L-Glutamyl-L-amino acid	Amino acids and derivatives	Amino acids and derivatives	5875-41-2	3	32891.8	32953.5	31752.9	38027.3	43000	36804.3	39901.2	25115.6	34941.8	40282.7	35436.4	39247.4	24707.2	28707.3	34272	23054.9	36783.7	35905.8	-	-
Lmxn006423	150.002	122.007	151.009	C7H5NOS	[M-H]-	2(3H)-Benzothiazolone	Alkaloids	Alkaloids	934-34-9	1	38099.9	32346.2	33562.4	42429.2	41624.7	48753.1	30465.6	35696.6	34290.8	25605.9	28813.7	30584.9	20763.6	22953.4	35846.8	20641.3	24893.3	33067.6	-	-
Lmhn003373	253.04	137.02	254.043	C11H10O7	[M-H]-	4-Hydroxybenzoylmalic acid	Phenolic acids	Phenolic acids	-	3	118494	124922	73689.5	105668	117910	109225	106628	125728	129839	87297.8	92077.2	128675	157765	113682	191779	66124.2	80354.5	106197	-	-
Lmdp003286	465.102	303.061	464.095	C21H20O12	[M+H]+	Isohyperoside*	Flavonoids	Flavonols	35589-21-0	2	841952	789656	609810	550564	675720	766789	638523	674322	560494	825047	711489	735691	595776	648129	662251	853696	612058	546274	-	-
Lmyp002912	196.06	150.055	195.053	C9H9NO4	[M+H]+	2-Hydroxy-7-methoxy-1,4-benzoxazin-3(2H)-one (HMBOA)	Alkaloids	Alkaloids	17359-53-4	3	23835.8	24640.5	27017	48229	38625	29006.5	108804	130350	162615	89265	125777	132984	117030	106424	78062	50945.5	75875.5	83220	-	-
Lmcn009539	293.249	293.249	294.256	C19H34O2	[M-H]-	E,E,Z-1,3,12-Nonadecatriene-5,14-diol	Lipids	Free fatty acids	-	1	12512.5	7924.11	7342.68	5305.63	5764.83	13062.7	14485.2	20762.3	19581.6	8070.01	9390.04	9480.07	18221.3	18711	16564.1	9173.26	7765.17	5574.02	-	-
Hmcp001579	671.18	347.07	670.175	C29H34O18	[M+H]+	Limocitrin-3-O-sophoroside*	Flavonoids	Flavonols	-	2	195448	168232	170912	123652	200981	239226	116875	78641.2	85122.5	99376.2	109298	108273	61825.2	87030.2	80511.8	95513.8	153700	114562	-	-
Zmyn000155	173.105	131.083	174.1	C7H14N2O3	[M-H]-	N-α-Acetyl-L-ornithine	Amino acids and derivatives	Amino acids and derivatives	6205-08-9	2	59647.5	38583.8	36152.4	84339.8	55393.2	69882.2	79069.2	73664.2	51192.8	34583.8	29496	33153.2	42117.5	42894.2	30685	39892	65692.5	52214.5	C00437	ko00220,ko01100,ko01110,ko01210,ko01230
pmb2791	309.207	209.1	310.1	C18H30O4	[M-H]-	9-Hydroperoxy-10E,12,15Z-octadecatrienoic acid	Lipids	Free fatty acids	111004-08-1	3	16615	17584	30057.7	11803.8	17030.1	15122.3	21317	42029.1	37853.2	17490.5	32347	20450.8	35066	37491.8	33881.4	12972.2	13315.6	19686.9	C16321	ko00592,ko01110
pme0128	159.077	88	160.085	C6H12N2O3	[M-H]-	L-Alanyl-L-Alanine	Amino acids and derivatives	Amino acids and derivatives	1948-31-8	3	47256.8	38333.5	33180.5	59661.6	89034.4	93416.9	59170.2	80751.5	89698.9	12003.1	26315.6	21917	19476.6	24301.7	20894.4	50721	32569.3	53085.6	-	-
Lmsp010424	373.128	211.024	372.121	C20H20O7	[M+H]+	3,4',5,6,7-Pentamethoxyflavone	Flavonoids	Flavones	4472-73-5	3	9	9	9	17824.4	9310.72	15565.8	7897.34	5742.63	6714.73	16404.9	14917.3	7931.56	8417.85	14394	7878.46	6812.75	8621.47	5221.14	-	-
Rfmb26201	621.219	417.156	622.226	C30H38O14	[M-H]-	Syringaresinol-4'-O-(6''-acetyl)glucoside	Lignans and Coumarins	Lignans	-	2	34998.4	23619.6	32023.9	41377.2	34315.4	28541.1	128739	62944.1	81849.1	18056.7	30989.5	34296.4	124528	132881	120583	35633.3	52139	59244.2	-	-
Lmtp003948	481.134	319.046	480.127	C22H24O12	[M+H]+	3',5',5,7-Tetrahydroxy-4'-methoxyflavanone-3'-O-glucoside	Flavonoids	Flavones	-	3	283204	266071	594334	545187	476607	504291	492858	203686	382242	245928	603469	257053	332967	389088	394822	288570	478311	430560	-	-
MWSmce232	337.065	163.04	336.063	C19H12O6	[M+H]+	Dicumarol	Lignans and Coumarins	Coumarins	66-76-2	3	9	9	9	9	9	9	30525.6	43566.8	46425.2	9	9	9	63978.7	73605.7	86888.6	18535.6	30094.5	22535.1	C00796	-
MWSslk257	324.06	112.052	323.052	C9H14N3O8P	[M+H]+	Cytidine 5'-monophosphate(Cytidylic acid)	Nucleotides and derivatives	Nucleotides and derivatives	63-37-6	3	36662.2	35319.9	62190.1	45861.7	73714.6	42842.3	68538.2	47917.9	55077	37195.9	29962.7	47949.8	67640.6	28927.9	34482.9	54064	73560.8	45692.8	C00055	ko00240,ko01100
mws2218	195.088	83.0604	194.08	C8H10N4O2	[M+H]+	Caffeine	Alkaloids	Alkaloids	58-08-2	3	137068	26216.8	7467.75	8380	7436.75	16392.6	74424.8	5846.75	34782	18105.8	17643.5	42861.2	8584	13731.5	22034.8	24279.2	31868.2	19474	C07481	ko00232,ko01100,ko01110
Lmdp004668	787.209	339.106	786.201	C37H38O19	[M+H]+	Kaempferol-3-O-(6''-Feruloyl)glucosyl-(1→4)-galactoside	Flavonoids	Flavonols	-	3	123578	137676	83005.8	106343	141102	107910	161269	117598	99092.9	168208	134925	125328	219852	166607	201422	174872	155452	105136	-	-
pme3504	431.134	269.08	430.126	C22H22O9	[M+H]+	Formononetin-7-O-glucoside (Ononin)	Flavonoids	Isoflavones	486-62-4	2	30681.8	48389.5	45096.8	26719.2	35715.2	31058.5	29565.2	53826.5	26394.8	39661.2	48810	62923.2	29118.2	38028	30055.5	34683.8	21589.2	25233.5	C10509	ko00943
Zmcn003169	947.253	785.197	948.254	C43H48O24	[M-H]-	kaempferol-3-feruloyldiglucoside-7-glucoside	Flavonoids	Flavonols	-	2	6587.87	10681	7797.06	6995.87	10284.8	12310.6	6974.99	5731.63	6601.7	6979.22	14390.3	11088	3485.26	9900.84	14405.8	10279	6179.42	8223.79	-	-
Lmhn002321	461.07	167.04	462.08	C21H18O12	[M-H]-	Vnilloylcaffeoyltartaric acid	Phenolic acids	Phenolic acids	-	3	34966	26758.8	20150.5	17370.2	20230.8	17388.2	16307.5	23318	26730.2	14379.2	17956.2	14738.2	13656.8	24498.2	13074.8	13546.2	21789.5	21797.5	-	-
pmb0751	321.1	147.3	320.09	C16H16O7	[M+H]+	Trans-5-O-(p-Coumaroyl)shikimate	Phenolic acids	Phenolic acids	-	3	43076.2	46632.2	59611.5	50447.2	29440.5	29389	98260	150835	100732	102161	66502	66255	72991.5	52129.2	50360.2	72058.5	44195.8	70047.5	C02947	ko00940,ko00941,ko00945,ko01100,ko01110
Cmsp002787	227.092	181.049	226.084	C11H14O5	[M+H]+	3,4'-Dihydroxy-3',5'-dimethoxypropiophenone	Phenolic acids	Phenolic acids	136196-47-9	3	110078	124738	110168	83441.8	67296.5	69812.5	62466.8	114060	104928	114151	101452	97743.5	108235	90056.8	98837.2	64503.2	107807	96193.8	-	-
Zmyn004548	291.197	235.174	292.204	C18H28O3	[M-H]-	12-Oxo-phytodienoic acid	Lipids	Free fatty acids	85551-10-6	3	452.59	891.6	1345.89	1003.55	636.59	537.03	5815.91	19840	13592.4	981.67	667.06	1273.42	9125.92	11403.4	11555.6	2851.27	4787.17	4273.95	C01226	ko00592,ko01100,ko01110
ML10172161	103.004	59.0136	104.011	C3H4O4	[M-H]-	Hydroxypyruvic acid	Organic acids	Organic acids	1113-60-6	3	14419.8	8679.92	11145	15999	15006	21174.5	19580	13169.5	12581	18204	14987.5	16180.2	39719.5	95169	62802.5	18025.5	24820.5	30363.8	C00168	ko00260,ko00630,ko01100,ko01110,ko01200
Lmbp002309	371.102	209.048	370.126	C17H22O9	[M+H]+	Sinapaldehyde-4-O-Glucoside	Phenolic acids	Phenolic acids	154461-65-1	3	40724.5	39585.2	64140	51771.5	63497.2	51034	36390.8	12439.8	11288	27631	30257	41903.2	25061.5	31209	27739	18112	30376.5	27828	-	-
Lmbp000123	164.074	56.0495	163.067	C6H13NO2S	[M+H]+	L-Homomethionine	Amino acids and derivatives	Amino acids and derivatives	25148-30-5	3	417610	504662	581302	1.45947e+06	1.51284e+06	1.34368e+06	2.90708e+06	2.61214e+06	2.34362e+06	742259	699601	787338	1.21178e+06	1.33214e+06	1.06694e+06	1.19368e+06	997936	704920	C17213	ko00966,ko01110,ko01210
Lmyp001747	344.098	164.034	343.09	C14H17NO9	[M+H]+	2-O-Glucosyl-7-hydroxy-1,4(2H)-benzoxazin-3-one (DHBOA glucoside)	Alkaloids	Alkaloids	28512-70-1	3	26531.2	16769.6	20691.6	18309.7	26724	10285.4	16348.4	12358.7	21389.1	38425.1	19014.3	15495	11206	10556.3	18881.7	22924.8	14291.4	16171.2	-	-
MWS1848	135.045	92.0274	136.052	C8H8O2	[M-H]-	Phenyl acetate	Phenolic acids	Phenolic acids	122-79-2	3	38800.8	40041	31021.2	38946.8	29388.2	46102.2	31967	41713.8	48196	49016.8	32632.2	23031	28270.5	25597	37269.8	23066.8	18527.8	30704.5	C00548	-
Hmmn003584	739.194	593.14	740.209	C33H40O19	[M-H]-	Luteolin-7-O-rutinoside-5-O-rhamnoside	Flavonoids	Flavones	-	3	9932.49	11035.9	12608.8	9185.02	12089.2	9156.11	6252.29	6842.1	9504.92	5828.22	9720.93	9390.63	7032.85	5922.2	8942.41	8233.38	11011.8	6625.6	-	-
Xmgp006913	341.139	137.06	340.13	C20H20O5	[M+H]+	2,4,2',4'-tetrahydroxy-3'-prenylchalcone	Flavonoids	Chalcones	-	3	57578.4	27180.7	42883.5	55946.4	48755	53078.8	35001.5	56844.2	74400.2	65733.2	48299.7	64845.6	73227.3	55041.6	66779.7	65485.2	48400.9	39563.6	-	-
Lmzn001582	387.166	207.102	388.174	C18H28O9	[M-H]-	5'-Glucosyloxyjasmanic acid	Phenolic acids	Phenolic acids	-	3	75009.2	52844.8	52171	57173	54493	54881	171274	220054	145722	95746.5	84716.8	85200.5	162225	137922	159401	67887.2	81915.2	111925	-	-
pme2602	184.002	97	185.009	C3H8NO6P	[M-H]-	O-Phospho-L-serine	Amino acids and derivatives	Amino acids and derivatives	407-41-0	3	31670.6	26070.3	19611.3	16021.8	22942	13211.5	29159	19923.5	31990.3	31040.4	15777.8	25355.2	12444.1	43074.5	18532.7	24072.5	36420.5	23627	C01005	ko00260,ko00270,ko00970,ko01100,ko01110,ko01200,ko01230
Zmzp000145	189.16	84.0803	188.153	C9H20N2O2	[M+H]+	Trimethyllysine	Amino acids and derivatives	Amino acids and derivatives	23284-33-5	1	1.04582e+06	1.25974e+06	1.56439e+06	1.56537e+06	1.96529e+06	1.88018e+06	1.49763e+06	834012	1.46091e+06	607415	430614	553642	667354	873825	898631	894594	948595	564132	C03793	ko00310,ko01100
MWS1839	165.056	92.0272	166.063	C9H10O3	[M-H]-	Ethylparaben	Phenolic acids	Phenolic acids	120-47-8	3	5095.76	4969.73	5416.74	6281.96	6826.63	7345.25	2928.73	6708.9	2866.21	4799.91	3176.82	4710.42	4058.57	5203.73	5382.15	2462.08	3320.96	4187.41	-	-
HJN069	575.124	449.089	576.126	C30H24O12	[M-H]-	Tetrahydroxyflavan-(4α-8-epicatechin)	Flavonoids	Flavanols	-	3	7534.75	4367.25	4400.5	4241.84	3113	11234.8	10287	10609.8	9344.75	6242.5	7482.75	8100.75	4969.5	9403.25	6877.75	10678.2	8746.5	6245.25	-	-
mws0863	213.017	97	214.024	C5H11O7P	[M-H]-	2-Deoxyribose-5'-phosphate	Nucleotides and derivatives	Nucleotides and derivatives	102916-66-5	3	48919.8	61082.2	72791.3	82148.2	96674.9	105149	103063	45912.8	68441.2	56189.6	50287.6	62131	38308.8	36138.2	30700.5	60627	99242.4	70907	C00673	ko00030,ko01100
Lmqp002761	313.143	151.075	312.136	C19H20O4	[M+H]+	Alnusonol	Phenolic acids	Phenolic acids	52330-12-8	1	60455.5	85206	63335	108240	127407	87154.5	95211.8	107564	102238	109733	101560	127091	95462.8	126054	124752	87502.2	114888	68174	-	-
MWS1983	343.125	89.0254	344.132	C12H24O11	[M-H]-	Maltitol	Others	Saccharides	585-88-6	3	76117.5	98715.5	97712.8	66664.8	53625.5	127124	105536	93065.8	104083	96880	72512.5	82629.4	90043	60391.8	87676.5	44981.2	60194.2	76537	-	-
mws0852	455.179	308	454.171	C20H22N8O5	[M+H]+	Methotrexate	Nucleotides and derivatives	Nucleotides and derivatives	59-05-2	2	38596	46175.5	29463.5	19826.8	20494.2	28209.8	17996	22539	8807.28	29449.8	22187.5	27868.2	16294.5	18597	17376.2	24154.2	25150	15011.3	C01937	-
pmb0776	337.155	177.4	336.147	C20H20N2O3	[M+H]+	N-Feruloyltryptamine	Alkaloids	Plumerane	53905-13-8	3	9	9	9	9	9	9	65166.6	140700	82238.1	9	9	9	15495.8	14649.7	12544.7	15009.7	19658.4	25443.3	-	-
HJAP064	565.118	317.076	564.088	C25H24O15	[M+H]+	Isorhamnetin-3-O-(6''-malonyl)glucoside	Flavonoids	Flavonols	-	3	66071	77865	75708.5	70241.8	82063.5	75691.5	42087.8	32021.8	29612.8	39618	53361.5	50740.2	30430.5	50744.2	43492	70628	48473.2	44076.8	-	-
pme3005	74.05	46.2	73.0528	C3H7NO	[M+H]+	N,N-Dimethylformamide	Alkaloids	Alkaloids	68-12-2	3	222036	247271	236214	142331	148490	139766	156557	254894	126778	194267	207267	216934	130975	165566	222210	112656	74381.7	127826	C03134	-
MWS0442	527.156	365.102	504.169	C18H32O16	[M+Na]+	Maltotriose	Others	Saccharides	1109-28-0	2	69171.1	45269	61592	56001.5	52208.3	75112.2	77714.9	90173.4	64650.8	68838.5	98501.4	54955.1	107789	98916	64514.5	50253.6	47572.8	75004.7	C01835	ko02010
pmp000239	595.129	505.09	594.122	C26H26O16	[M+H]+	Luteolin-6-C-(5''-glucuronyl)xyloside	Flavonoids	Flavones	-	3	807347	765385	686727	774977	655450	847714	714773	797950	579113	742283	558310	665324	596531	1.00577e+06	906900	863093	575534	549132	-	-
Lmtn002916	507.078	331.046	508.085	C22H20O14	[M-H]-	Mearnsetin-3-O-glucuronide	Flavonoids	Flavones	-	3	14070.2	19313.2	16107.5	20526.8	22409	21089.8	18840	30419.8	28934.8	16640.8	19946.5	19049.2	20687	13594.2	10694	23899	17894	14173.5	-	-
pmn001380	187.098	169.087	188.105	C9H16O4	[M-H]-	Eucommiol	Others	Alcohol compounds	55930-44-4	1	25935.9	29244.3	21468.5	28624.2	22141.4	32774.7	35334	75239.3	52643.3	37306	34640.7	31391	62287.2	57614.5	55634.5	19517.2	31119.7	33139.7	C17878	-
mws0383	267.233	267.233	268.24	C17H32O2	[M-H]-	10-Heptadecenoic Acid	Lipids	Free fatty acids	29743-97-3	1	75683.9	119442	133805	148722	134243	138935	116052	134025	159180	199945	188571	137791	211976	174604	143199	159713	100682	107189	-	-
MWSHY0202	237.091	135.047	236.084	C16H12O2	[M+H]+	6-Methylflavone	Flavonoids	Flavones	29976-75-8	3	22011	12528.8	22793.4	13669.3	13709.8	9477.54	21274.4	15868.2	16150.8	9025.28	18115	14144	18793.6	15249.8	23771.9	23689.2	15516.9	15221.9	-	-
Hmmp002324	947.276	785.22	946.269	C41H54O25	[M+H]+	Tricin-4'-O-rutinoside-7-O-rutinoside	Flavonoids	Flavones	-	3	18358	8566.25	6082.5	12121.5	10796.2	15800.8	19504.8	9762	3635.5	8568	10977.2	9	9	9	9	8455.25	12059	7306.25	-	-
Lmhp009773	515.322	261.221	514.314	C27H46O9	[M+H]+	1-α-Linolenoyl-glycerol-3-O-glucoside*	Lipids	Glycerol ester	-	2	149853	121509	173242	95566.8	80521.4	101673	148586	179884	206617	89601.1	98230.3	77753.9	112250	102445	96467.2	193531	143233	113222	-	-
mws0055	373.128	343.09	372.121	C20H20O7	[M+H]+	Tangeretin (4',5,6,7,8-Pentamethoxyflavone)	Flavonoids	Flavones	481-53-8	3	5220.66	12932.9	5479.14	6339.03	7552.11	10428.4	6189.59	17633.8	16904.5	4626.34	5272.59	6710.12	6288.73	6325.77	24367.2	11682.6	7287.11	7754.64	C10190	-
Lmyn008503	143.108	143.108	144.115	C8H16O2	[M-H]-	Octanoic acid	Lipids	Free fatty acids	124-07-2	1	2165.88	2178.31	3944.91	1475.82	2637.32	2698.98	2086.65	1905.26	2851.34	2949.61	2078.72	2346.25	3190.53	2111.24	3731.78	1278.08	1972.16	2240.08	C06423	ko00061,ko00785,ko01100,ko01240
pme0033	137.046	119	136.038	C5H4N4O	[M+H]+	Hypoxanthine	Nucleotides and derivatives	Nucleotides and derivatives	68-94-0	3	36901.8	36229.2	26123.1	26971.9	19113.9	9	53784.7	114967	90510.7	11594.9	15023.2	9	43071	69903.6	80176.9	34269.4	33862.9	53378.7	C00262	ko00230,ko01100
pme1974	87.0088	43	88.016	C3H4O3	[M-H]-	Pyruvic acid	Organic acids	Organic acids	127-17-3	3	4833.23	5954.07	6642.24	11497.8	14995.9	17360.3	18005.8	16463.5	17936.3	5089.5	6214.11	10183.7	26391.4	28141.6	25827.6	12594.3	8326.73	14825	C00022	ko00010,ko00020,ko00030,ko00040,ko00053,ko00250,ko00260,ko00261,ko00270,ko00290,ko00330,ko00350,ko00360,ko00430,ko00440,ko00620,ko00630,ko00650,ko00660,ko00710,ko00730,ko00760,ko00770,ko00900,ko01100,ko01110,ko01200,ko01210,ko01230,ko01240
pma0634	495.297	275.2	494.289	C28H38N4O4	[M+H]+	N1,N5-Bis(p-coumaroyl)spermine	Alkaloids	Phenolamine	-	3	19442.4	23219.9	31938.2	38890.8	37408	24335	32199.3	264810	135359	41669.8	42105.2	46446.7	61429.5	46008.8	42492	54698.5	40255.2	31538.6	-	-
mws0043	403.139	373.096	402.132	C21H22O8	[M+H]+	Nobiletin (5,6,7,8,3',4'-Hexamethoxyflavone)	Flavonoids	Flavones	478-01-3	3	21592	25496.2	14985.2	7477.1	8808.12	11673.4	10820.2	25128.1	13920.7	12795.3	8645.9	9776.67	6759.27	8847.62	53058.3	21175.7	14459.7	12594.2	C10112	-
MWSmce220	177.045	59.016	178.048	C6H10O6	[M-H]-	D-Glucono-1,5-lactone	Others	Saccharides	90-80-2	2	222497	128456	111874	101602	101526	127679	92359.5	134512	78283.5	177318	123012	102339	85097.8	74847.3	102854	59911	72266.2	102671	C00198	ko00030,ko01100,ko01110,ko01200
pmb0677	831.234	207.1	830.227	C39H42O20	[M+H]+	Chrysoeriol-6-C-glucoside-4'-O-(6''-sinapoyl)glucoside	Flavonoids	Flavones	-	2	218990	272529	138550	102431	180700	173602	237528	336958	144198	171434	232631	282173	403707	399999	376761	267555	231945	148728	-	-
Lmln001856	479.086	316.023	480.091	C21H20O13	[M-H]-	5,7-Dihydroxy-4-oxo-2-(3,4,5-trihydroxyphenyl)-4H-chromen-3-yl-alloside	Others	Others	-	2	38228.5	43785.2	38763.8	54404	43691.2	37413.8	41640.8	35201.8	45511.5	37937.5	44843.5	34102.5	7248	15090.5	34974.5	28112.8	44326.5	27844.2	-	-
Lmrj002244	195.113	70.06	194.106	C10H14N2O2	[M+H]+	Cyclo(Pro-Pro)	Amino acids and derivatives	Amino acids and derivatives	6708-06-1	3	23649	19649.8	25151.5	9761.5	19203.5	9180	9	24814.5	13613	11205.2	11101.5	28052.8	23634	20956.5	33714.5	12040.2	11790.5	18915.5	-	-
mws0884	328.045	134.2	329.053	C10H12N5O6P	[M-H]-	Cyclic 3',5'-Adenylic acid	Nucleotides and derivatives	Nucleotides and derivatives	60-92-4	1	8767.56	7229.91	8339.71	10292.4	21600.7	9497.22	28000.5	64295.1	74154	27417.5	21085.4	20585.9	53729.4	45434.8	55527.4	17914.1	32515.8	27588.4	C00575	ko00230,ko01100
Hmcp002316	449.106	317.06	448.1	C21H20O11	[M+H]+	Isorhamnetin-3-O-arabinoside	Flavonoids	Flavonols	-	3	15529.5	21197.8	19211.5	14328.2	14283.5	21643.5	15728.5	10440.2	16748.8	9569	11035.5	15402.5	8844.25	12218	18648.2	26372.8	16119.8	17008	-	-
Lmhp008233	474.262	333.242	473.254	C23H40NO7P	[M+H]+	LysoPE 18:4	Lipids	LPE	-	3	4370.34	4904.43	5528.99	5100.31	7526.38	6660.57	11811.7	10454.8	13883.3	9266.35	5483.31	5542.26	6192.41	6369.11	7148.83	5153.45	8444.92	5358.18	-	-
pme2559	174.041	88	175.048	C6H9NO5	[M-H]-	N-Acetyl-L-Aspartic Acid	Amino acids and derivatives	Amino acids and derivatives	997-55-7	3	30063.6	42978.9	30791.7	77414.9	65488	66346.4	50130.6	48845.5	58359.8	67153.7	70199.3	64627.2	66971.6	64697	49126.1	30829.1	55725.9	40857.7	C01042	ko00250,ko01100
Hmxp007521	315.087	300.06	314.079	C17H14O6	[M+H]+	3',4'-Dihydroxy-7,5'-dimethoxyflavone	Flavonoids	Flavones	-	3	9982.64	11276.9	5268.04	17968.6	8955.09	10106.7	5085.69	6273.2	7369.41	14533.1	4404.51	4571.8	5823.89	8312.86	10322.9	11331.3	6561.79	7597.07	-	-
pmf0440	163.075	91.1	162.068	C10H10O2	[M+H]+	4-MethoxycinnaMaldehyde	Phenolic acids	Phenolic acids	1963-36-6	3	45902.6	47488.6	42479.6	51196.4	47020.9	45119.9	53141.5	42977.5	52108.6	41164.1	58633.4	42697.3	46802.3	50613.1	57330.8	32059.7	23205.6	17788.2	C10475	-
mws0895	431.098	269	432.106	C21H20O10	[M-H]-	Genistein-7-O-Glucoside (Genistin)	Flavonoids	Isoflavones	529-59-9	2	19433	25557	15385.5	25197.5	28546.5	22023.8	17457	27715.5	25051.2	30030	30225.5	27168.8	38352	30114.8	30492.8	28083.2	19922.2	15633.2	C09126	ko00943
Hmcp001618	743.201	449.1	742.195	C32H38O20	[M+H]+	Quercetin-3-O-(2''-O-Xylosyl)rutinoside	Flavonoids	Flavonols	129235-39-8	3	22022.8	17489.5	14564.2	30214.5	19947.8	16989.3	22936.8	17640.8	15886.8	21905	16609.5	19614.2	23046.5	29898.8	24108.2	11983.5	22156.2	16953.8	C10175	ko00944
pme2761	161	73	162.016	C5H6O6	[M-H]-	4-Hydroxy-2-oxoglutaric acid	Organic acids	Organic acids	1187-99-1	3	71741.2	105086	98007.2	92804.1	89897.9	95714.5	91207.2	47089.2	154529	100755	124476	59246.8	118692	117388	94530.4	126866	161992	87116.3	C01127	ko00630,ko01100
Hmcp002399	509.129	347.07	508.121	C23H24O13	[M+H]+	Limocitrin-3-O-glucoside	Flavonoids	Flavonols	-	2	1487948	1.20369e+06	968065	909316	894820	1.11105e+06	768748	970219	700100	1.51517e+06	955358	1.28587e+06	1.07755e+06	489662	748101	1.23673e+06	745789	771350	-	-
Hmjn004446	593.13	285.04	594.137	C30H26O13	[M-H]-	Luteolin-7-O-(6''-caffeoyl)rhamnoside	Flavonoids	Flavones	-	3	2736.1	4071.13	4416.1	5684.21	4000.81	5164.02	5858.59	3649.22	6250.09	4765.8	4955.78	4596.72	3642.56	5192.54	4285.34	2525.54	4744.56	4196.65	-	-
Lmtp002942	535.145	499.123	534.137	C25H26O13	[M+H]+	Apigenin-6,8-di-C-arabinoside*	Flavonoids	Flavones	-	3	78685	78037.9	66274	110810	74900.2	165068	67140.8	75221.2	139560	96100.8	134431	136434	96476.8	70297.5	159190	62190.1	104563	116568	-	-
Wmzn000227	145.062	109.041	146.058	C6H10O4	[M-H]-	2,2-Dimethylsuccinic acid	Organic acids	Organic acids	597-43-3	1	21510	12332.2	16089.2	38697.5	30047.8	39574	57823.2	51140	63973.8	31024.8	33658	46041	46908	54932.2	46277.5	27502.5	51485.5	47330.8	-	-
Lmtp003677	627.156	303.043	626.148	C27H30O17	[M+H]+	Quercetin-3-O-sophoroside (Baimaside)	Flavonoids	Flavonols	18609-17-1	3	54548.5	72202.8	48998.5	66171	50919.2	85849.8	64595.8	36074	50460.8	49746	59341.8	43673	48781.2	62561.2	35191.5	53476.2	63610.8	33425	C12667	ko00944
Cwjp002007	949.265	177.054	948.254	C43H48O24	[M+H]+	Kaempferol-3-O-sophoroside-7-O-(2''-Feruloyl)glucoside	Flavonoids	Flavonols	-	3	5009.25	3298.5	10845.5	7431	9853.5	11638	3326	2377.81	9116	16692.5	8282.75	8310.75	8370.5	7437.75	13195	12481	8281.25	15725	-	-
zjbp110808	313.106	137.059	312.1	C18H16O5	[M+H]+	6-hydroxy-2-[2-(3-methoxy-4-hydroxyphenyl)ethyl]chromone	Others	Others	-	2	57104	60030	55435.5	56523.5	55442.2	48401.2	38124.2	63521.5	63602.2	64055.5	64680	48586.5	81671	46250.2	49650.5	65781.8	37496.2	42731.2	-	-
pmb0717	527.155	331.081	526.148	C27H26O11	[M+H]+	Tricin-5-O-guaiacylglycerol	Flavonoids	Flavones	-	1	329463	219576	368626	220780	202112	217856	180586	193250	201063	503482	245634	355465	218123	350479	250151	149098	286082	233660	-	-
Lmjp002906	479.118	317.065	478.111	C22H22O12	[M+H]+	Rhamnetin-3-O-Glucoside*	Flavonoids	Flavonols	27875-34-9	1	2.12719e+07	2.05234e+07	1.405e+07	1.22243e+07	1.23293e+07	1.19192e+07	1.11233e+07	1.46101e+07	8.40832e+06	1.84608e+07	1.70279e+07	1.75979e+07	1.5042e+07	9.13408e+06	1.0616e+07	1.78846e+07	1.24145e+07	9.7651e+06	-	-
pmb2591	245.093	203.084	246.101	C13H14N2O3	[M-H]-	N-Acetyl-L-Tryptophan	Amino acids and derivatives	Amino acids and derivatives	1218-34-4	1	9958	9358.5	6839.25	49918.2	25034	30512.5	59638.8	61977.2	58016	29832.2	30524	39959.2	197222	139834	133580	32540.2	61399.8	45474.5	-	-
Zmcp002666	627.144	303.05	626.148	C27H30O17	[M+H]+	Quercetin-3,7-Di-O-glucoside	Flavonoids	Flavonols	-	3	31291.2	43086	40209.2	30837.5	61676.2	64022.5	49018.5	25061.8	31047.2	40984.2	43436.8	30618.2	25563.2	21807.5	29014.5	24126.8	30784.5	16040	-	-
Lmgn002555	173.082	59.0139	174.089	C8H14O4	[M-H]-	2-Propylglutaric acid	Organic acids	Organic acids	32806-62-5	2	57843	64833	39178	68090.5	81918.8	56520.2	41088	52400	83825.7	36543.5	41136	49476.2	104894	87284	86952.5	52354.8	95338	64792.5	C16658	-
MWSmce501	167.036	108.025	168.042	C8H8O4	[M-H]-	Protocatechuic Acid Methyl Ester	Phenolic acids	Phenolic acids	2150-43-8	3	16026	18555.5	10895	13780.2	14081.5	19261.2	12110.5	23072	11494	14743.5	12199	18883	23043	31239.8	30502.2	15365.7	18510.2	27929.2	-	-
mws2108	353.088	191.05	354.095	C16H18O9	[M-H]-	Cryptochlorogenic acid (4-O-Caffeoylquinic acid)*	Phenolic acids	Phenolic acids	905-99-7	1	127597	89956.7	106610	72687.6	60867.6	95733.8	103900	114479	103337	108189	122827	111784	101388	133754	77555.1	48613.5	57779.9	88020.4	-	-
Lmhp005872	455.218	177.055	454.21	C25H30N2O6	[M+H]+	Diferuloylcadaverine	Alkaloids	Phenolamine	-	3	9	9	9	9	9	9	63742.6	63724.3	63959.3	9	9	9	9	9	9	24825.1	13982.6	15744	-	-
mws0102	160.04	115.995	161.048	C9H7NO2	[M-H]-	Indole-5-carboxylic acid*	Alkaloids	Plumerane	1670-81-1	3	26988.5	20009.5	22154.5	22567	13454.5	22304.8	27035.5	37138.2	27984	20840.5	15992	19253.5	25660	48754.2	34144	18925	33559	21077	-	-
Hmyn007081	481.255	245.04	482.262	C22H43O9P	[M-H]-	LysoPG 16:1	Lipids	Glycerol ester	-	2	1731.31	1021.84	2756.37	1303	671.17	1067.82	2696.92	2636.89	2434.17	1462.89	1413.14	1135.24	1104.87	782.83	1880.34	1125.91	1185.98	1949.38	-	-
ML10177402	152.034	108.046	153.043	C7H7NO3	[M-H]-	4-Aminosalicylic acid	Phenolic acids	Phenolic acids	65-49-6	3	26861.8	23808.4	26964	22685.2	15161.3	15700.8	20716.8	25199.6	27576.4	23087.8	27008	26464.3	28470.2	24236.5	26819.9	13088.1	25660.2	19506.3	C02518	-
MWSmce295	245.072	113.032	244.07	C9H12N2O6	[M+H]+	1-beta-D-Arabinofuranosyluracil	Nucleotides and derivatives	Nucleotides and derivatives	3083-77-0	3	43677.9	30185.5	39680.1	35475.3	22852.4	27558.1	114910	261029	174178	34597.7	23074.8	41392.5	129767	129941	104858	111719	57784.4	79685.5	C16908	-
pmf0397	311.303	183.1	312.303	C20H40O2	[M-H]-	Arachidic acid	Lipids	Free fatty acids	506-30-9	3	74916.3	84432.8	128098	58552.7	101884	85920.9	112804	37416.3	126611	67205.3	97647.9	145147	90707.9	69458.7	109202	45182.4	81928.7	52074.9	C06425	ko01040
mws0064	287.056	135	288.063	C15H12O6	[M-H]-	Eriodictyol (5,7,3',4'-Tetrahydroxyflavanone)	Flavonoids	Flavanones	552-58-9	3	9023.04	8386.06	10591.4	11965.1	8622.18	15428.8	11463.5	20959.5	4516.17	10496.6	10080	7784.18	11533.6	10964.4	8379.44	15249.2	8778.16	9192.07	C05631	ko00941,ko01100,ko01110
pma6640	479.3	317.1	478.111	C22H22O12	[M+H]+	3'-O-Methyltricetin-7-O-glucoside	Flavonoids	Flavones	-	3	6.45078e+06	6.9003e+06	1.30096e+07	1.32899e+07	1.23749e+07	1.25934e+07	1.16507e+07	4.43243e+06	8.97056e+06	6.30128e+06	1.30459e+07	5.94103e+06	6.52035e+06	8.7896e+06	9.9276e+06	6.07919e+06	1.193e+07	1.16745e+07	-	-
pmb2979	549.125	387.1	550.132	C25H26O14	[M-H]-	Hesperetin-7-O-(6''-malonyl)glucoside	Flavonoids	Flavanones	-	3	33349.8	43388	30410.5	39051	37807	32722.8	77732	69718	78902.8	43421.5	48719.8	25926.5	72425.5	69328	81129.2	37344.5	30303	57173.2	-	-
Zmpn002440	287.058	135.046	288.063	C15H12O6	[M-H]-	3,4,2',4',6'-Pentahydroxychalcone	Flavonoids	Chalcones	73692-51-0	3	9	9	9	14414.9	10542.1	10812.9	11462.4	11357.3	8085.93	12404.2	13716.2	10053.3	7838.54	9621.69	8168.42	3867.44	7909.53	7193.22	C15525	ko00941,ko01100
pmp001311	627.156	303.1	626.148	C27H30O17	[M+H]+	6-Hydroxykaempferol-7,6-O-Diglucoside	Flavonoids	Flavonols	-	3	64775.2	41080.8	34945.8	52811.5	53464.5	81450	47692	12805	28398.8	34081.8	39978	41445.2	29779.5	33579.2	36942	26545.5	46407.8	26889.5	-	-
MA10107783	207.03	119.053	208.037	C10H8O5	[M-H]-	3-[(1-Carboxyvinyl)oxy]benzoic acid	Phenolic acids	Phenolic acids	16929-37-6	3	16926.5	10843.5	21118	13104.2	13135.2	16584	7980.75	12812.2	4460.5	28106	16282	28153	7340.75	20483.2	7036.25	8732.14	17304.8	17306.2	C20772	ko00130,ko01100,ko01110,ko01240
mws0629	281.113	166	280.106	C13H16N2O5	[M+H]+	L-Aspartyl-L-Phenylalanine	Amino acids and derivatives	Amino acids and derivatives	13433-09-5	1	42229	34667.2	46218.2	45174.8	42010.8	71265.5	81165.2	68601	73870	34875	33932.2	37764.8	83922.5	72126.1	89039.2	47724.2	53560.2	25879	-	-
pme0321	431.098	285	432.106	C21H20O10	[M-H]-	Kaempferol-7-O-rhamnoside	Flavonoids	Flavonols	20196-89-8	3	8449.58	5447.21	7839.53	7551.2	10885.3	15843.9	11662.8	4747.12	8348.47	7639.02	15284	9707.77	8921.47	12441.9	11385.1	5828.44	11229.4	7178.1	-	-
pme1306	250.048	134	249.04	C8H12NO6P	[M+H]+	Pyridoxine-5'-phosphate	Others	Vitamin	447-05-2	3	13142.7	14229.8	6773.44	14593.1	13203.3	12765.1	10421.3	10775.4	6449.49	6439.21	8261.17	7961.14	5043.53	10975.5	9177.29	5358.35	10015.3	6129.44	C00627	ko00750,ko01100,ko01240
Lmdp004336	773.193	325.092	772.185	C36H36O19	[M+H]+	Kaempferol-3-O-(6'''-Caffeoyl)glucosyl-(1→2)-Galactoside	Flavonoids	Flavonols	-	3	27301.5	15459.8	17941	10417.5	11640.5	12668.2	16183.5	23914.8	7506.25	18982	20997	17955.2	19762.5	19574.8	10376.8	7791.5	14983.5	16156	-	-
Lmhp002800	641.16	317.06	640.164	C28H32O17	[M+H]+	2'-Hydoxy-5-methoxyGenistein-4',7-O-diglucoside	Flavonoids	Isoflavones	-	3	18894.8	16001.8	17783.2	18916.8	25110.8	9449.25	24523	11029.2	14547.5	33746.2	31562.8	24245	17756	7369.94	22354	27647.5	14197.8	17761.5	-	-
HJN055	435.13	273.077	436.136	C21H24O10	[M-H]-	Dihydrocharcone-4'-O-glucoside	Flavonoids	Chalcones	-	1	325662	323376	303637	287622	282993	289001	257324	264383	240076	212166	220707	198118	172327	257535	168783	428363	314159	206071	-	-
MWS2070	179.072	92.0265	180.079	C10H12O3	[M-H]-	Propyl 4-hydroxybenzoate	Phenolic acids	Phenolic acids	94-13-3	3	4662.81	4378.86	6233.24	3850.6	4124.38	3506.03	4277.78	4424.55	2704.49	4305.41	3365.37	4483.83	3087.05	3943.91	2591.23	2419.17	4574.44	2750.8	-	-
pme1651	176.1	130.1	175.063	C10H9NO2	[M+H]+	Indole-3-acetic acid (IAA)	Alkaloids	Plumerane	87-51-4	3	23954.8	26548.2	28313.2	21008.2	28769.8	33752	20893.5	19475.2	11690	16471	12762.8	9267.5	10737.2	10130.8	13768.2	17754.2	18240.4	8704.75	C00954	ko00380,ko01100,ko04075
MWS20194	149.06	103.057	148.052	C9H8O2	[M+H]+	Cinnamic acid	Phenolic acids	Phenolic acids	140-10-3	2	16808.2	21002.9	16631.6	27121.2	26564.7	14371.9	27098.9	41880.3	36047.4	16853	18925.1	17894.8	16396.2	25165	21957.8	16626.5	27529.6	14325.8	C00423	ko00130,ko00360,ko00940,ko00998,ko01100,ko01110
mws1350	181.051	151	182.058	C9H10O4	[M-H]-	Syringaldehyde; 4-Hydroxy-3,5-Dimethoxybenzaldehyde	Phenolic acids	Phenolic acids	134-96-3	3	14947	14930.8	16238.2	21154.8	19308.5	14935.8	46705.5	58867.8	52239.2	32401.8	31232.2	21178.5	80977	67061.8	64195.2	18073.2	28377.8	38606.8	-	-
pmp000587	535.108	287.05	534.101	C24H22O14	[M+H]+	Luteolin-7-O-(6''-malonyl)glucoside	Flavonoids	Flavones	-	1	120022	149414	131059	133709	114322	129499	131100	55880	65216.2	104778	92913.2	82750	45309.5	61540	68476	105576	48216.2	84581.8	C10103	-
pme2589	159.1	87	160.037	C6H8O5	[M-H]-	2-Oxoadipic acid	Organic acids	Organic acids	3184-35-8	3	27338.2	13004.1	13002.2	20268.2	17617.5	34074.3	60501.8	80982.1	59042	20123.3	15881.1	17533.8	29334.7	32423.6	17532	25348.6	56348.9	42331.2	C00322	ko00300,ko00310,ko00380,ko01100,ko01110,ko01210,ko01230,ko01240
Lmhp010757	506.324	365.305	505.317	C25H48NO7P	[M+H]+	LysoPE 20:2	Lipids	LPE	-	3	2150.56	1815.19	3282.17	2123.05	3676.68	3304.05	3108.1	3268.88	3214.18	3909.55	4089.33	4219.54	1984.4	3770.99	3759.46	2874.66	5576.97	3240.7	-	-
Lmtp005305	479.118	333.06	478.111	C22H22O12	[M+H]+	Mearnsetin-3-O-rhamnoside (Mearnsitrin)	Flavonoids	Flavones	30484-88-9	3	42119.5	37990.5	47859	48527.2	42619.8	57092	33970.5	24215.2	28084.8	39109	31504	34348.8	33167.8	25787.5	30853.5	28845	40431.8	18234	-	-
Hmcp003223	347.075	332.05	346.069	C17H14O8	[M+H]+	Limocitrin (5,7,4'-trihydroxy-8,3'-dimethoxyflavone)	Flavonoids	Flavonols	489-33-8	2	14666.3	14099	16422.3	13998.8	18039.8	19026.5	14260	15844.4	25624.2	18514.1	8841.93	10562.7	4788.9	2211.36	8824.8	10017.2	8999.68	17554.5	-	-
pme0195	120.02	62	121.02	C3H7NO2S	[M-H]-	L-Cysteine	Amino acids and derivatives	Amino acids and derivatives	52-90-4	3	40457	19237.2	40457	7038.75	23543.9	22642.5	13093.5	22670.2	21473.2	24072.8	86322.5	12550	30782.5	64240	35127.6	30344.8	15472	35508	C00097	ko00260,ko00270,ko00311,ko00332,ko00430,ko00460,ko00480,ko00730,ko00770,ko00920,ko00970,ko01100,ko01110,ko01200,ko01230,ko01240,ko04122
pme0124	173.092	115.5	172.085	C7H12N2O3	[M+H]+	L-Glycyl-L-proline	Amino acids and derivatives	Amino acids and derivatives	704-15-4	3	27232.3	24892.9	26444	19477.9	30422.1	34939.7	24254.8	21176.5	17346.1	10005	7922.66	16539.3	30105	20203.3	37090.8	19045.2	24710.4	10785.3	-	-
mws0264	341.109	119.035	342.116	C12H22O11	[M-H]-	D-Trehalose	Others	Saccharides	99-20-7	3	2.50468e+06	1.92733e+06	3.26743e+06	2.64023e+06	1.64085e+06	3.15474e+06	2.98137e+06	1.52013e+06	1.04499e+06	3.42917e+06	2.16464e+06	2.05969e+06	1.76295e+06	2.26699e+06	3.40864e+06	1.44144e+06	1.15878e+06	622270	C01083	ko00500,ko01100,ko01110,ko02010
mws0976	243.062	153	244.07	C9H12N2O6	[M-H]-	β-Pseudouridine	Nucleotides and derivatives	Nucleotides and derivatives	1445-07-4	3	13418.2	13779.2	8567.06	17931.2	20671.2	19509.3	36181	13399.4	58265.8	15915.2	16156.8	11416.9	53738.4	56080.8	50898.5	18312.8	42854.6	34565.5	C02067	ko00240,ko01100
mws0217	76.0393	29.994	75.032	C2H5NO2	[M+H]+	L-Glycine	Amino acids and derivatives	Amino acids and derivatives	56-40-6	3	12373.3	5462.35	14043.5	18041.1	48424.1	33627.8	17112.1	47124.9	34683.5	28132.1	19231.6	14930.2	11032.1	26099	21153.8	17930.2	32692.2	16539.9	C00037	ko00230,ko00260,ko00310,ko00440,ko00460,ko00480,ko00630,ko00730,ko00860,ko00970,ko01100,ko01110,ko01200,ko01230,ko01240,ko02010
pme2758	162.041	144	163.048	C5H9NO5	[M-H]-	4-Hydroxy-L-glutamic acid	Amino acids and derivatives	Amino acids and derivatives	3913-68-6	3	13518	22504.2	23408.8	21632	19130.5	35454	15482.5	12918	21216.2	16109.8	9545.5	16583.5	12333.8	16040.8	13433.9	33215.8	19101.5	16134.8	C03079	-
Zmhp003322	741.2	433.111	740.195	C36H36O17	[M+H]+	Isovitexin-2''-O-(6'''-p-coumaroyl)glucoside	Flavonoids	Flavones	-	1	9	9	9	2.1212e+06	3.08954e+06	4.0469e+06	2.38719e+06	4.2689e+06	3.01495e+06	2.88256e+06	2.25128e+06	3.2105e+06	3.33438e+06	2.37516e+06	3.00871e+06	3.01377e+06	1.47744e+06	1.70497e+06	-	-
Lmlp004754	312.113	294.215	311.1	C14H17NO7	[M+H]+	Ehretioside B	Alkaloids	Phenolamine	156368-84-2	3	1820.53	4344.62	4334.73	2844.69	4940.7	5764.98	5170.27	5228.07	8168.24	5245.72	4249.52	2105.83	4576.66	2860.67	8923.79	6344.91	6340	2747.05	-	-
mws1035	741.224	433	740.216	C33H40O19	[M+H]+	Kaempferol-3-O-robinoside-7-O-rhamnoside (Robinin)	Flavonoids	Flavonols	301-19-9	2	35500.5	43240.5	39731.6	31176.8	26733	51698.5	37458	19923	19766	29339.7	16669.7	36038	22576.2	42487	31973.9	40076.2	22466.2	19588	C10178	-
Hmln002100	535.183	373.134	536.189	C26H32O12	[M-H]-	Nortrachelogenin-4-O-glucoside	Lignans and Coumarins	Lignans	33464-78-7	2	52497	37723	49113.5	33638	43411	51575.5	27052.2	34939.8	28243.2	62528.8	63593.8	52896.2	43342.8	35748.8	40127.2	37138.5	25716.2	58636.5	-	-
pmp000127	625.176	607.2	624.169	C28H32O16	[M+H]+	Chrysoeriol-6,8-di-C-glucoside	Flavonoids	Flavones	-	3	57668.2	98892	45960.2	60521.5	42441.2	69711	41629.5	107880	37130.5	75866.2	53926	61236.8	91137	63050	51806	95656.5	48424.5	49452	-	-
MWS2027	129.03	68.9967	128.022	C4H4N2O3	[M+H]+	Barbituric acid;Malonylurea;2,4,6-Pyrimidinetrione	Nucleotides and derivatives	Nucleotides and derivatives	67-52-7	2	125439	291898	187556	145224	245291	205967	184559	99873.4	203505	310795	394285	429007	326715	318048	366850	133411	328101	230541	C00813	ko00240,ko01100
Hmcp001629	697.159	449.1	696.153	C30H32O19	[M+H]+	Kaempferol-3-O-(6''-Malonyl)glucoside-7-O-Glucoside	Flavonoids	Flavonols	-	3	37812.8	63924.8	19261.2	59465.2	55970	69201.8	44615.8	19291.2	32549	36660.8	32806.8	25300.2	27566.2	31466	24395.2	44856.2	27397.8	19325.2	-	-
pmb0786	180.087	163.06	179.079	C6H13NO5	[M+H]+	D-Glucosamine	Others	Saccharides	3416-24-8	3	1.21543e+06	872643	1.08233e+06	1.01828e+06	1.33339e+06	885201	788094	739740	631043	469086	476032	533095	1.00347e+06	475634	415618	1.09077e+06	846439	422884	C00329	ko00520,ko01100
MWSmce581	137.026	91.0193	138.032	C7H6O3	[M-H]-	2,4-Dihydroxybenzaldehyde	Others	Aldehyde compounds	95-01-2	3	11493.3	13812	13863.2	11326.8	12558.2	10065.8	17588.5	18175	24504	8815.5	4212.66	4403.75	6268.25	10989.5	5685.5	15068.5	16382.8	6305.5	-	-
Lmcp004624	301.071	258.052	300.063	C16H12O6	[M+H]+	3-Methylkaempferol	Flavonoids	Flavonols	1592-70-7	1	19613.5	38165	37920.2	58815	29898.2	49618.2	40440.8	28942.8	15035.5	11555	42659.2	26805.8	51752.8	59934	71441.8	36110.4	33435.2	13862.2	C05902	-
pmb0682	801.224	445.11	800.216	C38H40O19	[M+H]+	Apigenin-8-C-glucoside-7-O-(6''-sinapoyl)glucoside	Flavonoids	Flavones	-	3	339609	346756	949100	942144	1.15862e+06	1053355	1412048	330455	1.14871e+06	323457	633120	323398	486774	1.46046e+06	1237820	361380	878159	955015	-	-
pmb2653	649.1	145	650.227	C24H42O20	[M-H]-	DMelezitose O-rhamnoside	Others	Saccharides	-	3	7646.91	14002.5	11518.5	18654.4	24127.5	24571.5	21936.2	14116.5	14975.2	10950.7	21473.5	15669.8	10015.5	15498	10132.7	8642.8	5398.06	13455	-	-
Lmhp003064	245.12	120.085	244.121	C14H16N2O2	[M+H]+	Cyclo(Pro-Phe)	Amino acids and derivatives	Amino acids and derivatives	3705-26-8	3	15996	2073.5	9532.74	10902.8	8828.5	2181	6488.75	7470	6488.25	8637.75	10848.2	4328.95	18633	12594.8	14829.5	8528.5	4361	11629.5	C11847	-
Zmgn000173	149.046	75.0088	150.053	C5H10O5	[M-H]-	D-Ribose	Others	Saccharides	50-69-1	3	19849.8	14220.2	9680	12926.8	24929.5	7972.73	30047	27486.8	37425.5	23151	21442.2	16821.5	16023.8	21284.2	12025.5	10255	16016.5	25629.8	C00121	ko00030,ko01100,ko02010
pmf0096	88.988	70.9	89.9953	C2H2O4	[M-H]-	Oxalic acid	Organic acids	Organic acids	144-62-7	3	6949.46	7024.08	16333.5	6877.18	12701.1	15424	8559.98	15286.8	15671.9	16168.1	11055.7	9498.23	9669.74	11707	10163.1	6407.49	4428.45	11054.9	C00209	ko00230,ko00630,ko01100
pmb0819	157	130	156.069	C10H8N2	[M+H]+	3-Indoleacetonitrile	Alkaloids	Plumerane	771-51-7	3	9	9	9	25992.5	29583.5	32604.5	115274	156986	137815	19071.5	26575.8	37934.8	101472	85640.8	78582.2	31227.5	62421	90995.2	C02938	ko00380,ko01100
Lmyp004022	601.119	287.056	600.112	C28H24O15	[M+H]+	Kaempferol-3-O-(2''-galloyl)glucoside	Flavonoids	Flavonols	76343-90-3	2	7685.5	3199	11432.8	14785.5	16961.2	13751.5	13190.5	5303.25	3990.75	7344.5	9311.5	7050	5604.5	7195	9278.75	9269	4719	3881.09	-	-
pmp000233	463.123	313.07	462.116	C22H22O11	[M+H]+	Swertiajaponin	Flavonoids	Flavones	6980-25-2	1	259729	219949	318464	192230	187882	300847	330501	345926	174526	182676	327996	338052	221694	243050	212398	374401	167376	176757	C10187	-
