# Supplementary material for: Coordinated transcriptomic and metabolomic responses in rice reveal lignin-based physical barriers as key mechanisms of nonhost resistance to rust fungi
Source: PLoS Genet. 2025 May 9;21(5):e1011679. doi: 10.1371/journal.pgen.1011679 (PMC12121910; doi:10.1371/journal.pgen.1011679)
Supplement: S5 Table — (XLSX) [file pgen.1011679.s014.xlsx]

## Sheet: S5 Tab.
S5 Table. KEGG enrichment analysis of differentially-accumulated metabolites.
KEGG pathway	48 hpi						120 hpi
	ko_ID	Metabolome_frequency	P-value	DA_score	Up_num	Down_num	Metabolome_frequency	P-value	DA_score	Up_num	Down_num
2-Oxocarboxylic acid metabolism	ko01210	0.0736544	0.112252	0.230769	8	2	0.0736544	0.276561	0.269231	7	0
Fructose and mannose metabolism	ko00051	0.0141643	0.01827	0.8	4	0	0.0141643	0.276186	0.4	2	0
Amino sugar and nucleotide sugar metabolism	ko00520	0.0311615	0.133889	0.454545	5	0	0.0311615	0.70187	0.181818	2	0
alpha-Linolenic acid metabolism	ko00592	0.0283286	0.0917583	0.5	5	0	0.0283286	0.130111	0.4	4	0
Valine, leucine and isoleucine degradation	ko00280	0.0169972	0.18965	0.5	3	0	0.0169972	0.753719	0.166667	1	0
Valine, leucine and isoleucine biosynthesis	ko00290	0.0283286	0.0237549	0.2	4	2	0.0283286	0.342188	0.3	3	0
Lysine biosynthesis	ko00300	0.0226629	0.0323734	0.625	5	0	0.0226629	0.216438	0.375	3	0
Tryptophan metabolism	ko00380	0.0424929	0.0212046	0.533333	8	0	0.0424929	0.0659543	0.4	6	0
Biotin metabolism	ko00780	0.00566572	0.0688578	1	2	0	0.00566572	0.371298	0.5	1	0
Phenylpropanoid biosynthesis	ko00940	0.0679887	0.148222	0.375	9	0	0.0679887	0.578303	0.208333	5	0
Stilbenoid, diarylheptanoid and gingerol biosynthesis	ko00945	0.00849858	0.017852	1	3	0		#N/A	#N/A	#N/A	#N/A
Indole alkaloid biosynthesis	ko00901	0.00849858	0.170869	0.666667	2	0	0.00849858	0.109787	0.666667	2	0
Caffeine metabolism	ko00232	0.00849858	0.170869	0.666667	2	0	0.00849858	0.109787	0.666667	2	0
Glucosinolate biosynthesis	ko00966	0.0226629	0.130769	0.5	4	0	0.0226629	0.518322	0.25	2	0
Penicillin and cephalosporin biosynthesis	ko00311	0.00849858	0.170869	0.666667	2	0	0.00849858	0.502054	0.333333	1	0
ABC transporters	ko02010	0.127479	0.00042366	0.444444	21	1	0.127479	0.31122	0.244444	11	0
Pentose and glucuronate interconversions	ko00040	0.0283286	0.515976	0.3	3	0	0.0283286	0.0352955	0.5	5	0
Butanoate metabolism	ko00650	0.01983	0.884916	0.142857	1	0	0.01983	0.157983	0.428571	3	0
Pyrimidine metabolism	ko00240	0.0594901	0.69101	0.238095	5	0	0.0594901	0.117955	0.333333	7	0
Taurine and hypotaurine metabolism	ko00430	0	#N/A	#N/A	#N/A	#N/A	0.0113314	0.190482	0.5	2	0
