# Supplementary material for: Coordinated transcriptomic and metabolomic responses in rice reveal lignin-based physical barriers as key mechanisms of nonhost resistance to rust fungi
Source: PLoS Genet. 2025 May 9;21(5):e1011679. doi: 10.1371/journal.pgen.1011679 (PMC12121910; doi:10.1371/journal.pgen.1011679)
Supplement: S6 Table — (XLSX) [file pgen.1011679.s015.xlsx]

## Sheet: S6 Tab.
S6 Table. Expression patterns of rice peroxidase genes during Puccinia striiformis f. sp. tritici (Pst) infection.
# Gene ID	NCK24h-1_NCK24h-2_NCK24h-3_vs_NPST24h1_NPST24h2_NPST24h3_DESeq2_FDR	NCK24h-1_NCK24h-2_NCK24h-3_vs_NPST24h1_NPST24h2_NPST24h3_DESeq2_log2FC	NCK24h-1_NCK24h-2_NCK24h-3_vs_NPST24h1_NPST24h2_NPST24h3_DESeq2_(FDR_0.05_FC_2)_regulated	NCK48h-1_NCK48h-2_NCK48h-3_vs_NPST48h1_NPST48h2_NPST48h3_DESeq2_FDR	NCK48h-1_NCK48h-2_NCK48h-3_vs_NPST48h1_NPST48h2_NPST48h3_DESeq2_log2FC	NCK48h-1_NCK48h-2_NCK48h-3_vs_NPST48h1_NPST48h2_NPST48h3_DESeq2_(FDR_0.05_FC_2)_regulated	NCK120h-1_NCK120h-2_NCK120h-3_vs_NPST120h1_NPST120h2_NPST120h3_DESeq2_FDR	NCK120h-1_NCK120h-2_NCK120h-3_vs_NPST120h1_NPST120h2_NPST120h3_DESeq2_log2FC	NCK120h-1_NCK120h-2_NCK120h-3_vs_NPST120h1_NPST120h2_NPST120h3_DESeq2_(FDR_0.05_FC_2)_regulated	Pfam_annotation	Swiss_Prot_annotation	NR_annotation
LOC_Os01g10850	--	--	--	--	--	--	--	--	--	Peroxidase	Peroxidase 4 OS=Vitis vinifera OX=29760 GN=GSVIVT00023967001 PE=1 SV=1	peroxidase P7
LOC_Os01g15810	--	--	--	--	--	--	--	--	--	Peroxidase	Peroxidase 9 OS=Arabidopsis thaliana OX=3702 GN=PER9 PE=1 SV=1	peroxidase 9
LOC_Os01g16450	0.71075	-0.216361	normal	6.96655e-06	2.38819	up	0.0346656	0.742616	normal	Peroxidase	Peroxidase 24 OS=Arabidopsis thaliana OX=3702 GN=PER24 PE=2 SV=1	peroxidase 24
LOC_Os01g18910	--	--	--	--	--	--	--	--	--	Peroxidase	Peroxidase 2 OS=Zea mays OX=4577 GN=PER2 PE=2 SV=1	putative peroxidase
LOC_Os01g18930	--	--	--	--	--	--	--	--	--	Peroxidase	Peroxidase 2 OS=Zea mays OX=4577 GN=PER2 PE=2 SV=1	peroxidase 2
LOC_Os01g18950	--	--	--	--	--	--	--	--	--	Peroxidase	Peroxidase 2 OS=Zea mays OX=4577 GN=PER2 PE=2 SV=1	TPA: class III peroxidase 9 precurso
LOC_Os01g18970	0.000518429	-1.07166	down	--	--	--	--	--	--	Peroxidase	Peroxidase 2 OS=Zea mays OX=4577 GN=PER2 PE=2 SV=1	peroxidase 2-like
LOC_Os01g22230	--	--	--	0.965502	0.0308011	normal	--	--	--	Peroxidase	Peroxidase 1 OS=Zea mays OX=4577 GN=PER1 PE=1 SV=1	peroxidase 1
LOC_Os01g22249	0.0810802	0.799028	normal	0.00114615	-0.740132	normal	0.000115969	0.855419	normal	Peroxidase	Peroxidase 1 OS=Zea mays OX=4577 GN=PER1 PE=1 SV=1	peroxidase 1
LOC_Os01g22336	--	--	--	0.910236	-0.0702625	normal	--	--	--	Peroxidase	Peroxidase 1 OS=Zea mays OX=4577 GN=PER1 PE=1 SV=1	peroxidase 1
LOC_Os01g22352	1.25499e-09	2.0365	up	0.643812	-0.333072	normal	1.27456e-28	3.40618	up	Peroxidase	Peroxidase 1 OS=Zea mays OX=4577 GN=PER1 PE=1 SV=1	peroxidase 1
LOC_Os01g22370	0.000194952	1.09203	up	0.000799898	-0.889477	normal	7.32737e-39	2.48137	up	Peroxidase	Peroxidase 1 OS=Zea mays OX=4577 GN=PER1 PE=1 SV=1	peroxidase 1
LOC_Os01g24740	--	--	--	--	--	--	--	--	--	--	Peroxiredoxin-2E-1, chloroplastic OS=Oryza sativa subsp. japonica OX=39947 GN=PRXIIE-1 PE=2 SV=1	thioredoxin peroxidase 1-like protein
LOC_Os01g36240	--	--	--	--	--	--	--	--	--	Peroxidase	Peroxidase 72 OS=Arabidopsis thaliana OX=3702 GN=PER72 PE=1 SV=1	peroxidase 72
LOC_Os01g57730	0.000624559	1.37317	up	2.9431e-05	1.17422	up	0.229101	0.443935	normal	Peroxidase	Peroxidase 56 OS=Arabidopsis thaliana OX=3702 GN=PER56 PE=2 SV=1	peroxidase 56
LOC_Os01g73170	0.0646513	0.371474	normal	1.75011e-39	-2.08083	down	8.5676e-07	0.526391	normal	Peroxidase	Cationic peroxidase SPC4 OS=Sorghum bicolor OX=4558 GN=Sb03g046810 PE=1 SV=2	TPA: class III peroxidase 20 precursor
LOC_Os01g73200	5.74806e-12	1.64596	up	0.700004	0.110892	normal	1.61974e-06	1.57739	up	Peroxidase	Cationic peroxidase SPC4 OS=Sorghum bicolor OX=4558 GN=Sb03g046810 PE=1 SV=2	cationic peroxidase SPC4
LOC_Os01g73220	0.712669	0.143582	normal	0.0421414	-0.679893	normal	0.75246	0.133634	normal	Peroxidase	Cationic peroxidase SPC4 OS=Sorghum bicolor OX=4558 GN=Sb03g046810 PE=1 SV=2	cationic peroxidase SPC4 isoform X2
LOC_Os02g06630	--	--	--	--	--	--	--	--	--	Peroxidase	Peroxidase 39 OS=Arabidopsis thaliana OX=3702 GN=PER39 PE=1 SV=1	peroxidase 3 isoform X2
LOC_Os02g14160	--	--	--	--	--	--	--	--	--	Peroxidase	Peroxidase 52 OS=Arabidopsis thaliana OX=3702 GN=PER52 PE=2 SV=1	peroxidase P7
LOC_Os02g14170	0.749681	-0.17629	normal	4.64099e-19	-2.3119	down	0.160016	-0.222505	normal	Peroxidase	Cationic peroxidase 1 OS=Arachis hypogaea OX=3818 GN=PNC1 PE=1 SV=2	peroxidase P7
LOC_Os02g14180	--	--	--	--	--	--	--	--	--	Peroxidase	Peroxidase 52 OS=Arabidopsis thaliana OX=3702 GN=PER52 PE=2 SV=1	peroxidase P7
LOC_Os02g14430	7.66662e-08	1.40067	up	1.06234e-08	-1.66284	down	0.0554742	0.708809	normal	Peroxidase	Peroxidase 70 OS=Zea mays OX=4577 GN=PER70 PE=1 SV=1	peroxidase 70
LOC_Os02g14440	0.335157	-0.181066	normal	0.000190994	-1.6144	down	0.932901	-0.0201465	normal	Peroxidase	Peroxidase 4 OS=Vitis vinifera OX=29760 GN=GSVIVT00023967001 PE=1 SV=1	peroxidase P7
LOC_Os02g14460	--	--	--	--	--	--	--	--	--	Peroxidase	Peroxidase 70 OS=Zea mays OX=4577 GN=PER70 PE=1 SV=1	peroxidase P7
LOC_Os02g34810	0.179997	-0.290094	normal	2.28853e-07	0.834349	normal	0.349022	-0.132303	normal	Peroxidase	Probable L-ascorbate peroxidase 8, chloroplastic OS=Oryza sativa subsp. japonica OX=39947 GN=APX8 PE=1 SV=2	probable L-ascorbate peroxidase 8, chloroplastic isoform X1
LOC_Os02g44500	0.431695	0.220933	normal	0.0162614	0.323881	normal	0.00127098	0.324606	normal	Glutathione peroxidase;; AhpC/TSA family;; Redoxin	Probable phospholipid hydroperoxide glutathione peroxidase OS=Citrus sinensis OX=2711 GN=CSA PE=1 SV=1	probable phospholipid hydroperoxide glutathione peroxidase
LOC_Os02g50770	--	--	--	--	--	--	--	--	--	Peroxidase	Peroxidase 65 OS=Arabidopsis thaliana OX=3702 GN=PER65 PE=2 SV=2	peroxidase 31
LOC_Os02g58720	--	--	--	--	--	--	--	--	--	Peroxidase	Peroxidase 64 OS=Arabidopsis thaliana OX=3702 GN=PER64 PE=1 SV=1	peroxidase 64 isoform X2
LOC_Os03g02920	0.429449	0.309422	normal	0.333758	0.219443	normal	0.175596	0.358202	normal	Peroxidase	Peroxidase 5 OS=Vitis vinifera OX=29760 GN=GSVIVT00037159001 PE=1 SV=2	peroxidase 5
LOC_Os03g02939	--	--	--	--	--	--	--	--	--	Peroxidase	Peroxidase 5 OS=Vitis vinifera OX=29760 GN=GSVIVT00037159001 PE=1 SV=2	peroxidase 5
LOC_Os03g05770	--	--	--	--	--	--	--	--	--	Peroxidase	Peroxidase 44 OS=Arabidopsis thaliana OX=3702 GN=PER44 PE=2 SV=1	peroxidase 44
LOC_Os03g13180	--	--	--	--	--	--	--	--	--	Peroxidase	Peroxidase 54 OS=Arabidopsis thaliana OX=3702 GN=PER54 PE=2 SV=1	peroxidase A2
LOC_Os03g13200	--	--	--	--	--	--	--	--	--	Peroxidase	Peroxidase 15 OS=Ipomoea batatas OX=4120 GN=pod PE=1 SV=1	peroxidase A2
LOC_Os03g13210	0.41023	0.368693	normal	0.000145816	-2.50612	down	0.000870594	1.09786	up	Peroxidase	Peroxidase N OS=Armoracia rusticana OX=3704 GN=HRPN PE=2 SV=1	peroxidase A2
LOC_Os03g17690	0.636408	0.100005	normal	0.933553	0.0145207	normal	1.79594e-08	0.575526	normal	Peroxidase	L-ascorbate peroxidase 1, cytosolic OS=Oryza sativa subsp. japonica OX=39947 GN=APX1 PE=1 SV=1	L-ascorbate peroxidase 1, cytosolic
LOC_Os03g22010	--	--	--	--	--	--	--	--	--	Peroxidase	Peroxidase 70 OS=Zea mays OX=4577 GN=PER70 PE=1 SV=1	peroxidase 70 isoform X1
LOC_Os03g22020	--	--	--	--	--	--	--	--	--	Peroxidase	Peroxidase 52 OS=Arabidopsis thaliana OX=3702 GN=PER52 PE=2 SV=1	TPA: class III peroxidase 40 precursor
LOC_Os03g24380	0.606547	-0.123062	normal	4.42761e-06	0.476052	normal	0.586403	0.0702581	normal	Glutathione peroxidase;; AhpC/TSA family;; Redoxin	Probable glutathione peroxidase 4 OS=Arabidopsis thaliana OX=3702 GN=GPX4 PE=2 SV=1	probable glutathione peroxidase 4
LOC_Os03g25280	--	--	--	--	--	--	--	--	--	Peroxidase	Peroxidase 2 OS=Zea mays OX=4577 GN=PER2 PE=2 SV=1	peroxidase 2
LOC_Os03g25300	--	--	--	--	--	--	--	--	--	Peroxidase	Peroxidase 2 OS=Zea mays OX=4577 GN=PER2 PE=2 SV=1	peroxidase 2
LOC_Os03g25330	--	--	--	--	--	--	--	--	--	Peroxidase	Peroxidase 2 OS=Zea mays OX=4577 GN=PER2 PE=2 SV=1	peroxidase 2
LOC_Os03g25340	--	--	--	--	--	--	--	--	--	Peroxidase	Peroxidase 2 OS=Zea mays OX=4577 GN=PER2 PE=2 SV=1	peroxidase 2
LOC_Os03g25360	--	--	--	--	--	--	--	--	--	Peroxidase	Peroxidase 2 OS=Zea mays OX=4577 GN=PER2 PE=2 SV=1	peroxidase 2
LOC_Os03g25370	--	--	--	--	--	--	--	--	--	Peroxidase	Peroxidase 2 OS=Zea mays OX=4577 GN=PER2 PE=2 SV=1	peroxidase 2
LOC_Os03g32050	--	--	--	--	--	--	--	--	--	Peroxidase	Peroxidase 2 OS=Oryza sativa subsp. indica OX=39946 GN=PRX112 PE=3 SV=2	peroxidase 2-like
LOC_Os03g36560	--	--	--	--	--	--	--	--	--	Peroxidase	Peroxidase 56 OS=Arabidopsis thaliana OX=3702 GN=PER56 PE=2 SV=1	peroxidase 27
LOC_Os03g55410	0.788537	0.142852	normal	0.605791	0.105382	normal	0.00148928	0.53892	normal	Peroxidase	Peroxidase 51 OS=Arabidopsis thaliana OX=3702 GN=PER51 PE=2 SV=1	peroxidase 51
LOC_Os03g55420	--	--	--	--	--	--	0.00237813	1.06697	up	Peroxidase	Peroxidase 35 OS=Arabidopsis thaliana OX=3702 GN=PER35 PE=1 SV=1	peroxidase 35
LOC_Os04g01550	--	--	--	--	--	--	--	--	--	Peroxidase	Peroxidase 44 OS=Arabidopsis thaliana OX=3702 GN=PER44 PE=2 SV=1	TPA: class III peroxidase 52 precursor
LOC_Os04g04750	--	--	--	--	--	--	--	--	--	Peroxidase	Peroxidase 2 OS=Zea mays OX=4577 GN=PER2 PE=2 SV=1	peroxidase 5
LOC_Os04g14680	--	--	--	--	--	--	--	--	--	Peroxidase	Probable L-ascorbate peroxidase 3, peroxisomal OS=Oryza sativa subsp. japonica OX=39947 GN=APX3 PE=2 SV=1	probable L-ascorbate peroxidase 3
LOC_Os04g34630	--	--	--	--	--	--	--	--	--	Peroxidase	Peroxidase 72 OS=Arabidopsis thaliana OX=3702 GN=PER72 PE=1 SV=1	peroxidase 72
LOC_Os04g35520	0.0259995	0.49834	normal	0.862022	0.0388064	normal	0.398643	0.14042	normal	Peroxidase	Probable L-ascorbate peroxidase 7, chloroplastic OS=Oryza sativa subsp. japonica OX=39947 GN=APX7 PE=2 SV=1	probable L-ascorbate peroxidase 7, chloroplastic
LOC_Os04g39100	--	--	--	0.464649	0.36766	normal	--	--	--	Peroxidase	Peroxidase 65 OS=Arabidopsis thaliana OX=3702 GN=PER65 PE=2 SV=2	peroxidase 31
LOC_Os04g42100	--	--	--	--	--	--	--	--	--	Peroxidase	Peroxidase 18 OS=Arabidopsis thaliana OX=3702 GN=PER18 PE=3 SV=1	peroxidase 18
LOC_Os04g46960	0.0802325	0.304358	normal	5.38227e-24	1.08939	up	7.88609e-07	0.465625	normal	Glutathione peroxidase;; AhpC/TSA family;; Redoxin	Probable phospholipid hydroperoxide glutathione peroxidase OS=Citrus sinensis OX=2711 GN=CSA PE=1 SV=1	probable phospholipid hydroperoxide glutathione peroxidase
LOC_Os04g53640	0.355038	0.393529	normal	8.37304e-08	-1.18302	down	0.026048	-0.426939	normal	Peroxidase	Peroxidase 1 OS=Oryza sativa subsp. japonica OX=39947 GN=PRX74 PE=2 SV=2	peroxidase 1-like isoform X1
LOC_Os04g55740	--	--	--	--	--	--	--	--	--	Peroxidase	Peroxidase 4 OS=Vitis vinifera OX=29760 GN=GSVIVT00023967001 PE=1 SV=1	peroxidase 4
LOC_Os04g56180	--	--	--	--	--	--	--	--	--	Peroxidase	Peroxidase 16 OS=Arabidopsis thaliana OX=3702 GN=PER16 PE=1 SV=2	peroxidase 16
LOC_Os04g59150	0.000118039	1.19249	up	1.29992e-08	-2.02477	down	0.16436	0.444633	normal	Peroxidase	Peroxidase 12 OS=Arabidopsis thaliana OX=3702 GN=PER12 PE=1 SV=1	peroxidase 12 isoform X1
LOC_Os04g59160	0.0431454	0.934718	normal	--	--	--	--	--	--	Peroxidase	Cationic peroxidase SPC4 OS=Sorghum bicolor OX=4558 GN=Sb03g046810 PE=1 SV=2	cationic peroxidase SPC4
LOC_Os04g59190	0.277547	0.376069	normal	5.18354e-95	-3.29682	down	0.994214	-0.00228365	normal	Peroxidase	Cationic peroxidase SPC4 OS=Sorghum bicolor OX=4558 GN=Sb03g046810 PE=1 SV=2	cationic peroxidase SPC4
LOC_Os04g59200	0.881	-0.10923	normal	2.823e-09	-3.05349	down	0.0191507	0.891907	normal	Peroxidase	Cationic peroxidase SPC4 OS=Sorghum bicolor OX=4558 GN=Sb03g046810 PE=1 SV=2	cationic peroxidase SPC4
LOC_Os04g59210	0.944232	-0.0464768	normal	5.02911e-20	-2.4353	down	0.607785	-0.194943	normal	Peroxidase	Peroxidase 12 OS=Arabidopsis thaliana OX=3702 GN=PER12 PE=1 SV=1	cationic peroxidase SPC4 isoform X3
LOC_Os04g59260	--	--	--	--	--	--	--	--	--	Peroxidase	Peroxidase 12 OS=Arabidopsis thaliana OX=3702 GN=PER12 PE=1 SV=1	cationic peroxidase SPC4
LOC_Os05g04380	0.00841573	1.00943	up	0.000937649	0.865801	normal	0.0875188	0.438498	normal	Peroxidase	Peroxidase 2 OS=Zea mays OX=4577 GN=PER2 PE=2 SV=1	peroxidase 2
LOC_Os05g04410	--	--	--	--	--	--	--	--	--	Peroxidase	Peroxidase 2 OS=Zea mays OX=4577 GN=PER2 PE=2 SV=1	TPA: class III peroxidase 66
LOC_Os05g04450	--	--	--	--	--	--	--	--	--	Peroxidase	Peroxidase 2 OS=Zea mays OX=4577 GN=PER2 PE=2 SV=1	peroxidase 2
LOC_Os05g04470	--	--	--	--	--	--	--	--	--	Peroxidase	Peroxidase 2 OS=Zea mays OX=4577 GN=PER2 PE=2 SV=1	peroxidase 5
LOC_Os05g04490	--	--	--	--	--	--	--	--	--	Peroxidase	Peroxidase 5 OS=Vitis vinifera OX=29760 GN=GSVIVT00037159001 PE=1 SV=2	peroxidase 5
LOC_Os05g04500	--	--	--	--	--	--	0.650361	0.202253	normal	Peroxidase	Peroxidase 5 OS=Vitis vinifera OX=29760 GN=GSVIVT00037159001 PE=1 SV=2	peroxidase 5
LOC_Os05g06970	0.943496	0.0548481	normal	0.0654229	0.493417	normal	0.0092765	-0.992517	normal	Peroxidase	Peroxidase 5 OS=Vitis vinifera OX=29760 GN=GSVIVT00037159001 PE=1 SV=2	peroxidase 5
LOC_Os05g41990	--	--	--	--	--	--	--	--	--	Peroxidase	Peroxidase 1 OS=Oryza sativa subsp. japonica OX=39947 GN=PRX74 PE=2 SV=2	peroxidase 1
LOC_Os05g42000	0.020001	0.71495	normal	0.191221	-0.365083	normal	0.889413	0.0418727	normal	Peroxidase	Peroxidase 3 OS=Arabidopsis thaliana OX=3702 GN=PER3 PE=2 SV=1	peroxidase 1-like
LOC_Os06g08670	0.000451577	-0.65477	normal	0.000188646	-0.612239	normal	1.14157e-08	-0.627226	normal	Glutathione peroxidase;; AhpC/TSA family;; Redoxin	Putative glutathione peroxidase 7, chloroplastic OS=Arabidopsis thaliana OX=3702 GN=GPX7 PE=3 SV=2	probable phospholipid hydroperoxide glutathione peroxidase
LOC_Os06g16350	--	--	--	--	--	--	--	--	--	Peroxidase	Peroxidase 11 OS=Arabidopsis thaliana OX=3702 GN=PER11 PE=1 SV=1	peroxidase 11
LOC_Os06g20150	0.883925	0.0721491	normal	0.140117	-0.772357	normal	0.00612641	0.345319	normal	Peroxidase	Peroxidase 1 OS=Oryza sativa subsp. japonica OX=39947 GN=PRX74 PE=2 SV=2	peroxidase 1-like
LOC_Os06g27850	0.263848	-0.541819	normal	--	--	--	--	--	--	Peroxidase	Peroxidase 5 OS=Vitis vinifera OX=29760 GN=GSVIVT00037159001 PE=1 SV=2	peroxidase 5
LOC_Os06g29470	--	--	--	--	--	--	--	--	--	Peroxidase	Peroxidase 1 OS=Oryza sativa subsp. japonica OX=39947 GN=PRX74 PE=2 SV=2	peroxidase 1-like
LOC_Os06g32960	--	--	--	--	--	--	--	--	--	Peroxidase	Peroxidase 4 OS=Vitis vinifera OX=29760 GN=GSVIVT00023967001 PE=1 SV=1	peroxidase P7
LOC_Os06g32980	--	--	--	--	--	--	--	--	--	Peroxidase	Peroxidase 4 OS=Vitis vinifera OX=29760 GN=GSVIVT00023967001 PE=1 SV=1	peroxidase P7
LOC_Os06g32990	--	--	--	0.367173	0.485577	normal	0.000189655	1.16911	up	Peroxidase	Peroxidase 2 OS=Oryza sativa subsp. japonica OX=39947 GN=PRX112 PE=2 SV=1	peroxidase 2-like
LOC_Os06g33080	--	--	--	--	--	--	--	--	--	Peroxidase	Lignin-forming anionic peroxidase OS=Nicotiana sylvestris OX=4096 PE=2 SV=1	lignin-forming anionic peroxidase
LOC_Os06g33090	--	--	--	--	--	--	--	--	--	Peroxidase	Peroxidase 70 OS=Zea mays OX=4577 GN=PER70 PE=1 SV=1	peroxidase 70-like, partial
LOC_Os06g33100	--	--	--	--	--	--	0.000521725	1.03906	up	Peroxidase	Peroxidase 2 OS=Oryza sativa subsp. japonica OX=39947 GN=PRX112 PE=2 SV=1	peroxidase 2-like
LOC_Os06g35480	--	--	--	--	--	--	--	--	--	Peroxidase	Cationic peroxidase 1 OS=Arachis hypogaea OX=3818 GN=PNC1 PE=1 SV=2	peroxidase P7
LOC_Os06g35490	--	--	--	--	--	--	--	--	--	Peroxidase	Peroxidase 4 OS=Vitis vinifera OX=29760 GN=GSVIVT00023967001 PE=1 SV=1	peroxidase P7
LOC_Os06g35520	3.43562e-06	1.77612	up	0.16145	-0.869211	normal	--	--	--	Peroxidase	Peroxidase P7 OS=Brassica rapa subsp. rapa OX=51350 PE=1 SV=3	peroxidase P7
LOC_Os06g39906	0.000180787	-0.852388	normal	0.520143	0.105072	normal	0.642564	-0.0572804	normal	Homeobox domain	Protein OVEREXPRESSOR OF CATIONIC PEROXIDASE 3 OS=Arabidopsis thaliana OX=3702 GN=OCP3 PE=1 SV=1	protein OVEREXPRESSOR OF CATIONIC PEROXIDASE 3
LOC_Os06g46799	0.979942	0.01517	normal	5.24325e-08	-1.7848	down	0.304089	0.181271	normal	Peroxidase	Peroxidase 3 OS=Arabidopsis thaliana OX=3702 GN=PER3 PE=2 SV=1	peroxidase 3
LOC_Os06g48000	--	--	--	--	--	--	--	--	--	Peroxidase	Peroxidase 16 OS=Arabidopsis thaliana OX=3702 GN=PER16 PE=1 SV=2	peroxidase 16
LOC_Os06g48010	--	--	--	--	--	--	--	--	--	Peroxidase	Peroxidase 16 OS=Arabidopsis thaliana OX=3702 GN=PER16 PE=1 SV=2	peroxidase 16
LOC_Os06g48020	--	--	--	--	--	--	--	--	--	Peroxidase	Peroxidase 45 OS=Arabidopsis thaliana OX=3702 GN=PER45 PE=1 SV=1	peroxidase 45
LOC_Os06g48030	1.00779e-09	-1.56246	down	0.712137	-0.118275	normal	0.0662238	-0.478298	normal	Peroxidase	Peroxidase 16 OS=Arabidopsis thaliana OX=3702 GN=PER16 PE=1 SV=2	peroxidase 16
LOC_Os07g01380	--	--	--	--	--	--	--	--	--	Peroxidase	Peroxidase 1 OS=Oryza sativa subsp. japonica OX=39947 GN=PRX74 PE=2 SV=2	peroxidase 1 precursor-like protein
LOC_Os07g01400	--	--	--	--	--	--	--	--	--	Peroxidase	Peroxidase 1 OS=Oryza sativa subsp. japonica OX=39947 GN=PRX74 PE=2 SV=2	peroxidase 1-like
LOC_Os07g01410	--	--	--	--	--	--	--	--	--	Peroxidase	Peroxidase 1 OS=Oryza sativa subsp. japonica OX=39947 GN=PRX74 PE=2 SV=2	peroxidase 1-like
LOC_Os07g01420	--	--	--	--	--	--	--	--	--	Peroxidase	Peroxidase 3 OS=Arabidopsis thaliana OX=3702 GN=PER3 PE=2 SV=1	putative peroxidase 1 precursor
LOC_Os07g02440	--	--	--	--	--	--	--	--	--	Peroxidase	Peroxidase 51 OS=Arabidopsis thaliana OX=3702 GN=PER51 PE=2 SV=1	peroxidase 50
LOC_Os07g06175	--	--	--	--	--	--	--	--	--	Peroxidase	Peroxidase 2 OS=Zea mays OX=4577 GN=PER2 PE=2 SV=1	peroxidase 2
LOC_Os07g06380	--	--	--	--	--	--	--	--	--	Peroxidase	Peroxidase 2 OS=Zea mays OX=4577 GN=PER2 PE=2 SV=1	peroxidase 2
LOC_Os07g31610	--	--	--	--	--	--	--	--	--	Peroxidase	Peroxidase 7 OS=Arabidopsis thaliana OX=3702 GN=PER7 PE=2 SV=1	peroxidase 7
LOC_Os07g34670	--	--	--	--	--	--	--	--	--	Peroxidase	Peroxidase 1 OS=Oryza sativa subsp. japonica OX=39947 GN=PRX74 PE=2 SV=2	peroxidase 1-like
LOC_Os07g34710	--	--	--	--	--	--	--	--	--	Peroxidase	Peroxidase 39 OS=Arabidopsis thaliana OX=3702 GN=PER39 PE=1 SV=1	peroxidase 39
LOC_Os07g44460	--	--	--	--	--	--	--	--	--	Peroxidase	Peroxidase 2 OS=Zea mays OX=4577 GN=PER2 PE=2 SV=1	peroxidase 2
LOC_Os07g44470	--	--	--	--	--	--	--	--	--	--	Peroxidase 2 OS=Zea mays OX=4577 GN=PER2 PE=2 SV=1	peroxidase 2-like
LOC_Os07g44480	--	--	--	--	--	--	--	--	--	Peroxidase	Peroxidase 2 OS=Zea mays OX=4577 GN=PER2 PE=2 SV=1	peroxidase 2
LOC_Os07g44499	--	--	--	--	--	--	--	--	--	Peroxidase	Peroxidase 2 OS=Zea mays OX=4577 GN=PER2 PE=2 SV=1	peroxidase 2
LOC_Os07g44590	--	--	--	--	--	--	--	--	--	Peroxidase	Peroxidase 2 OS=Zea mays OX=4577 GN=PER2 PE=2 SV=1	peroxidase 2
LOC_Os07g47990	0.00249156	0.988338	normal	0.518133	-0.332014	normal	0.377488	0.334371	normal	Peroxidase	Peroxidase 70 OS=Zea mays OX=4577 GN=PER70 PE=1 SV=1	putative peroxidase precursor
LOC_Os07g48010	0.000371143	1.16601	up	0.249877	-0.809552	normal	4.43159e-06	1.18722	up	Peroxidase	Peroxidase 2 OS=Oryza sativa subsp. japonica OX=39947 GN=PRX112 PE=2 SV=1	peroxidase 2-like
LOC_Os07g48020	2.19695e-10	1.17976	up	0.147059	-0.972069	normal	3.15985e-22	2.35573	up	Peroxidase	Peroxidase 2 OS=Oryza sativa subsp. japonica OX=39947 GN=PRX112 PE=2 SV=1	peroxidase 2-like
LOC_Os07g48030	--	--	--	--	--	--	--	--	--	Peroxidase	Peroxidase 2 OS=Oryza sativa subsp. japonica OX=39947 GN=PRX112 PE=2 SV=1	peroxidase 2
LOC_Os07g48040	0.950939	-0.023073	normal	0.749554	0.0694486	normal	0.0109601	-0.289797	normal	Peroxidase	Peroxidase 2 OS=Oryza sativa subsp. japonica OX=39947 GN=PRX112 PE=2 SV=1	peroxidase 2-like
LOC_Os07g48050	0.0100749	1.13536	up	0.912664	-0.0949157	normal	0.0023612	1.09481	up	Peroxidase	Peroxidase 2 OS=Oryza sativa subsp. japonica OX=39947 GN=PRX112 PE=2 SV=1	peroxidase 2-like
LOC_Os07g49360	0.497527	-0.336136	normal	0.000447183	-1.40079	down	0.399792	0.191332	normal	Peroxidase	Peroxidase 21 OS=Arabidopsis thaliana OX=3702 GN=PER21 PE=1 SV=1	peroxidase 21
LOC_Os07g49400	0.890795	0.0644618	normal	2.57794e-13	0.965979	normal	1.09372e-17	0.799876	normal	Peroxidase	L-ascorbate peroxidase 2, cytosolic OS=Oryza sativa subsp. japonica OX=39947 GN=APX2 PE=1 SV=1	L-ascorbate peroxidase 2, cytosolic
LOC_Os08g02110	0.000222061	-0.821298	normal	2.89037e-05	-2.15723	down	0.302389	0.263014	normal	Peroxidase	Peroxidase 47 OS=Arabidopsis thaliana OX=3702 GN=PER47 PE=2 SV=2	peroxidase 47
LOC_Os08g20730	--	--	--	--	--	--	--	--	--	Peroxidase	Peroxidase 40 OS=Arabidopsis thaliana OX=3702 GN=PER40 PE=2 SV=2	peroxidase 40
LOC_Os08g41090	0.010694	-0.75991	normal	1.85703e-59	-2.66756	down	0.661998	-0.0589689	normal	Peroxidase	Putative L-ascorbate peroxidase 6 OS=Arabidopsis thaliana OX=3702 GN=APX6 PE=2 SV=1	putative L-ascorbate peroxidase 6
LOC_Os08g42030	0.787469	-0.149166	normal	0.190168	0.476409	normal	0.100084	-0.600198	normal	Peroxidase	Peroxidase 73 OS=Arabidopsis thaliana OX=3702 GN=PER73 PE=1 SV=1	peroxidase 55
LOC_Os08g43560	0.805158	-0.0686119	normal	0.00472168	0.325127	normal	0.374657	0.0916564	normal	Peroxidase	Probable L-ascorbate peroxidase 4, peroxisomal OS=Oryza sativa subsp. japonica OX=39947 GN=APX4 PE=2 SV=1	probable L-ascorbate peroxidase 4
LOC_Os09g15500	--	--	--	--	--	--	--	--	--	Peroxidase	Peroxidase 57 OS=Arabidopsis thaliana OX=3702 GN=PER57 PE=1 SV=1	peroxidase 57
LOC_Os09g15510	--	--	--	--	--	--	--	--	--	Peroxidase	Peroxidase 57 OS=Arabidopsis thaliana OX=3702 GN=PER57 PE=1 SV=1	peroxidase 57
LOC_Os09g29490	0.933265	-0.027484	normal	0.0464232	-0.437861	normal	2.28037e-14	0.712478	normal	Peroxidase	Peroxidase 17 OS=Arabidopsis thaliana OX=3702 GN=PER17 PE=2 SV=1	peroxidase 17
LOC_Os09g32964	--	--	--	--	--	--	--	--	--	Peroxidase	Peroxidase 73 OS=Arabidopsis thaliana OX=3702 GN=PER73 PE=1 SV=1	peroxidase 73
LOC_Os09g36750	0.731289	0.0962926	normal	0.501493	-0.144141	normal	0.576302	-0.134454	normal	Peroxidase	Probable L-ascorbate peroxidase 4, peroxisomal OS=Oryza sativa subsp. japonica OX=39947 GN=APX4 PE=2 SV=1	putative peroxisome type ascorbate peroxidase
LOC_Os10g01760	--	--	--	--	--	--	--	--	--	Peroxidase	Peroxidase 54 OS=Arabidopsis thaliana OX=3702 GN=PER54 PE=2 SV=1	Putative peroxidase
LOC_Os10g02040	0.416206	0.276441	normal	0.240071	-0.499043	normal	--	--	--	Peroxidase	Peroxidase 15 OS=Ipomoea batatas OX=4120 GN=pod PE=1 SV=1	peroxidase A2 isoform X1
LOC_Os10g02070	0.292253	0.381555	normal	1.27352e-31	-4.439	down	0.112499	-0.643093	normal	Peroxidase	Peroxidase N OS=Armoracia rusticana OX=3704 GN=HRPN PE=2 SV=1	peroxidase N
LOC_Os10g39160	--	--	--	--	--	--	--	--	--	Peroxidase	Peroxidase 5 OS=Vitis vinifera OX=29760 GN=GSVIVT00037159001 PE=1 SV=2	peroxidase 5
LOC_Os10g39170	--	--	--	--	--	--	--	--	--	Peroxidase	Peroxidase 5 OS=Vitis vinifera OX=29760 GN=GSVIVT00037159001 PE=1 SV=2	peroxidase 5
LOC_Os10g41720	--	--	--	--	--	--	--	--	--	Peroxidase	Peroxidase 57 OS=Arabidopsis thaliana OX=3702 GN=PER57 PE=1 SV=1	peroxidase 57
LOC_Os11g02100	7.63785e-10	2.11126	up	0.271611	-0.608013	normal	--	--	--	Peroxidase	Cationic peroxidase 1 OS=Arachis hypogaea OX=3818 GN=PNC1 PE=1 SV=2	Cationic peroxidase 1 precursor, putative, expressed
LOC_Os11g02130	--	--	--	--	--	--	--	--	--	Peroxidase	Peroxidase 4 OS=Vitis vinifera OX=29760 GN=GSVIVT00023967001 PE=1 SV=1	peroxidase 4
LOC_Os11g10460	--	--	--	--	--	--	--	--	--	Peroxidase	Peroxidase 43 OS=Arabidopsis thaliana OX=3702 GN=PER43 PE=3 SV=2	Peroxidase 43 precursor, putative, expressed
LOC_Os11g43980	--	--	--	--	--	--	--	--	--	Peroxidase	Peroxidase 1 OS=Oryza sativa subsp. japonica OX=39947 GN=PRX74 PE=2 SV=2	peroxidase 1-like
LOC_Os12g02060	--	--	--	--	--	--	--	--	--	Peroxidase	Cationic peroxidase 1 OS=Arachis hypogaea OX=3818 GN=PNC1 PE=1 SV=2	Cationic peroxidase 1 precursor, putative, expressed
LOC_Os12g02080	--	--	--	0.00987869	1.00039	up	--	--	--	Peroxidase	Peroxidase 4 OS=Vitis vinifera OX=29760 GN=GSVIVT00023967001 PE=1 SV=1	peroxidase 4
LOC_Os12g07820	0.706804	-0.133434	normal	0.793936	0.057717	normal	0.14321	0.201823	normal	Peroxidase	Probable L-ascorbate peroxidase 6, chloroplastic/mitochondrial OS=Oryza sativa subsp. japonica OX=39947 GN=APX6 PE=2 SV=1	probable L-ascorbate peroxidase 6, chloroplastic
LOC_Os12g07830	0.654048	-0.201589	normal	3.01172e-05	-0.782168	normal	0.995735	-0.00146194	normal	Peroxidase	Probable L-ascorbate peroxidase 5, chloroplastic OS=Oryza sativa subsp. japonica OX=39947 GN=APX5 PE=2 SV=1	probable L-ascorbate peroxidase 5, chloroplastic isoform X2
LOC_Os12g08920	0.846007	0.121929	normal	0.00222576	-1.61025	down	--	--	--	Peroxidase	Peroxidase 43 OS=Arabidopsis thaliana OX=3702 GN=PER43 PE=3 SV=2	TPA: class III peroxidase 137 precursor
LOC_Os12g09460	--	--	--	--	--	--	--	--	--	Peroxidase	Peroxidase 70 OS=Zea mays OX=4577 GN=PER70 PE=1 SV=1	Peroxidase precursor, putative
LOC_Os12g34524	--	--	--	--	--	--	--	--	--	Peroxidase	Peroxidase 24 OS=Arabidopsis thaliana OX=3702 GN=PER24 PE=2 SV=1	peroxidase 24
