# Supplementary material for: Coordinated transcriptomic and metabolomic responses in rice reveal lignin-based physical barriers as key mechanisms of nonhost resistance to rust fungi
Source: PLoS Genet. 2025 May 9;21(5):e1011679. doi: 10.1371/journal.pgen.1011679 (PMC12121910; doi:10.1371/journal.pgen.1011679)
Supplement: S7 Table — (XLSX) [file pgen.1011679.s016.xlsx]

## Sheet: S7 Tab.
S7 Table. Expression patterns of rice laccase genes during Puccinia striiformis f. sp. tritici (Pst) infection.
# Gene ID	NCK24h-1_NCK24h-2_NCK24h-3_vs_NPST24h1_NPST24h2_NPST24h3_DESeq2_FDR	NCK24h-1_NCK24h-2_NCK24h-3_vs_NPST24h1_NPST24h2_NPST24h3_DESeq2_log2FC	NCK24h-1_NCK24h-2_NCK24h-3_vs_NPST24h1_NPST24h2_NPST24h3_DESeq2_(FDR_0.05_FC_2)_regulated	NCK48h-1_NCK48h-2_NCK48h-3_vs_NPST48h1_NPST48h2_NPST48h3_DESeq2_FDR	NCK48h-1_NCK48h-2_NCK48h-3_vs_NPST48h1_NPST48h2_NPST48h3_DESeq2_log2FC	NCK48h-1_NCK48h-2_NCK48h-3_vs_NPST48h1_NPST48h2_NPST48h3_DESeq2_(FDR_0.05_FC_2)_regulated	NCK120h-1_NCK120h-2_NCK120h-3_vs_NPST120h1_NPST120h2_NPST120h3_DESeq2_FDR	NCK120h-1_NCK120h-2_NCK120h-3_vs_NPST120h1_NPST120h2_NPST120h3_DESeq2_log2FC	NCK120h-1_NCK120h-2_NCK120h-3_vs_NPST120h1_NPST120h2_NPST120h3_DESeq2_(FDR_0.05_FC_2)_regulated	Pfam_annotation	Swiss_Prot_annotation	NR_annotation
LOC_Os01g27700	--	--	--	--	--	--	--	--	--	Multicopper oxidase;; Multicopper oxidase;; Multicopper oxidase	Putative laccase-1 OS=Oryza sativa subsp. japonica OX=39947 GN=LAC1 PE=3 SV=1	Os01g0374600
LOC_Os01g44330	--	--	--	--	--	--	--	--	--	Multicopper oxidase;; Multicopper oxidase;; Multicopper oxidase	Laccase-2 OS=Oryza sativa subsp. japonica OX=39947 GN=LAC2 PE=2 SV=1	laccase-2
LOC_Os01g61160	--	--	--	--	--	--	--	--	--	Multicopper oxidase;; Multicopper oxidase;; Multicopper oxidase	Laccase-3 OS=Oryza sativa subsp. japonica OX=39947 GN=LAC3 PE=2 SV=1	laccase-3
LOC_Os01g62480	--	--	--	--	--	--	--	--	--	Multicopper oxidase;; Multicopper oxidase;; Multicopper oxidase	Laccase-4 OS=Oryza sativa subsp. japonica OX=39947 GN=LAC4 PE=2 SV=1	hypothetical protein OsJ_04039
LOC_Os01g62490	--	--	--	--	--	--	0.768247	0.149446	normal	Multicopper oxidase;; Multicopper oxidase;; Multicopper oxidase	Laccase-13 OS=Oryza sativa subsp. japonica OX=39947 GN=LAC13 PE=2 SV=1	laccase-12/13-like
LOC_Os01g62600	--	--	--	--	--	--	--	--	--	Multicopper oxidase;; Multicopper oxidase;; Multicopper oxidase	Putative laccase-5 OS=Oryza sativa subsp. japonica OX=39947 GN=LAC5 PE=3 SV=1	Putative laccase-5;
LOC_Os01g63180	0.0619133	-0.838004	normal	1.90468e-35	-2.86687	down	2.08128e-05	1.54818	up	Multicopper oxidase;; Multicopper oxidase;; Multicopper oxidase	Laccase-6 OS=Oryza sativa subsp. japonica OX=39947 GN=LAC6 PE=2 SV=1	laccase-6
LOC_Os01g63190	3.36242e-06	-1.27751	down	2.13948e-10	-2.42706	down	5.50321e-29	-1.86295	down	Multicopper oxidase;; Multicopper oxidase;; Multicopper oxidase	Laccase-7 OS=Oryza sativa subsp. japonica OX=39947 GN=LAC7 PE=2 SV=1	laccase-7
LOC_Os01g63200	--	--	--	--	--	--	--	--	--	Multicopper oxidase;; Multicopper oxidase;; Multicopper oxidase	Laccase-8 OS=Oryza sativa subsp. japonica OX=39947 GN=LAC8 PE=3 SV=2	laccase-8
LOC_Os02g51440	--	--	--	--	--	--	--	--	--	Multicopper oxidase;; Multicopper oxidase;; Multicopper oxidase	Putative laccase-9 OS=Oryza sativa subsp. japonica OX=39947 GN=LAC9 PE=3 SV=1	putative laccase-9
LOC_Os03g16610	--	--	--	--	--	--	0.846782	0.103316	normal	Multicopper oxidase;; Multicopper oxidase;; Multicopper oxidase	Laccase-10 OS=Oryza sativa subsp. japonica OX=39947 GN=LAC10 PE=2 SV=1	laccase-10
LOC_Os03g18640	--	--	--	--	--	--	--	--	--	Multicopper oxidase;; Multicopper oxidase;; Multicopper oxidase	Laccase-5 OS=Arabidopsis thaliana OX=3702 GN=LAC5 PE=2 SV=1	Multicopper oxidase family protein, expressed
LOC_Os05g38390	--	--	--	--	--	--	--	--	--	Multicopper oxidase;; Multicopper oxidase;; Multicopper oxidase	Putative laccase-11 OS=Oryza sativa subsp. japonica OX=39947 GN=LAC11 PE=5 SV=2	Os05g0458300
LOC_Os05g38410	--	--	--	--	--	--	--	--	--	Multicopper oxidase;; Multicopper oxidase;; Multicopper oxidase	Laccase-13 OS=Oryza sativa subsp. japonica OX=39947 GN=LAC13 PE=2 SV=1	Os05g0458500
LOC_Os05g38420	--	--	--	--	--	--	0.133292	-0.553983	normal	Multicopper oxidase;; Multicopper oxidase;; Multicopper oxidase	Laccase-13 OS=Oryza sativa subsp. japonica OX=39947 GN=LAC13 PE=2 SV=1	laccase-12/13
LOC_Os07g01110	--	--	--	--	--	--	--	--	--	Multicopper oxidase;; Multicopper oxidase;; Multicopper oxidase	Laccase-14 OS=Oryza sativa subsp. japonica OX=39947 GN=LAC14 PE=3 SV=1	laccase-14
LOC_Os10g20610	--	--	--	--	--	--	--	--	--	Multicopper oxidase;; Multicopper oxidase;; Multicopper oxidase	Laccase-15 OS=Oryza sativa subsp. japonica OX=39947 GN=LAC15 PE=2 SV=1	laccase-15
LOC_Os10g30120	--	--	--	--	--	--	--	--	--	Multicopper oxidase	Putative laccase-9 OS=Oryza sativa subsp. japonica OX=39947 GN=LAC9 PE=3 SV=1	laccase, putative
LOC_Os10g30140	--	--	--	--	--	--	--	--	--	Multicopper oxidase;; Multicopper oxidase;; Multicopper oxidase	Putative laccase-16 OS=Oryza sativa subsp. japonica OX=39947 GN=LAC16 PE=5 SV=1	Putative laccase-16
LOC_Os11g01730	--	--	--	--	--	--	--	--	--	Multicopper oxidase;; Multicopper oxidase;; Multicopper oxidase	Putative laccase-17 OS=Oryza sativa subsp. japonica OX=39947 GN=LAC17 PE=3 SV=1	putative laccase-17
LOC_Os11g01730	--	--	--	--	--	--	--	--	--	Multicopper oxidase;; Multicopper oxidase;; Multicopper oxidase	Putative laccase-17 OS=Oryza sativa subsp. japonica OX=39947 GN=LAC17 PE=3 SV=1	putative laccase-17
LOC_Os11g16260	--	--	--	--	--	--	--	--	--	Multicopper oxidase;; Multicopper oxidase;; Multicopper oxidase	Laccase-18 OS=Oryza sativa subsp. japonica OX=39947 GN=LAC18 PE=2 SV=1	laccase-18
LOC_Os11g42200	--	--	--	0.962384	-0.0329111	normal	0.005352	0.941423	normal	Multicopper oxidase;; Multicopper oxidase;; Multicopper oxidase	Laccase-19 OS=Oryza sativa subsp. japonica OX=39947 GN=LAC19 PE=2 SV=1	laccase-19
LOC_Os11g42220	--	--	--	--	--	--	--	--	--	Multicopper oxidase;; Multicopper oxidase;; Multicopper oxidase	Laccase-20 OS=Oryza sativa subsp. japonica OX=39947 GN=LAC20 PE=2 SV=1	Os11g0641800, partial
LOC_Os11g47390	--	--	--	--	--	--	--	--	--	Multicopper oxidase;; Multicopper oxidase;; Multicopper oxidase	Laccase-21 OS=Oryza sativa subsp. japonica OX=39947 GN=LAC21 PE=2 SV=1	laccase-21
LOC_Os11g48060	0.566227	-0.136044	normal	0.00767532	-0.379878	normal	5.14035e-05	-0.489066	normal	Multicopper oxidase;; Multicopper oxidase;; Multicopper oxidase	Laccase-22 OS=Oryza sativa subsp. japonica OX=39947 GN=LAC22 PE=2 SV=2	Laccase-22
LOC_Os12g01730	--	--	--	--	--	--	--	--	--	Multicopper oxidase;; Multicopper oxidase;; Multicopper oxidase	Laccase-23 OS=Oryza sativa subsp. japonica OX=39947 GN=LAC23 PE=3 SV=1	laccase-23
LOC_Os12g15530	--	--	--	--	--	--	--	--	--	Multicopper oxidase;; Multicopper oxidase;; Multicopper oxidase;; gag-polypeptide of LTR copia-type;; Domain of unknown function (DUF4219);; Zinc knuckle	Laccase-25 OS=Oryza sativa subsp. japonica OX=39947 GN=LAC25 PE=3 SV=1	retrotransposon protein, putative, Ty1-copia subclass, expressed
LOC_Os12g15680	0.109481	0.772118	normal	0.000981311	-1.32791	down	--	--	--	Multicopper oxidase;; Multicopper oxidase;; Multicopper oxidase	Laccase-24 OS=Oryza sativa subsp. japonica OX=39947 GN=LAC24 PE=2 SV=1	laccase-24
LOC_Os12g15920	--	--	--	--	--	--	--	--	--	Multicopper oxidase;; Multicopper oxidase;; Multicopper oxidase	Laccase-25 OS=Oryza sativa subsp. japonica OX=39947 GN=LAC25 PE=3 SV=1	laccase family protein, putative
