# Supplementary material for: Coordinated transcriptomic and metabolomic responses in rice reveal lignin-based physical barriers as key mechanisms of nonhost resistance to rust fungi
Source: PLoS Genet. 2025 May 9;21(5):e1011679. doi: 10.1371/journal.pgen.1011679 (PMC12121910; doi:10.1371/journal.pgen.1011679)
Supplement: S8 Table — (XLSX) [file pgen.1011679.s017.xlsx]

## Sheet: S8 Tab.
S8 Table. Infection site areas at 14 dpi (in units of 1000 µm2)
Infection sites	ZH11	ospal3	os4cl5	os4cl3	ccoaomt
1	4.253	8.416	20.25	18.103	17.641
2	3.473	10.342	32.717	8.667	14.714
3	3.549	3.505	19.583	14.567	15.619
4	2.494	9.444	11.406	8.438	9.231
5	4.144	8.11	8.441	8.097	26.068
6	4.086	2.197	7.391	35.185	17.33
7	2.722	6.459	4.01	7.831	11.047
8	3.533	2.492	8.703	8.978	24.076
9	5.001	4.991	10.265	18.831	13.033
10	4.851	4.754	10.661	20.234	8.773
11	3.074	10.218	18.797	27.865	7.748
12	7.181	6.212	7.249	7.173	22.93
13	4.471	9.529	11.544	17.484	21.872
14	8.079	15.412	8.223	7.197	14.14
15	3.228	19.948	7.786	9.384	8.737
16	3.754	39.564	4.075	19.633	9.586
17	3.44	9.803	16.85	28.144	8.21
18	3.323	4.769	28.811	23.624	8.74
19	5.869	4.591	30.748	11.178	14.656
20	5.506	5.392	7.555	14.173	10.239
21	5.869	9.483	17.633	47.768	18.158
22	5.508	7.968	15.102	18.751	14.166
23	9.036	5.188	10.228	10.595	8.664
24	3.251	13.932	10.493	45.771	31.169
25	5.488	4.739	7.059	46.876	14.445
26	3.576	6.511	18.142	18.357	24.857
27	2.819	5.618	14.722	24.148	29.355
28	8.518	3.807	14.39	16.413	31.799
29	5.092	6.085	18.845	44.116	27.588
30	6.628	5.291	14.524	14.105	28.31
31	10.057	10.686	9.02	13.2	31.113
32	3.943	8.589	6.424	7.697	28.47
33	4.806	8.934	22.301	7.812	19.223
34	3.886	7.734	10.86	13.131	44.302
35	5.423	3.796	31.401	7.325	14.461
36	3.803	6.833	19.377	15.246	23.948
37	3.161	9.57	35.54	17.668	12.705
38	3.521	10.304	6.682	10.295	28.343
39	2.514	7.848	22.264	15.327	22.922
40	5.946	6.24	11.085	8.181	21.221
41	6.058	9.243	8.291	21.976	31.209
42	5.69	4.193	18.376	15.982	30.362
43	4.342	2.642	13.655	34.969	21.258
44	8.586	4.191	8.859	32.895	25.439
45	3.68	13.547	16.282	23.317	31.921
46	3.688	3.883	23.683	23.349	20.621
47	2.453	5.303	10.853	14.479	26.061
48	3.562	3.457	18.77	7.955	35.743
49	4.955	2.773	56.259	9.915	13.019
50	3.767	11.983	13.061	9.027	16.383
51	6.776	5.939	49.905	16.801	9.607
52	3.536	8.337	14.741	18.3	8.731
53	2.502	7.819	44.138	13.151	11.565
54	4.67	9.155	35.068	19.687	7.785
55	2.87	21.739	10.838	22.967	13.334
56	7.037	4.899	34.048	10.211	13.436
57	2.231	8.305	12.798	16.048	15.849
58	4.694	3.586	7.383	11.519	17.616
59	5.51	7.927	37.517	25.014	7.724
60	2.006	5.468	22.2	9.911	8.3
61	2.138	11.335	37.186	21.287	31.095
62	2.808	4.797	11.921	17.479	23.39
63	4.139	13.745	14.388	8.029	22.599
64	2.791	3.724	62.96	19.396	19.196
65	10.521	3.601	73.649	10.358	31.874
66	1.011	8.54	26.009	13.664	20.698
67	3.64	4.629	22.565	13.979	15.788
68	3.193	10.288	23.535	14.172	29.962
69	2.319	3.947	36.267	19.691	11.415
70	5.482	11.559	23.648	10.151	9.682
71	12.989	6.981	30.52	18.683	8.34
72	3.417	11.752	22.135	9.672	5.739
73	3.851	11.6	22.714	30.583	7.956
74	4.444	6.867	26.398	29.014	5.12
75	10.459	6.901	31.826	15.356	6.346
76	4.61	8.862	14.634	9.248	9.102
77	4.371	4.822	16.761	18.218	10.634
78	4.042	4.381	26.736	19.69	11.872
79	5.869	8.001	31.961	31.121	5.209
80	7.11	6.339	27.7	8.323	10.789
81	3.448	19.173	20.074	16.854	21.93
82	5.499	15.411	32.797	15.567	34.503
83	6.091	20.544	22.165	18.927	26.67
84	4.534	8.845	16.187	11.078	31.462
85	3.39	47.198	10.685	16.979	23.474
86	8.164	21.398	25.776	24.595	25.668
87	4.679	6.156	17.531	25.617	18.074
88	9.911	4.078	54.232	14.513	18.967
89	2.157	6.706	12.682	14.398	14.846
90	3.872	11.524	17.263	14.503	14.391
91	2.117	5.688	10.558	18.424	22.318
92	2.966	9.081	17.243	22.128	23.124
93	2.559	4.64	12.144	17.5	25.722
94	3.41	9.529	16.841	10.96	17.407
95		11.128	8.39	23.825	13.625
96		15.748	19.552	16.19	10.204
97		5.039	18.434	20.737	21.788
98		4.758	10.215	10.394	23.061
99		10.814	8.469	13.898	16.245
100		14.129	10.054	15.315	24.629
101		13.725	8.046
102		7.803	4.724
103		3.105	4.941
104		9.639	14.009
105		4.341	5.098
106		6.578	5.455
107		13.569	6.958
108		4.428	15.455
109		13.165	7.368
110		33.176	10.703
111		10.356	13.581
112		8.599	8.904
113		4.856	9.746
114		8.926	23.422
115		26.193	35.8
116		18.253	20.645
117		7.872	8.899
118		8.253	9.89
119		13.714	9.596
120		9.544	17.626
121		11.427	16.709
122		12.339	27.486
123		8.725	13.363
124		7.75	22.648
125		18.819	14.142
126		8.422	23.687
127		5.678	19.322
128		15.532	37.75
129		14.434	30.476
130		12.065	10.412
131		6.512	13.376
132		11.243	20.897
133		7.11	11.358
134		10.459	24.978
135		20.716	19.279
136		6.962	33.653
137		20.774	18.515
138		9.66	62.424
139		11.663	19.815
140		13.626	5.478
141		9.727	11.999
142		10.807	36.706
143		8.351	30.515
144		6.018	7.288
145		9.564	21.355
146		7.057	17.044
147		35.715	33.662
148		17.278	7.152
149		9.012	6.937
150		28.965	16.729
151		10.596	5.274
152		25.498	32.035
153		12.317	17.003
154		7.438	6.522
155		3.636	6.63
156		66.982	7.028
157		18.377	7.522
158		23.171	13.281
159		8.097	14.34
160		12.497	14.724
161		31.116	13.754
162		27.864	7.945
163		54.305	29.269
164		54.328	37.465
165		11.86	14.735
166		34.829	17.74
167		50.334	9.711
168		28.555	15.593
169		6.333	18.892
170		16.152	36.443
171		13.812	34.687
172		16.209	4.707
173		26.137	7.085
174		28.905	22.721
175			38.908
176			44.684
177			29.535
178			19.723
179			11.97
180			11.206
181			18.517
182			23.716
183			25.006
184			33.28
185			10.181
186			24.122
187			19.302
188			19.418
189			12.264
190			11.614
191			24.423
192			17.51
193			10.235
194			26.744
195			10.51
196			14.327
197			16.752
198			13.201
199			68.927
200			21.997
201			34.95
202			28.734
203			29.945
204			24.787
205			21.522
206			28.704
207			56.471
208			25.667
209			94.335
210			61.918
211			59.661
212			18.505
213			21.474
214			15.856
215			30.884
216			36.469
217			29.011
218			20.165
219			9.672
220			22.582
221			40.738
222			10.222
223			28.811
224			19.265
225			21.351
226			24.995
227			19.825
228			7.918
229			32.658
230			14.945
231			49.445
232			46.049
233			23.33
234			21.73
235			17.79
236			14.375
237			73.883
238			15.541
239			13.664
240			38.122
241			12.261
242			64.688
243			57.801
244			47.267
245			34.91
246			27.123
247			15.1
248			15.203
249			9.56
250			16.353
251			12.305
252			14.012
253			13.604
254			8.689
255			11.966
256			20.612
257			11.534
258			31.679
259			21.689
260			14.575
261			27.899
262			20.032
263			11.449
264			30.903
265			21.238
266			30.682
267			15.282
268			16.784
269			9.262
270			14.057
271			12.361
272			9.833
273			11.388
274			18.84
275			14.622
276			28.203
277			52.239
278			25.438
279			10.959
280			17.79
281			42.168
282			10.108
283			25.751
284			27.116
285			16.34
286			17.922
287			30.122
mean	4.67543	11.9299	21.1762	17.5556	18.5049
standard deviation	2.17096	10.2199	13.8277	8.76342	8.44846
P-value		1.07373e-16	9.10188e-57	5.10282e-27	1.5233e-30
