# Supplementary material for: Coordinated transcriptomic and metabolomic responses in rice reveal lignin-based physical barriers as key mechanisms of nonhost resistance to rust fungi
Source: PLoS Genet. 2025 May 9;21(5):e1011679. doi: 10.1371/journal.pgen.1011679 (PMC12121910; doi:10.1371/journal.pgen.1011679)
Supplement: S9 Table — (XLSX) [file pgen.1011679.s018.xlsx]

## Sheet: S9 Tab.
S9 Table. Biomass ratio (Pst/rice) of total DNA extracted from wild-type and mutant rice leaves at 14 dpi.
Sample	target	Ct value	log(concentration)	target	Ct value	log(concentration)	Fungal DNA/Rice DNA
ZH11-1	OsActin1	16.4721	8.35807	PstEF1	28.7747	1.79984	0.215341
ZH11-2	OsActin1	16.5258	8.33926	PstEF1	29.7445	1.4716	0.176466
ZH11-3	OsActin1	16.5596	8.32746	PstEF1	29.1945	1.65776	0.199071
ZH11-4	OsActin1	15.9527	8.53973	PstEF1	29.7394	1.4733	0.172524
ZH11-5	OsActin1	15.8906	8.56147	PstEF1	28.8686	1.76806	0.206514
ospal3-1	OsActin1	16.458	8.36298	PstEF1	27.5096	2.22808	0.266422
ospal3-2	OsActin1	16.2582	8.43289	PstEF1	26.5903	2.53924	0.301112
ospal3-3	OsActin1	16.2239	8.44488	PstEF1	27.8074	2.12728	0.251902
os4cl5-1	OsActin1	16.4031	8.38218	PstEF1	26.9785	2.40783	0.287256
os4cl5-2	OsActin1	16.4851	8.35351	PstEF1	27.3557	2.28016	0.272958
os4cl5-3	OsActin1	16.6373	8.30027	PstEF1	27.5126	2.22706	0.268312
os4cl3-1	OsActin1	16.7494	8.26106	PstEF1	27.3361	2.28679	0.276815
os4cl3-2	OsActin1	16.5735	8.32258	PstEF1	27.3462	2.2834	0.274362
os4cl3-3	OsActin1	16.6885	8.28236	PstEF1	27.4399	2.25166	0.271862
osccoaomt-1	OsActin1	16.7791	8.25066	PstEF1	27.7869	2.13423	0.258673
osccoaomt-2	OsActin1	16.6754	8.28694	PstEF1	27.7007	2.1634	0.261062
osccoaomt-3	OsActin1	16.6303	8.30273	PstEF1	27.6479	2.18128	0.262718
