# Supplementary material for: Coordinated transcriptomic and metabolomic responses in rice reveal lignin-based physical barriers as key mechanisms of nonhost resistance to rust fungi
Source: PLoS Genet. 2025 May 9;21(5):e1011679. doi: 10.1371/journal.pgen.1011679 (PMC12121910; doi:10.1371/journal.pgen.1011679)
Supplement: S10 Table — (XLSX) [file pgen.1011679.s019.xlsx]

## Sheet: S10 Tab.
S10 Table. Relative quantification of H-, G-, and S-units of lignin in wild-type and mutant rice leaves.
Sample	Signal intensity (cps) of lignin monomers			total
	H	G	S
0d-ZH11	43132	242423	28133	313688
	64500	346631	37923	449054
	58179	311892	31844	401915
	46881	236619	27606	311106
	60073	304472	32254	396799
0d-ospal3	57607	290591	34876	383074
	43601	213890	27154	284645
	56888	323701	33749	414338
	39664	222522	22530	284716
	57055	314037	31030	402122
0d-os4cl5	49686	274634	30492	354812
	54342	284754	34211	373307
	55895	299310	38564	393769
	48444	271206	33053	352703
	51473	282268	36557	370298
2d-ZH11	61848	346156	42898	450902
	67504	399659	50185	517348
	53210	314074	38085	405369
	53747	321813	33252	408812
	72971	417385	47158	537514
2d-ospal3	54278	302483	34109	390870
	61388	344365	41200	446953
	57798	320129	36997	414924
	42968	239868	30197	313033
	57727	319179	38636	415542
2d-os4cl5	56094	327024	44085	427203
	52059	281820	38456	372335
	56162	320053	43649	419864
	54205	282979	42470	379654
	57021	307590	49164	413775
