# Supplementary material for: Coordinated transcriptomic and metabolomic responses in rice reveal lignin-based physical barriers as key mechanisms of nonhost resistance to rust fungi
Source: PLoS Genet. 2025 May 9;21(5):e1011679. doi: 10.1371/journal.pgen.1011679 (PMC12121910; doi:10.1371/journal.pgen.1011679)
Supplement: S11 Table — (XLSX) [file pgen.1011679.s020.xlsx]

## Sheet: S11 Tab.
S11 Table. Primer list used in this study.
Primer name	Primer sequence (5'-3')
OsActin1-qF	TGCTATGTACGTCGCCATCCAG
OsActin1-qR	AATGAGTAACCACGCTCCGTCA
PstEF1-qF	TTCGCCGTCCGTGATATGAGACAA
PstEF1-qR	ATGCGTATCATGGTGGTGGAGTGA
OsPAL3-qF	CGGCAACGCCCAACAGAATC
OsPAL3-qR	CGCCGTTCCACTCCTTGAGACACT
Os4CL5-qF	GTCCCAATGAAGGACGATT
Os4CL5-qR	GAATTCCAGCAGCCAACTT
Os4CL3-qF	CTGCCACTGTTCCACATCTACTCGC
Os4CL3-qR	CCATGAATGCATCCTGAAGGTCCTT
OsCCoAOMT-qF	CTGCTGGGGATGCTGCTGAAGATG
OsCCoAOMT-qR	CGTCCACGAACGCGAAGTCGAA
OsC4H-qF	CCCGACGAGTTTAGGCCGGAGAGGT
OsC4H-qR	ACGACGGTGGCGTGCTTGAGGA
OsCCR14-qF	TCACCGACGACCCCGAGCAGAT
OsCCR14-qR	CCGCCTTCCCGTAGCAGTACCAGTT
OsCAD2-qF	TGCCATACTGACATCCACCA
OsCAD2-qR	GCGCTGTACTTGGTCACCTC
OsLAC/PRX-qF	AATCAGGTTGCCCTCGTAACTCAG
OsLAC/PRX-qR	GATCATGCCCGTCACAAAATCC
OsC3H1-qF	CACAGTTATTGGGCTTCTATGGGACA
OsC3H1-qR	CGGCGTTCAGGTAAGGGAGG
OsCAldOMT-qF	CGCCATCCTGATGAAGTGGATCCTC
OsCAldOMT-qR	TGAACTCCCTCTCGTACCTCTCCTTGC
OsCAld5H1-qF	TCCAAGCTGTTCGGCGCGTT
OsCAld5H1-qR	TGATGCCGTTGGTGTCCGCC
